# Supplementary material for: Causal associations between human gut microbiota and hemorrhoidal disease: A two-sample Mendelian randomization study
Source: Medicine (Baltimore). 2024 Mar 29;103(13):e37599. doi: 10.1097/MD.0000000000037599 (PMC10977532; doi:10.1097/MD.0000000000037599)
Supplement: Supplementary file 1 [file medi-103-e37599-s001.xlsx]

## Sheet: Supplementary Table1
Supplementary Table 1: Instrumental variables (IVs) involved in MR analysis
exposure	SNP	effect_allele.exposure	other_allele.exposure	beta.exposure	beta.outcome	eaf.exposure	eaf.outcome	se.exposure	se.outcome	pval.exposure	pval.outcome	outcome	chr.exposure	pos.exposure	samplesize.exposure
class.Actinobacteria.id.419.summary.txt.gz	rs10841473	G	C	-0.0583765	-0.0041	NA	0.2652	0.0123353	0.0045	2.59e-06	0.3633	haemorrhoidal disease	12	20378911	16311
class.Actinobacteria.id.419.summary.txt.gz	rs11655079	T	C	-0.0560674	-0.0125	NA	0.2902	0.0124286	0.0045	5.93e-06	0.005877	haemorrhoidal disease	17	75348675	16309
class.Actinobacteria.id.419.summary.txt.gz	rs11745923	G	T	0.0563759	-0.0076	NA	0.3874	0.0115529	0.004	1.58e-06	0.06062	haemorrhoidal disease	5	475408	16312
class.Actinobacteria.id.419.summary.txt.gz	rs12049045	A	G	0.0510452	-0.009	NA	0.3723	0.0114325	0.0041	8.63e-06	0.02754	haemorrhoidal disease	1	114665485	16311
class.Actinobacteria.id.419.summary.txt.gz	rs12899991	A	T	0.0719923	-0.0029	NA	0.165	0.0154661	0.0057	4.03e-06	0.6116	haemorrhoidal disease	15	49208992	16182
class.Actinobacteria.id.419.summary.txt.gz	rs134366	G	A	0.111877	0.0091	NA	0.0554	0.023501	0.0087	1.5e-06	0.2959	haemorrhoidal disease	22	35567355	14302
class.Actinobacteria.id.419.summary.txt.gz	rs1376754	G	A	0.0509242	-0.0062	NA	0.4474	0.0112503	0.004	6.71e-06	0.1268	haemorrhoidal disease	2	161611969	16182
class.Actinobacteria.id.419.summary.txt.gz	rs1515761	T	C	0.0762317	-0.0037	NA	0.1383	0.0169884	0.006	4.96e-06	0.5309	haemorrhoidal disease	10	126110032	15525
class.Actinobacteria.id.419.summary.txt.gz	rs182549	C	T	0.111489	0.0052	NA	0.3996	0.012066	0.0048	3.79e-20	0.2791	haemorrhoidal disease	2	136616754	16313
class.Actinobacteria.id.419.summary.txt.gz	rs1961273	C	T	0.0602969	-0.0011	NA	0.2436	0.0126047	0.0046	1.75e-06	0.8032	haemorrhoidal disease	2	137602926	16313
class.Actinobacteria.id.419.summary.txt.gz	rs35564151	G	A	0.05389	0.0062	NA	0.5427	0.0114886	0.0041	1.87e-06	0.1348	haemorrhoidal disease	2	135372951	16182
class.Actinobacteria.id.419.summary.txt.gz	rs4945008	A	G	0.0540741	-0.0053	NA	0.2627	0.0121393	0.0045	5.39e-06	0.2348	haemorrhoidal disease	11	71221248	16313
class.Actinobacteria.id.419.summary.txt.gz	rs4954556	A	G	0.1226	-0.0067	NA	0.0587	0.0247436	0.0088	2.9e-07	0.4452	haemorrhoidal disease	2	136801201	9647
class.Actinobacteria.id.419.summary.txt.gz	rs4957061	T	C	0.0496002	-0.009	NA	0.4687	0.0111773	0.0043	9.66e-06	0.03542	haemorrhoidal disease	5	521096	16182
class.Actinobacteria.id.419.summary.txt.gz	rs62168955	T	C	0.244958	-0.0043	NA	0.054	0.0499791	0.0098	2.14e-06	0.6563	haemorrhoidal disease	2	135826463	3450
class.Actinobacteria.id.419.summary.txt.gz	rs6430601	T	G	0.0760397	-0.0035	NA	0.1457	0.0161513	0.006	1.06e-06	0.5559	haemorrhoidal disease	2	136854537	16310
class.Actinobacteria.id.419.summary.txt.gz	rs6660520	A	G	0.0711483	-0.0001	NA	0.199	0.0134495	0.0049	1.11e-07	0.9771	haemorrhoidal disease	1	207003553	16308
class.Actinobacteria.id.419.summary.txt.gz	rs6730157	G	A	0.107534	0.0052	NA	0.4166	0.0119089	0.0048	2.43e-19	0.2769	haemorrhoidal disease	2	135907088	16313
class.Actinobacteria.id.419.summary.txt.gz	rs72767435	T	C	-0.126352	0.0145	NA	0.0523	0.0273626	0.0166	2.57e-06	0.3806	haemorrhoidal disease	15	94852795	12898
class.Actinobacteria.id.419.summary.txt.gz	rs7322849	T	C	0.0944467	-0.001	NA	0.0873	0.0192976	0.0085	6.21e-07	0.908	haemorrhoidal disease	13	112859829	16313
class.Actinobacteria.id.419.summary.txt.gz	rs7700479	T	A	-0.0769653	-0.0166	NA	0.0974	0.0173933	0.0068	8.62e-06	0.01384	haemorrhoidal disease	5	18019549	16313
class.Actinobacteria.id.419.summary.txt.gz	rs80083040	T	G	0.155784	-0.0125	NA	0.0546	0.0348017	0.0173	8.62e-06	0.4704	haemorrhoidal disease	8	65654844	8003
class.Actinobacteria.id.419.summary.txt.gz	rs8047955	A	G	0.0575816	0.0056	NA	0.3453	0.0116762	0.0044	8.34e-07	0.2032	haemorrhoidal disease	16	81776768	16306
class.Actinobacteria.id.419.summary.txt.gz	rs857444	C	T	0.0509553	-0.0037	NA	0.3581	0.011539	0.0042	8.92e-06	0.3777	haemorrhoidal disease	6	14617591	16312
class.Actinobacteria.id.419.summary.txt.gz	rs961091	G	A	0.0501255	-0.0054	NA	0.4152	0.011255	0.004	8.68e-06	0.1766	haemorrhoidal disease	7	95654718	16311
class.Alphaproteobacteria.id.2379.summary.txt.gz	rs10803434	A	T	-0.0692742	0.0038	NA	0.4359	0.0148866	0.004	3.55e-06	0.3408	haemorrhoidal disease	1	14238305	9115
class.Alphaproteobacteria.id.2379.summary.txt.gz	rs12977163	G	C	0.0690234	0.006	NA	0.3655	0.0153829	0.0042	7.14e-06	0.149	haemorrhoidal disease	19	28641647	9115
class.Alphaproteobacteria.id.2379.summary.txt.gz	rs140912403	C	T	-0.160677	0.0281	NA	0.0589	0.0317708	0.0088	6.2e-07	0.001498	haemorrhoidal disease	9	95517807	8520
class.Alphaproteobacteria.id.2379.summary.txt.gz	rs17061716	G	C	0.0927341	0.0157	NA	0.1414	0.0207569	0.0056	9.33e-06	0.005347	haemorrhoidal disease	3	59982336	9465
class.Alphaproteobacteria.id.2379.summary.txt.gz	rs34569731	A	G	0.0705145	-0.0009	NA	0.3494	0.0157564	0.0096	7.38e-06	0.9279	haemorrhoidal disease	2	75630344	9115
class.Alphaproteobacteria.id.2379.summary.txt.gz	rs55876211	C	T	-0.080811	-0.0077	NA	0.1828	0.0184159	0.0051	7.54e-06	0.1293	haemorrhoidal disease	3	84471266	9589
class.Alphaproteobacteria.id.2379.summary.txt.gz	rs62285697	C	T	0.0805256	-0.0064	NA	0.2132	0.0180912	0.0051	9.76e-06	0.2078	haemorrhoidal disease	3	176407911	9115
class.Alphaproteobacteria.id.2379.summary.txt.gz	rs76784716	A	G	0.133271	-0.0141	NA	0.0705	0.0267738	0.0077	5.09e-07	0.06646	haemorrhoidal disease	2	169033340	9593
class.Alphaproteobacteria.id.2379.summary.txt.gz	rs7960664	G	A	0.0969489	0.0001	NA	0.1397	0.0215149	0.0057	8.84e-06	0.9895	haemorrhoidal disease	12	89471235	9596
class.Alphaproteobacteria.id.2379.summary.txt.gz	rs9813022	A	G	-0.0751277	0.0012	NA	0.3105	0.0153867	0.0043	1.05e-06	0.7853	haemorrhoidal disease	3	13726736	9593
class.Bacilli.id.1673.summary.txt.gz	rs11110282	A	G	-0.101189	-0.0028	NA	0.0639	0.0217379	0.008	4.85e-06	0.7263	haemorrhoidal disease	12	100585559	16026
class.Bacilli.id.1673.summary.txt.gz	rs111552159	C	G	0.128032	-0.0004	NA	0.0531	0.0286921	0.0094	9.13e-06	0.9671	haemorrhoidal disease	4	184681021	11350
class.Bacilli.id.1673.summary.txt.gz	rs11730038	G	A	-0.0630747	-0.0001	NA	0.2226	0.0128717	0.0047	1.96e-06	0.9784	haemorrhoidal disease	4	98049499	17377
class.Bacilli.id.1673.summary.txt.gz	rs12797734	T	C	0.0572158	0.0038	NA	0.248	0.0126793	0.0087	7.21e-06	0.6642	haemorrhoidal disease	11	8332350	16902
class.Bacilli.id.1673.summary.txt.gz	rs13068444	A	G	0.0601035	0.0026	NA	0.1887	0.0136407	0.0051	9.53e-06	0.6104	haemorrhoidal disease	3	64398863	17260
class.Bacilli.id.1673.summary.txt.gz	rs1595463	C	A	0.0476864	0.0016	NA	0.4695	0.0108547	0.004	7.97e-06	0.7001	haemorrhoidal disease	2	231723657	17358
class.Bacilli.id.1673.summary.txt.gz	rs1962325	C	G	0.0554219	0.0036	NA	0.3133	0.0114789	0.0043	1.38e-06	0.4015	haemorrhoidal disease	3	4800550	17356
class.Bacilli.id.1673.summary.txt.gz	rs28564647	T	G	-0.0613034	-0.0005	NA	0.203	0.0137579	0.0049	7.81e-06	0.9189	haemorrhoidal disease	9	101101172	17368
class.Bacilli.id.1673.summary.txt.gz	rs2952251	A	G	-0.0598868	0.0149	NA	0.2599	0.0123903	0.0045	1.08e-06	0.0009111	haemorrhoidal disease	8	10143164	17360
class.Bacilli.id.1673.summary.txt.gz	rs34989881	A	G	0.111056	0.0084	NA	0.0806	0.0246039	0.0165	6.55e-06	0.6102	haemorrhoidal disease	19	51959855	12966
class.Bacilli.id.1673.summary.txt.gz	rs35344081	G	A	0.0619529	0.0036	NA	0.228	0.0127066	0.0047	1.01e-06	0.4516	haemorrhoidal disease	16	991253	17374
class.Bacilli.id.1673.summary.txt.gz	rs4028634	T	C	0.0520614	0.0047	NA	0.4013	0.0109842	0.0041	2.21e-06	0.2471	haemorrhoidal disease	17	40835649	17377
class.Bacilli.id.1673.summary.txt.gz	rs4459992	T	C	0.0535854	0.0012	NA	0.3093	0.0116362	0.0044	4.3e-06	0.7789	haemorrhoidal disease	4	7431487	17362
class.Bacilli.id.1673.summary.txt.gz	rs57872228	C	T	-0.0714773	-0.0106	NA	0.1567	0.0146647	0.0054	9.22e-07	0.05109	haemorrhoidal disease	1	200418805	17375
class.Bacilli.id.1673.summary.txt.gz	rs694949	A	G	-0.081146	-0.006	NA	0.1128	0.0180042	0.0063	7.6e-06	0.3396	haemorrhoidal disease	15	58738075	16600
class.Bacilli.id.1673.summary.txt.gz	rs74352383	T	A	-0.104496	-0.0004	NA	0.0703	0.0217083	0.0077	1.53e-06	0.954	haemorrhoidal disease	6	67570929	16519
class.Bacilli.id.1673.summary.txt.gz	rs74663707	C	T	0.0979154	-0.021	NA	0.0753	0.0224074	0.0147	8.46e-06	0.1527	haemorrhoidal disease	3	184371224	15769
class.Bacilli.id.1673.summary.txt.gz	rs7666190	C	A	-0.104044	0.008	NA	0.054	0.0247934	0.0087	8.47e-06	0.3573	haemorrhoidal disease	4	151687420	10436
class.Bacilli.id.1673.summary.txt.gz	rs76717940	T	A	0.156331	-0.0027	NA	0.0594	0.0325945	0.0085	1.07e-06	0.7481	haemorrhoidal disease	3	94153993	8017
class.Bacilli.id.1673.summary.txt.gz	rs77558518	A	G	-0.107255	0.0019	NA	0.0723	0.0222879	0.0164	1.34e-06	0.907	haemorrhoidal disease	5	174173171	15836
class.Bacilli.id.1673.summary.txt.gz	rs78938557	T	C	0.108007	0.0085	NA	0.0659	0.0232858	0.0082	1.07e-06	0.2984	haemorrhoidal disease	7	36349586	15226
class.Bacilli.id.1673.summary.txt.gz	rs9581006	C	T	0.225309	-0.0115	NA	0.045	0.0467697	0.01	1.79e-06	0.2514	haemorrhoidal disease	13	24973509	4253
class.Bacteroidia.id.912.summary.txt.gz	rs11146701	A	G	0.0473596	-0.0102	NA	0.439	0.010541	0.0041	7.08e-06	0.01392	haemorrhoidal disease	10	39062269	18220
class.Bacteroidia.id.912.summary.txt.gz	rs111845179	T	C	0.102648	0.0052	NA	0.0606	0.0213843	0.0083	9.24e-07	0.5341	haemorrhoidal disease	14	59317502	16393
class.Bacteroidia.id.912.summary.txt.gz	rs13291169	C	G	0.0689676	-0.0006	NA	0.1594	0.0148765	0.0054	3.75e-06	0.9185	haemorrhoidal disease	9	116888284	17513
class.Bacteroidia.id.912.summary.txt.gz	rs17343978	A	C	-0.0552057	-0.003	NA	0.2651	0.0120278	0.0045	8.36e-06	0.498	haemorrhoidal disease	22	27433885	18334
class.Bacteroidia.id.912.summary.txt.gz	rs2032750	T	C	-0.0508393	-0.0009	NA	0.4703	0.0106807	0.004	1.92e-06	0.8132	haemorrhoidal disease	2	53831026	17853
class.Bacteroidia.id.912.summary.txt.gz	rs4146051	A	G	-0.107377	0.0046	NA	0.0488	0.0245661	0.0091	8.76e-06	0.616	haemorrhoidal disease	2	213189994	11372
class.Bacteroidia.id.912.summary.txt.gz	rs4916508	G	A	-0.0466729	0.0033	NA	0.4524	0.0105312	0.0041	8.47e-06	0.4252	haemorrhoidal disease	3	195936789	18324
class.Bacteroidia.id.912.summary.txt.gz	rs55773148	G	A	-0.121514	0.0066	NA	0.0487	0.0236759	0.0091	3.9e-07	0.4717	haemorrhoidal disease	13	70523029	11349
class.Bacteroidia.id.912.summary.txt.gz	rs62531359	T	G	0.0655728	-0.0027	NA	0.1333	0.0149891	0.0058	9.09e-06	0.6453	haemorrhoidal disease	8	70916181	18320
class.Bacteroidia.id.912.summary.txt.gz	rs62575403	C	T	0.140055	-0.0051	NA	0.049	0.0311128	0.0096	7.06e-06	0.5934	haemorrhoidal disease	9	136493820	9668
class.Bacteroidia.id.912.summary.txt.gz	rs72706335	T	C	-0.22241	-0.0129	NA	0.0467	0.0493458	0.0093	7.66e-06	0.1645	haemorrhoidal disease	1	157495438	3819
class.Bacteroidia.id.912.summary.txt.gz	rs73975615	G	A	-0.207018	0.0222	NA	0.0126	0.0442633	0.0524	1.22e-06	0.6715	haemorrhoidal disease	17	6461200	3350
class.Bacteroidia.id.912.summary.txt.gz	rs7546249	T	A	-0.0567113	0.0135	NA	0.268	0.0118386	0.0044	1.55e-06	0.002409	haemorrhoidal disease	1	176792690	18333
class.Bacteroidia.id.912.summary.txt.gz	rs7631304	G	A	-0.0645771	0.0015	NA	0.1888	0.0132957	0.0051	8.37e-07	0.7615	haemorrhoidal disease	3	89339527	18334
class.Bacteroidia.id.912.summary.txt.gz	rs79585701	A	C	0.0646823	-0.0006	NA	0.1505	0.0149628	0.0055	9.99e-06	0.907	haemorrhoidal disease	8	13110185	18334
class.Bacteroidia.id.912.summary.txt.gz	rs929878	C	T	-0.0548532	-0.0029	NA	0.258	0.012153	0.0045	4.73e-06	0.5208	haemorrhoidal disease	16	74290641	18334
class.Betaproteobacteria.id.2867.summary.txt.gz	rs11128180	A	G	0.0592944	0.0051	NA	0.2338	0.0128769	0.0047	3.67e-06	0.2812	haemorrhoidal disease	3	70592215	17151
class.Betaproteobacteria.id.2867.summary.txt.gz	rs12467854	G	C	0.0641363	0.0095	NA	0.2247	0.0131766	0.0048	1.1e-06	0.04634	haemorrhoidal disease	2	239888758	17038
class.Betaproteobacteria.id.2867.summary.txt.gz	rs1511453	A	G	0.0923492	0.0065	NA	0.0681	0.0199158	0.0081	4.76e-06	0.4242	haemorrhoidal disease	4	23588462	17085
class.Betaproteobacteria.id.2867.summary.txt.gz	rs1928341	A	G	0.0525581	0.005	NA	0.419	0.0110408	0.004	2.02e-06	0.2203	haemorrhoidal disease	1	153240013	17150
class.Betaproteobacteria.id.2867.summary.txt.gz	rs2321387	G	A	-0.0494596	-0.0076	NA	0.4628	0.0109424	0.004	5.8e-06	0.05646	haemorrhoidal disease	13	58689340	17149
class.Betaproteobacteria.id.2867.summary.txt.gz	rs2367850	G	C	0.064006	0.0066	NA	0.217	0.0130374	0.0052	9.12e-07	0.2007	haemorrhoidal disease	3	193456274	16717
class.Betaproteobacteria.id.2867.summary.txt.gz	rs2613606	C	T	-0.0513106	0.0006	NA	0.4358	0.0109091	0.004	2.2e-06	0.8864	haemorrhoidal disease	7	111285025	17146
class.Betaproteobacteria.id.2867.summary.txt.gz	rs320161	A	G	0.0572286	-0.0066	NA	0.2649	0.01262	0.0045	7.33e-06	0.143	haemorrhoidal disease	9	104899117	17035
class.Betaproteobacteria.id.2867.summary.txt.gz	rs4033856	C	T	0.0832423	0.009	NA	0.1215	0.0167237	0.0062	5.17e-07	0.1503	haemorrhoidal disease	4	45642485	15945
class.Betaproteobacteria.id.2867.summary.txt.gz	rs56386628	C	T	-0.0622252	0.0039	NA	0.198	0.0135688	0.005	5.87e-06	0.4332	haemorrhoidal disease	8	112732674	17147
class.Betaproteobacteria.id.2867.summary.txt.gz	rs6087811	T	G	-0.0978177	-0.0047	NA	0.0786	0.0198522	0.0074	7.44e-07	0.5248	haemorrhoidal disease	20	30596130	16184
class.Betaproteobacteria.id.2867.summary.txt.gz	rs62395635	T	C	0.109741	0.0168	NA	0.0654	0.0236	0.0081	2.94e-06	0.03876	haemorrhoidal disease	5	173497796	15108
class.Betaproteobacteria.id.2867.summary.txt.gz	rs72747231	C	G	-0.137281	0.0068	NA	0.0542	0.0290338	0.0093	2.06e-06	0.4614	haemorrhoidal disease	9	84206018	11344
class.Betaproteobacteria.id.2867.summary.txt.gz	rs75242906	C	T	-0.121083	-0.0026	NA	0.0536	0.028075	0.0091	9.27e-06	0.7724	haemorrhoidal disease	15	56786407	10803
class.Betaproteobacteria.id.2867.summary.txt.gz	rs9964679	A	G	0.052911	0.0058	NA	0.3122	0.0114866	0.0043	4.85e-06	0.1703	haemorrhoidal disease	18	26569901	17151
class.Clostridia.id.1859.summary.txt.gz	rs10209007	G	C	0.0794173	-0.0028	NA	0.0899	0.0182427	0.007	9.89e-06	0.6912	haemorrhoidal disease	2	231676041	17812
class.Clostridia.id.1859.summary.txt.gz	rs10774377	A	G	0.052659	-0.0088	NA	0.3159	0.0113858	0.0067	3.24e-06	0.1876	haemorrhoidal disease	12	5942519	18330
class.Clostridia.id.1859.summary.txt.gz	rs112334273	G	A	0.0641008	0.0085	NA	0.2208	0.0127404	0.0048	3.81e-07	0.07907	haemorrhoidal disease	21	40703251	18217
class.Clostridia.id.1859.summary.txt.gz	rs13105690	T	C	-0.0529097	0.0035	NA	0.2775	0.011818	0.0044	8.78e-06	0.4303	haemorrhoidal disease	4	7420184	18340
class.Clostridia.id.1859.summary.txt.gz	rs13179700	T	C	0.0511937	0.0101	NA	0.3494	0.0109569	0.0041	3.37e-06	0.01419	haemorrhoidal disease	5	149077788	18338
class.Clostridia.id.1859.summary.txt.gz	rs13421739	C	G	0.0888472	0.01	NA	0.075	0.0179655	0.0076	9.54e-06	0.1861	haemorrhoidal disease	2	116724915	18340
class.Clostridia.id.1859.summary.txt.gz	rs1842454	G	A	-0.0547202	-0.0099	NA	0.2302	0.0127338	0.0047	8.72e-06	0.0344	haemorrhoidal disease	5	105060362	18340
class.Clostridia.id.1859.summary.txt.gz	rs2273429	A	G	-0.0724037	0.0047	NA	0.118	0.0153105	0.0061	4.52e-06	0.4446	haemorrhoidal disease	14	52494072	18337
class.Clostridia.id.1859.summary.txt.gz	rs6797343	G	T	0.0592279	-0.0003	NA	0.1767	0.0134556	0.0052	9.36e-06	0.9561	haemorrhoidal disease	3	89268714	18340
class.Clostridia.id.1859.summary.txt.gz	rs6814436	T	C	0.0739995	-0.0038	NA	0.1405	0.0150815	0.0057	9.65e-07	0.5056	haemorrhoidal disease	4	161507301	18336
class.Clostridia.id.1859.summary.txt.gz	rs6815608	T	C	0.103803	0.0058	NA	0.0587	0.0210883	0.0088	4.02e-07	0.5115	haemorrhoidal disease	4	152131744	16731
class.Clostridia.id.1859.summary.txt.gz	rs6934062	G	C	0.0524406	-0.0033	NA	0.2971	0.0116115	0.0046	6.53e-06	0.4732	haemorrhoidal disease	6	163743050	17859
class.Clostridia.id.1859.summary.txt.gz	rs7269302	A	T	-0.0963981	-0.0006	NA	0.0583	0.0212007	0.0084	9.04e-06	0.9395	haemorrhoidal disease	20	50803760	17405
class.Clostridia.id.1859.summary.txt.gz	rs72738886	T	C	0.086617	-0.0086	NA	0.0898	0.0190393	0.0073	8.24e-06	0.2361	haemorrhoidal disease	5	35770550	16934
class.Clostridia.id.1859.summary.txt.gz	rs72915163	T	C	-0.0581025	-0.0046	NA	0.259	0.0120557	0.0047	1.34e-06	0.3189	haemorrhoidal disease	18	48792829	18317
class.Clostridia.id.1859.summary.txt.gz	rs76767978	G	A	0.0698882	-0.0044	NA	0.1133	0.0156319	0.0067	8.4e-06	0.5114	haemorrhoidal disease	3	131371980	18329
class.Clostridia.id.1859.summary.txt.gz	rs76860606	C	G	0.0947036	-0.0198	NA	0.0533	0.0225117	0.0095	7.53e-06	0.03755	haemorrhoidal disease	6	12397187	17579
class.Coriobacteriia.id.809.summary.txt.gz	rs11073596	T	G	0.0510212	-0.0039	NA	0.3286	0.0114339	0.0045	8.14e-06	0.3844	haemorrhoidal disease	15	86433579	17527
class.Coriobacteriia.id.809.summary.txt.gz	rs11250875	T	C	0.06075	-0.0098	NA	0.2087	0.0130939	0.0048	4.83e-06	0.04303	haemorrhoidal disease	10	1922731	17690
class.Coriobacteriia.id.809.summary.txt.gz	rs11656361	A	C	0.0773006	0.0072	NA	0.1084	0.017553	0.007	8.02e-06	0.3034	haemorrhoidal disease	17	8121332	16665
class.Coriobacteriia.id.809.summary.txt.gz	rs12974142	G	A	0.0789796	-0.0004	NA	0.1071	0.0177205	0.0068	8.51e-06	0.9564	haemorrhoidal disease	19	52895166	17413
class.Coriobacteriia.id.809.summary.txt.gz	rs13307134	C	T	0.0565686	-0.0055	NA	0.2342	0.0126265	0.0047	7.8e-06	0.2431	haemorrhoidal disease	7	105084680	17527
class.Coriobacteriia.id.809.summary.txt.gz	rs1397793	G	A	-0.0498855	0.0014	NA	0.3508	0.0112446	0.0042	9.77e-06	0.7446	haemorrhoidal disease	5	90471451	17527
class.Coriobacteriia.id.809.summary.txt.gz	rs1816223	A	G	-0.0586265	-0.0021	NA	0.2128	0.0129006	0.0049	4.84e-06	0.6647	haemorrhoidal disease	12	11494021	17688
class.Coriobacteriia.id.809.summary.txt.gz	rs240104	T	C	-0.0603429	-0.0087	NA	0.2371	0.0126849	0.0073	1.52e-06	0.2289	haemorrhoidal disease	1	176571431	17577
class.Coriobacteriia.id.809.summary.txt.gz	rs2442778	G	A	-0.116408	-0.0015	NA	0.0505	0.0258545	0.009	9.03e-06	0.8685	haemorrhoidal disease	3	11654412	13472
class.Coriobacteriia.id.809.summary.txt.gz	rs3025411	A	G	0.0926543	-0.0153	NA	0.0857	0.0209468	0.0157	8.27e-06	0.33	haemorrhoidal disease	9	136512906	15671
class.Coriobacteriia.id.809.summary.txt.gz	rs34739816	G	T	0.0965017	-0.0219	NA	0.0722	0.0207666	0.008	3.88e-06	0.006035	haemorrhoidal disease	17	37376685	16593
class.Coriobacteriia.id.809.summary.txt.gz	rs45480394	T	G	-0.0504262	0.0069	NA	0.3685	0.0113307	0.0043	9.71e-06	0.107	haemorrhoidal disease	19	55857777	17413
class.Coriobacteriia.id.809.summary.txt.gz	rs4880783	G	T	0.056503	-0.0049	NA	0.2261	0.0125055	0.0047	5.9e-06	0.2964	haemorrhoidal disease	10	1223742	17691
class.Coriobacteriia.id.809.summary.txt.gz	rs62448869	T	A	-0.0486059	0.0046	NA	0.429	0.0108982	0.004	7.87e-06	0.2501	haemorrhoidal disease	7	24464799	17527
class.Coriobacteriia.id.809.summary.txt.gz	rs67561917	A	G	-0.0714367	-0.0052	NA	0.1443	0.0154113	0.0061	5.39e-06	0.3927	haemorrhoidal disease	20	62072077	17333
class.Coriobacteriia.id.809.summary.txt.gz	rs719099	A	G	0.0778402	-0.0038	NA	0.1231	0.0155815	0.0061	5.43e-07	0.5326	haemorrhoidal disease	10	65799217	17687
class.Coriobacteriia.id.809.summary.txt.gz	rs7540303	C	T	0.0483227	-0.0027	NA	0.3899	0.0109062	0.004	9.62e-06	0.5059	haemorrhoidal disease	1	179629191	17691
class.Coriobacteriia.id.809.summary.txt.gz	rs76779974	C	G	0.0774888	-0.0029	NA	0.1179	0.0171877	0.0061	5.63e-06	0.6394	haemorrhoidal disease	5	125460084	16419
class.Coriobacteriia.id.809.summary.txt.gz	rs7898585	T	C	0.0731501	-0.0014	NA	0.1056	0.0164186	0.0064	5.25e-06	0.8244	haemorrhoidal disease	10	5644995	17691
class.Coriobacteriia.id.809.summary.txt.gz	rs80046645	C	G	0.25584	0.024	NA	0.0493	0.0561995	0.0093	4.66e-06	0.009524	haemorrhoidal disease	5	459415	3204
class.Coriobacteriia.id.809.summary.txt.gz	rs8010111	G	A	-0.103377	0.0001	NA	0.0657	0.0229286	0.008	6.9e-06	0.9919	haemorrhoidal disease	14	39660509	15996
class.Deltaproteobacteria.id.3087.summary.txt.gz	rs1035691	A	G	-0.055176	0.0268	NA	0.3543	0.0121602	0.0042	9.65e-06	1.75e-10	haemorrhoidal disease	11	10658735	15168
class.Deltaproteobacteria.id.3087.summary.txt.gz	rs112381107	C	T	0.206594	0.0135	NA	0.0494	0.0456908	0.0091	4.63e-06	0.1387	haemorrhoidal disease	9	15269705	4457
class.Deltaproteobacteria.id.3087.summary.txt.gz	rs11599763	T	C	-0.0544219	-0.004	NA	0.3863	0.0117397	0.004	3.94e-06	0.3204	haemorrhoidal disease	10	11855599	15168
class.Deltaproteobacteria.id.3087.summary.txt.gz	rs16851319	G	C	-0.0705516	-0.0068	NA	0.1784	0.0150849	0.0056	5.68e-06	0.229	haemorrhoidal disease	1	203308383	15154
class.Deltaproteobacteria.id.3087.summary.txt.gz	rs17084793	G	A	-0.0710762	0.0036	NA	0.1697	0.015953	0.0053	5.69e-06	0.4966	haemorrhoidal disease	18	69312914	15164
class.Deltaproteobacteria.id.3087.summary.txt.gz	rs17791387	A	G	-0.0735881	0.0013	NA	0.1716	0.0154246	0.0052	1.6e-06	0.8035	haemorrhoidal disease	9	81834426	15071
class.Deltaproteobacteria.id.3087.summary.txt.gz	rs2692012	A	G	0.110335	-0.0186	NA	0.0655	0.0253336	0.0088	3.14e-06	0.03481	haemorrhoidal disease	1	203991605	13104
class.Deltaproteobacteria.id.3087.summary.txt.gz	rs2838334	G	A	0.0561722	0.0072	NA	0.314	0.0124124	0.0042	5.45e-06	0.09236	haemorrhoidal disease	21	45064961	15168
class.Deltaproteobacteria.id.3087.summary.txt.gz	rs3935584	C	T	-0.0523485	-0.0026	NA	0.4956	0.011566	0.004	7.5e-06	0.5085	haemorrhoidal disease	2	233929283	15166
class.Deltaproteobacteria.id.3087.summary.txt.gz	rs4506934	C	T	-0.0936514	-0.007	NA	0.1064	0.02012	0.0067	3.59e-06	0.3006	haemorrhoidal disease	17	2856662	15061
class.Deltaproteobacteria.id.3087.summary.txt.gz	rs55744759	A	G	-0.0779693	0.003	NA	0.1173	0.0170738	0.0061	7.31e-06	0.6178	haemorrhoidal disease	8	57867671	15168
class.Deltaproteobacteria.id.3087.summary.txt.gz	rs6058181	C	T	0.0825716	-0.0093	NA	0.1279	0.0165958	0.0059	3.4e-07	0.1145	haemorrhoidal disease	20	33694801	15100
class.Deltaproteobacteria.id.3087.summary.txt.gz	rs62020470	A	G	-0.0585411	-0.0051	NA	0.2812	0.0129358	0.0044	4.85e-06	0.2417	haemorrhoidal disease	15	96161065	15168
class.Deltaproteobacteria.id.3087.summary.txt.gz	rs9928243	C	A	-0.0538457	0.001	NA	0.4115	0.0117718	0.004	5.02e-06	0.7987	haemorrhoidal disease	16	71541641	15167
class.Erysipelotrichia.id.2147.summary.txt.gz	rs1074800	A	G	0.0492438	0.0072	NA	0.4019	0.010887	0.0041	6.15e-06	0.07891	haemorrhoidal disease	5	3002546	17789
class.Erysipelotrichia.id.2147.summary.txt.gz	rs10781552	C	T	-0.0552212	0.001	NA	0.3075	0.0116074	0.0043	2.33e-06	0.8242	haemorrhoidal disease	10	133897233	17789
class.Erysipelotrichia.id.2147.summary.txt.gz	rs17530232	A	G	0.10305	-0.0159	NA	0.0622	0.0224648	0.0157	2.79e-06	0.3116	haemorrhoidal disease	13	40385457	16622
class.Erysipelotrichia.id.2147.summary.txt.gz	rs1884466	C	T	-0.0475363	-0.0011	NA	0.3879	0.0106939	0.0041	9.53e-06	0.7908	haemorrhoidal disease	1	64139196	18205
class.Erysipelotrichia.id.2147.summary.txt.gz	rs2300774	G	A	0.0524152	-0.0047	NA	0.3945	0.0106784	0.004	8.95e-07	0.2452	haemorrhoidal disease	3	195793712	18216
class.Erysipelotrichia.id.2147.summary.txt.gz	rs290833	T	G	-0.0497374	0.0025	NA	0.3443	0.0111376	0.0042	8.03e-06	0.552	haemorrhoidal disease	1	97457427	17789
class.Erysipelotrichia.id.2147.summary.txt.gz	rs35161940	T	C	-0.0806041	0.0002	NA	0.1161	0.0167641	0.0062	1.85e-06	0.9744	haemorrhoidal disease	17	70327224	18213
class.Erysipelotrichia.id.2147.summary.txt.gz	rs4078432	C	T	-0.0608929	-0.0074	NA	0.1848	0.0133764	0.0051	4.23e-06	0.1458	haemorrhoidal disease	14	48997206	17789
class.Erysipelotrichia.id.2147.summary.txt.gz	rs56970041	T	G	0.0724144	-0.0011	NA	0.1052	0.0164471	0.0064	5.4e-06	0.858	haemorrhoidal disease	14	80357610	18217
class.Erysipelotrichia.id.2147.summary.txt.gz	rs62504403	C	T	0.0681159	0.001	NA	0.2427	0.0127883	0.0048	1.12e-07	0.8411	haemorrhoidal disease	8	38803551	16981
class.Erysipelotrichia.id.2147.summary.txt.gz	rs7234058	T	C	-0.0945759	0.0087	NA	0.0915	0.0194091	0.007	9.12e-07	0.2128	haemorrhoidal disease	18	5830507	16874
class.Erysipelotrichia.id.2147.summary.txt.gz	rs7826267	T	G	-0.0839071	-0.0026	NA	0.0744	0.0199131	0.0172	9.28e-06	0.8785	haemorrhoidal disease	8	2954952	17586
class.Erysipelotrichia.id.2147.summary.txt.gz	rs8003149	C	T	0.0538798	-0.0053	NA	0.2796	0.0116888	0.0044	4.08e-06	0.225	haemorrhoidal disease	14	56156504	18213
class.Gammaproteobacteria.id.3303.summary.txt.gz	rs11181912	G	A	-0.0579153	-0.0039	NA	0.3235	0.0118796	0.0042	9.95e-07	0.3533	haemorrhoidal disease	12	43572952	16017
class.Gammaproteobacteria.id.3303.summary.txt.gz	rs12404135	A	G	-0.0788843	-0.0134	NA	0.1328	0.0172415	0.0058	8.89e-06	0.02165	haemorrhoidal disease	1	186502694	15231
class.Gammaproteobacteria.id.3303.summary.txt.gz	rs2234691	T	C	0.0762905	-0.0154	NA	0.1243	0.0171962	0.0062	8.39e-06	0.0123	haemorrhoidal disease	10	48385682	16011
class.Gammaproteobacteria.id.3303.summary.txt.gz	rs6469506	T	A	0.0541424	0.0001	NA	0.3841	0.0116333	0.004	3.29e-06	0.9756	haemorrhoidal disease	8	115123937	16023
class.Gammaproteobacteria.id.3303.summary.txt.gz	rs6706173	A	C	0.074251	0.0139	NA	0.1634	0.0146392	0.0053	1.99e-07	0.009355	haemorrhoidal disease	2	167986992	16020
class.Gammaproteobacteria.id.3303.summary.txt.gz	rs75101789	C	T	0.0729012	0.0011	NA	0.128	0.0163003	0.0059	8.79e-06	0.8474	haemorrhoidal disease	3	18615903	16024
class.Gammaproteobacteria.id.3303.summary.txt.gz	rs79795896	A	G	-0.15921	0.0125	NA	0.0476	0.0351373	0.0095	7.92e-06	0.189	haemorrhoidal disease	18	48185248	7577
class.Gammaproteobacteria.id.3303.summary.txt.gz	rs9494710	C	T	-0.0549673	-0.0015	NA	0.3562	0.0120924	0.0042	4.55e-06	0.7262	haemorrhoidal disease	6	137612554	15650
class.Gammaproteobacteria.id.3303.summary.txt.gz	rs9973122	T	A	0.0740614	-0.0022	NA	0.138	0.0162596	0.0059	6.77e-06	0.7131	haemorrhoidal disease	18	75633634	15650
class.Lentisphaeria.id.2250.summary.txt.gz	rs1002941	G	A	0.105025	-0.01	NA	0.2667	0.0233484	0.0044	8.15e-06	0.02479	haemorrhoidal disease	15	101242690	4734
class.Lentisphaeria.id.2250.summary.txt.gz	rs11770843	C	T	0.109431	0.0007	NA	0.2832	0.0234879	0.0044	1.91e-06	0.8802	haemorrhoidal disease	7	146795379	4705
class.Lentisphaeria.id.2250.summary.txt.gz	rs17114848	G	A	0.152377	0.0021	NA	0.1287	0.0324332	0.006	4.06e-06	0.7285	haemorrhoidal disease	15	25162535	4734
class.Lentisphaeria.id.2250.summary.txt.gz	rs2031282	A	G	0.122369	0.0006	NA	0.1809	0.0270329	0.0055	4.38e-06	0.9157	haemorrhoidal disease	13	20687179	4734
class.Lentisphaeria.id.2250.summary.txt.gz	rs2731834	C	G	0.109438	-0.0086	NA	0.2575	0.023693	0.0045	4.24e-06	0.05459	haemorrhoidal disease	5	94720245	4733
class.Lentisphaeria.id.2250.summary.txt.gz	rs2825714	A	G	-0.13741	-0.0021	NA	0.1447	0.0289246	0.0058	1.72e-06	0.7139	haemorrhoidal disease	21	21023966	4734
class.Lentisphaeria.id.2250.summary.txt.gz	rs62570196	C	T	-0.21635	0.0053	NA	0.0722	0.0439866	0.0078	1.08e-06	0.4906	haemorrhoidal disease	9	111086170	3712
class.Lentisphaeria.id.2250.summary.txt.gz	rs72640280	A	G	0.220207	-0.0141	NA	0.0548	0.0486196	0.0087	5.18e-06	0.1056	haemorrhoidal disease	1	11943792	3816
class.Lentisphaeria.id.2250.summary.txt.gz	rs73113483	T	A	-0.131217	0.008	NA	0.1324	0.0288713	0.0059	8.66e-06	0.1784	haemorrhoidal disease	3	6223568	4718
class.Lentisphaeria.id.2250.summary.txt.gz	rs77599476	A	G	0.230292	0.0011	NA	0.0558	0.0480168	0.0091	1.86e-06	0.9031	haemorrhoidal disease	20	61394262	3722
class.Melainabacteria.id.1589.summary.txt.gz	rs10148250	G	A	0.0861928	-0.0008	NA	0.4507	0.0193381	0.0084	8.67e-06	0.9203	haemorrhoidal disease	14	107061448	5453
class.Melainabacteria.id.1589.summary.txt.gz	rs10738747	G	A	0.0814624	0.0059	NA	0.4799	0.0184409	0.0039	9.96e-06	0.1337	haemorrhoidal disease	9	26184578	5884
class.Melainabacteria.id.1589.summary.txt.gz	rs11150282	T	C	0.0989488	0.002	NA	0.3153	0.0196972	0.0042	6.03e-07	0.6301	haemorrhoidal disease	16	80493705	5873
class.Melainabacteria.id.1589.summary.txt.gz	rs113884518	T	C	-0.205352	0.0057	NA	0.0559	0.0454982	0.0086	8.06e-06	0.5045	haemorrhoidal disease	9	24648997	4442
class.Melainabacteria.id.1589.summary.txt.gz	rs1221147	T	A	0.123968	-0.0015	NA	0.1255	0.0278958	0.006	7.11e-06	0.806	haemorrhoidal disease	9	122046549	5768
class.Melainabacteria.id.1589.summary.txt.gz	rs16851659	G	C	-0.0896103	0.0026	NA	0.4308	0.0186432	0.004	1.27e-06	0.5081	haemorrhoidal disease	1	230523039	5884
class.Melainabacteria.id.1589.summary.txt.gz	rs28678345	T	C	0.214848	0.0052	NA	0.0562	0.0470878	0.0087	6.69e-06	0.552	haemorrhoidal disease	17	53906328	4323
class.Melainabacteria.id.1589.summary.txt.gz	rs367480	G	A	-0.083758	-0.0065	NA	0.4233	0.0185796	0.0041	8.2e-06	0.1139	haemorrhoidal disease	11	2937631	5887
class.Melainabacteria.id.1589.summary.txt.gz	rs4129395	G	A	0.0896187	0.0008	NA	0.4405	0.0185106	0.004	1.48e-06	0.8349	haemorrhoidal disease	9	115975389	5887
class.Melainabacteria.id.1589.summary.txt.gz	rs73074665	A	T	0.166216	-0.009	NA	0.0722	0.0355728	0.0077	2.87e-06	0.2394	haemorrhoidal disease	7	20010624	5758
class.Melainabacteria.id.1589.summary.txt.gz	rs789069	A	C	-0.103539	-0.0026	NA	0.1809	0.0234287	0.0052	6.85e-06	0.6168	haemorrhoidal disease	18	1008278	5879
class.Melainabacteria.id.1589.summary.txt.gz	rs79790072	T	C	0.226722	0.0001	NA	0.0527	0.0487841	0.009	3.29e-06	0.9902	haemorrhoidal disease	15	100747683	4107
class.Melainabacteria.id.1589.summary.txt.gz	rs9864379	T	C	-0.159735	0.0094	NA	0.1096	0.0292553	0.0063	5.36e-08	0.1367	haemorrhoidal disease	3	14306949	5777
class.Methanobacteria.id.119.summary.txt.gz	rs10202904	T	G	-0.121754	0.0032	NA	0.4274	0.0235357	0.004	3.01e-07	0.4165	haemorrhoidal disease	2	125440268	3695
class.Methanobacteria.id.119.summary.txt.gz	rs10424197	G	A	-0.111274	-0.0038	NA	0.3378	0.0247517	0.0043	9.28e-06	0.3752	haemorrhoidal disease	19	46439321	3698
class.Methanobacteria.id.119.summary.txt.gz	rs11018665	A	T	0.111465	0.004	NA	0.348	0.0250516	0.0041	6.52e-06	0.3298	haemorrhoidal disease	11	89349287	3698
class.Methanobacteria.id.119.summary.txt.gz	rs12825290	C	G	-0.216781	-0.0001	NA	0.0632	0.0493496	0.0084	6.08e-06	0.9887	haemorrhoidal disease	12	43701132	3144
class.Methanobacteria.id.119.summary.txt.gz	rs4257531	G	A	0.164498	-0.0055	NA	0.1301	0.0364959	0.0062	7.44e-06	0.3743	haemorrhoidal disease	3	2086167	3162
class.Methanobacteria.id.119.summary.txt.gz	rs56131665	G	A	0.178661	-0.0002	NA	0.0972	0.039298	0.0068	6.18e-06	0.979	haemorrhoidal disease	5	178160975	3572
class.Methanobacteria.id.119.summary.txt.gz	rs6508769	T	C	0.153519	-0.0077	NA	0.1569	0.0344519	0.0056	8.23e-06	0.1692	haemorrhoidal disease	19	28827760	3319
class.Methanobacteria.id.119.summary.txt.gz	rs6776814	T	C	-0.199566	0.0087	NA	0.0963	0.0411825	0.0067	1.63e-06	0.195	haemorrhoidal disease	3	15053083	3385
class.Methanobacteria.id.119.summary.txt.gz	rs73068003	G	T	-0.15814	0.0046	NA	0.1326	0.0351803	0.0059	8.45e-06	0.4369	haemorrhoidal disease	7	10773932	3692
class.Methanobacteria.id.119.summary.txt.gz	rs73457410	A	G	0.21534	0.0103	NA	0.0747	0.0436695	0.0077	1.41e-06	0.1808	haemorrhoidal disease	13	41956181	3498
class.Methanobacteria.id.119.summary.txt.gz	rs75208022	C	T	-0.227245	0.0089	NA	0.0686	0.048763	0.0077	5.92e-06	0.2485	haemorrhoidal disease	12	21338861	3203
class.Methanobacteria.id.119.summary.txt.gz	rs894996	C	A	0.216999	-0.001	NA	0.0771	0.0449076	0.0075	1.88e-06	0.8939	haemorrhoidal disease	4	104418307	3582
class.Mollicutes.id.3920.summary.txt.gz	rs10108398	G	A	0.0769142	0.0055	NA	0.2725	0.0153953	0.0046	1.09e-06	0.2289	haemorrhoidal disease	8	59440824	10932
class.Mollicutes.id.3920.summary.txt.gz	rs11890098	A	G	0.074438	0.0013	NA	0.2388	0.0153389	0.0046	9.57e-07	0.7748	haemorrhoidal disease	2	157532549	11392
class.Mollicutes.id.3920.summary.txt.gz	rs12566890	T	G	-0.101147	0.0135	NA	0.0838	0.0230978	0.0075	3.65e-06	0.07373	haemorrhoidal disease	1	61850864	11371
class.Mollicutes.id.3920.summary.txt.gz	rs17214486	C	A	0.06099	-0.0067	NA	0.3869	0.0135623	0.0041	6.61e-06	0.1013	haemorrhoidal disease	14	97159674	11387
class.Mollicutes.id.3920.summary.txt.gz	rs2464826	A	C	0.0944239	-0.0039	NA	0.1178	0.0211806	0.0062	8.4e-06	0.5331	haemorrhoidal disease	7	79490250	10998
class.Mollicutes.id.3920.summary.txt.gz	rs28537087	G	A	0.0820873	-0.0066	NA	0.1432	0.0188312	0.0058	8.07e-06	0.2551	haemorrhoidal disease	15	95309676	11382
class.Mollicutes.id.3920.summary.txt.gz	rs3768491	A	G	-0.0681052	0.0024	NA	0.2855	0.0149061	0.0044	4.23e-06	0.5869	haemorrhoidal disease	1	109965986	11002
class.Mollicutes.id.3920.summary.txt.gz	rs4885016	T	C	-0.0819606	0.0001	NA	0.1531	0.0181628	0.0055	7.27e-06	0.984	haemorrhoidal disease	13	73170489	11388
class.Mollicutes.id.3920.summary.txt.gz	rs6043847	T	C	-0.114937	0.003	NA	0.0736	0.0248606	0.0077	4.55e-06	0.6968	haemorrhoidal disease	20	16259524	11130
class.Mollicutes.id.3920.summary.txt.gz	rs72901605	T	C	-0.0841852	-0.005	NA	0.1812	0.0178119	0.0052	3.26e-06	0.3338	haemorrhoidal disease	11	47103877	10526
class.Mollicutes.id.3920.summary.txt.gz	rs74603314	T	C	0.221639	-0.006	NA	0.0516	0.0462918	0.0093	1.56e-06	0.5176	haemorrhoidal disease	14	46519718	4499
class.Mollicutes.id.3920.summary.txt.gz	rs78169027	A	G	-0.108283	0.0077	NA	0.0993	0.0237289	0.0069	5.88e-06	0.2664	haemorrhoidal disease	11	108439087	10542
class.Negativicutes.id.2164.summary.txt.gz	rs1135612	G	A	0.0529785	-0.0026	NA	0.2593	0.0119177	0.0045	9.26e-06	0.5558	haemorrhoidal disease	7	75609677	18164
class.Negativicutes.id.2164.summary.txt.gz	rs13086907	G	A	0.0625312	0.0058	NA	0.2142	0.0131735	0.0048	1.95e-06	0.2322	haemorrhoidal disease	3	142135117	18163
class.Negativicutes.id.2164.summary.txt.gz	rs1447205	G	C	-0.0502053	-0.0009	NA	0.3848	0.0108382	0.0041	2.93e-06	0.8331	haemorrhoidal disease	8	41231597	18165
class.Negativicutes.id.2164.summary.txt.gz	rs1643968	T	C	-0.0565284	0.0059	NA	0.2992	0.0112298	0.0043	4.15e-07	0.1736	haemorrhoidal disease	5	165266628	18170
class.Negativicutes.id.2164.summary.txt.gz	rs1649999	A	G	0.0748989	0.0029	NA	0.1193	0.0166458	0.0062	7.58e-06	0.6406	haemorrhoidal disease	10	80086072	18036
class.Negativicutes.id.2164.summary.txt.gz	rs2834062	A	G	0.0489057	-0.0112	NA	0.3769	0.0108842	0.0043	8.44e-06	0.00874	haemorrhoidal disease	21	34377485	18171
class.Negativicutes.id.2164.summary.txt.gz	rs4463806	T	C	-0.0543966	0.0028	NA	0.2229	0.0129365	0.0048	7.81e-06	0.5605	haemorrhoidal disease	10	115597993	18160
class.Negativicutes.id.2164.summary.txt.gz	rs4722181	T	G	0.0501306	-0.0038	NA	0.4875	0.0105798	0.004	2e-06	0.3434	haemorrhoidal disease	7	22817571	18163
class.Negativicutes.id.2164.summary.txt.gz	rs60274479	T	C	-0.0659623	0.0041	NA	0.1928	0.0134137	0.0054	1.16e-06	0.4409	haemorrhoidal disease	16	21249925	17610
class.Negativicutes.id.2164.summary.txt.gz	rs61249479	A	C	0.0777075	0.0037	NA	0.1021	0.0168628	0.0066	2.95e-06	0.5706	haemorrhoidal disease	9	124912908	18165
class.Negativicutes.id.2164.summary.txt.gz	rs71405394	G	A	-0.114178	0.006	NA	0.0623	0.02405	0.0085	2.17e-06	0.4781	haemorrhoidal disease	15	101245088	13861
class.Negativicutes.id.2164.summary.txt.gz	rs73232831	G	A	-0.151829	0.0022	NA	0.0586	0.0314932	0.0088	1.87e-06	0.7989	haemorrhoidal disease	4	17413426	9382
class.Negativicutes.id.2164.summary.txt.gz	rs9423647	G	A	0.047817	0.001	NA	0.5125	0.0105282	0.0039	6.06e-06	0.8013	haemorrhoidal disease	10	5579818	18164
class.Verrucomicrobiae.id.4029.summary.txt.gz	rs11184341	G	C	0.0655342	0.0019	NA	0.2944	0.0142231	0.0043	4.13e-06	0.6553	haemorrhoidal disease	1	105422565	11864
class.Verrucomicrobiae.id.4029.summary.txt.gz	rs111862613	T	C	0.090699	-0.0063	NA	0.1652	0.0196746	0.0118	3.74e-06	0.5928	haemorrhoidal disease	12	130309670	11621
class.Verrucomicrobiae.id.4029.summary.txt.gz	rs117107102	A	G	0.204683	-0.0137	NA	0.0369	0.0431573	0.0107	2.92e-06	0.2013	haemorrhoidal disease	18	49473635	4975
class.Verrucomicrobiae.id.4029.summary.txt.gz	rs11729256	T	C	0.0749798	0.0045	NA	0.2523	0.0150177	0.0046	6.73e-07	0.3243	haemorrhoidal disease	4	95027272	11861
class.Verrucomicrobiae.id.4029.summary.txt.gz	rs12908520	G	A	0.0618926	0.005	NA	0.447	0.0130946	0.004	2.17e-06	0.2024	haemorrhoidal disease	15	97570657	11863
class.Verrucomicrobiae.id.4029.summary.txt.gz	rs2602429	C	T	0.0746844	-0.0023	NA	0.1992	0.0156194	0.0051	2.58e-06	0.655	haemorrhoidal disease	16	81063149	11690
class.Verrucomicrobiae.id.4029.summary.txt.gz	rs3995795	C	T	0.0641275	-0.0012	NA	0.3212	0.0140995	0.0044	5.19e-06	0.7872	haemorrhoidal disease	10	11389614	11690
class.Verrucomicrobiae.id.4029.summary.txt.gz	rs4242783	G	A	0.0689292	0.0009	NA	0.263	0.0147693	0.0045	2.64e-06	0.8429	haemorrhoidal disease	10	5064327	11690
class.Verrucomicrobiae.id.4029.summary.txt.gz	rs4936098	A	G	0.0648843	-0.0092	NA	0.364	0.0135928	0.0042	1.12e-06	0.0263	haemorrhoidal disease	11	130280667	11858
class.Verrucomicrobiae.id.4029.summary.txt.gz	rs61779207	G	A	-0.0758309	0.0007	NA	0.1834	0.0167762	0.0051	6.72e-06	0.8945	haemorrhoidal disease	1	41074472	11591
class.Verrucomicrobiae.id.4029.summary.txt.gz	rs74542928	T	C	0.112164	0.0073	NA	0.095	0.0236422	0.0067	1.63e-06	0.2727	haemorrhoidal disease	4	100544188	11216
class.Verrucomicrobiae.id.4029.summary.txt.gz	rs9349825	A	G	-0.0704036	0.0071	NA	0.2727	0.0147128	0.0045	2.54e-06	0.1129	haemorrhoidal disease	6	56341481	11858
class.Verrucomicrobiae.id.4029.summary.txt.gz	rs941682	G	A	-0.0631436	0.0072	NA	0.2851	0.0143767	0.0044	9.61e-06	0.1004	haemorrhoidal disease	20	31867840	11809
family.Acidaminococcaceae.id.2166.summary.txt.gz	rs262812	T	C	-0.065675	-0.0033	NA	0.2632	0.0142257	0.0047	3.25e-06	0.4891	haemorrhoidal disease	6	158647999	12099
family.Acidaminococcaceae.id.2166.summary.txt.gz	rs2933324	A	G	-0.0662557	-0.0005	NA	0.2795	0.0140257	0.0044	2.24e-06	0.915	haemorrhoidal disease	9	107117653	12525
family.Acidaminococcaceae.id.2166.summary.txt.gz	rs45497800	T	C	-0.117863	-0.0107	NA	0.0803	0.0257351	0.0077	5.86e-06	0.1657	haemorrhoidal disease	20	61991833	11316
family.Acidaminococcaceae.id.2166.summary.txt.gz	rs6427992	G	C	-0.0595857	-0.0055	NA	0.4038	0.01296	0.0041	4.24e-06	0.1841	haemorrhoidal disease	1	203102563	12527
family.Acidaminococcaceae.id.2166.summary.txt.gz	rs6589457	A	G	0.165911	0.0066	NA	0.0524	0.0349516	0.009	2.32e-06	0.4642	haemorrhoidal disease	11	114701288	7386
family.Acidaminococcaceae.id.2166.summary.txt.gz	rs6923842	T	C	-0.0796106	0.0017	NA	0.1848	0.0169192	0.0051	2.21e-06	0.744	haemorrhoidal disease	6	5723181	11904
family.Acidaminococcaceae.id.2166.summary.txt.gz	rs74540770	G	A	-0.108969	-0.0059	NA	0.0845	0.0243533	0.0074	7.09e-06	0.4283	haemorrhoidal disease	3	186553389	10606
family.Acidaminococcaceae.id.2166.summary.txt.gz	rs78702810	T	C	-0.143755	-0.0159	NA	0.051	0.0323244	0.01	9.16e-06	0.1093	haemorrhoidal disease	3	18462531	7992
family.Actinomycetaceae.id.421.summary.txt.gz	rs2889192	G	T	0.0887537	-0.0052	NA	0.2216	0.0195009	0.0048	3.64e-06	0.2778	haemorrhoidal disease	9	76394568	7710
family.Actinomycetaceae.id.421.summary.txt.gz	rs34583783	G	T	0.123756	0.0043	NA	0.1105	0.026427	0.0063	5.48e-06	0.4983	haemorrhoidal disease	6	67207371	7710
family.Actinomycetaceae.id.421.summary.txt.gz	rs35011108	A	G	0.241826	-0.0117	NA	0.0511	0.0503796	0.01	1.83e-06	0.2419	haemorrhoidal disease	6	133007480	3630
family.Actinomycetaceae.id.421.summary.txt.gz	rs4073240	G	A	0.0747546	-0.0039	NA	0.3905	0.0164684	0.0041	6.05e-06	0.3389	haemorrhoidal disease	6	169224781	7710
family.Actinomycetaceae.id.421.summary.txt.gz	rs58484246	T	C	0.0761407	0.0028	NA	0.3361	0.0169007	0.0043	6.12e-06	0.5126	haemorrhoidal disease	15	29850991	7710
family.Alcaligenaceae.id.2875.summary.txt.gz	rs112135816	T	G	-0.0775052	-0.014	NA	0.1224	0.0171554	0.0061	5.28e-06	0.02145	haemorrhoidal disease	9	82485327	15545
family.Alcaligenaceae.id.2875.summary.txt.gz	rs112159068	A	T	0.131484	-0.0057	NA	0.0586	0.0281089	0.0086	3.56e-06	0.508	haemorrhoidal disease	6	138305038	11656
family.Alcaligenaceae.id.2875.summary.txt.gz	rs1153990	A	G	-0.058727	-0.0003	NA	0.2351	0.0128306	0.0046	5.97e-06	0.9476	haemorrhoidal disease	5	104233461	16808
family.Alcaligenaceae.id.2875.summary.txt.gz	rs147968	C	T	0.0489475	0.0021	NA	0.4309	0.0110321	0.004	9.13e-06	0.5907	haemorrhoidal disease	16	85945839	16810
family.Alcaligenaceae.id.2875.summary.txt.gz	rs17000015	A	T	-0.0609257	0.0013	NA	0.253	0.0125363	0.0047	1.13e-06	0.7871	haemorrhoidal disease	4	75867283	16377
family.Alcaligenaceae.id.2875.summary.txt.gz	rs2040996	T	C	-0.0490922	0.0009	NA	0.4317	0.0110231	0.004	7.8e-06	0.8289	haemorrhoidal disease	7	111294074	16801
family.Alcaligenaceae.id.2875.summary.txt.gz	rs2367850	G	C	0.0629104	0.0066	NA	0.217	0.0131712	0.0052	1.85e-06	0.2007	haemorrhoidal disease	3	193456274	16377
family.Alcaligenaceae.id.2875.summary.txt.gz	rs28480294	T	C	-0.0516967	0.0111	NA	0.3476	0.0115503	0.0043	6.61e-06	0.009868	haemorrhoidal disease	15	71522509	16377
family.Alcaligenaceae.id.2875.summary.txt.gz	rs4033856	C	T	0.081834	0.009	NA	0.1215	0.0168931	0.0062	1.03e-06	0.1503	haemorrhoidal disease	4	45642485	15623
family.Alcaligenaceae.id.2875.summary.txt.gz	rs6087811	T	G	-0.0927044	-0.0047	NA	0.0786	0.0200457	0.0074	3.37e-06	0.5248	haemorrhoidal disease	20	30596130	15868
family.Alcaligenaceae.id.2875.summary.txt.gz	rs62191117	A	G	0.0684302	0.0104	NA	0.2174	0.0133636	0.0049	2.76e-07	0.03289	haemorrhoidal disease	2	239900775	16688
family.Alcaligenaceae.id.2875.summary.txt.gz	rs62395635	T	C	0.110583	0.0168	NA	0.0654	0.0238514	0.0081	3.35e-06	0.03876	haemorrhoidal disease	5	173497796	14802
family.Alcaligenaceae.id.2875.summary.txt.gz	rs67737557	C	G	0.0738409	-0.0014	NA	0.1682	0.0151678	0.0053	1.04e-06	0.7873	haemorrhoidal disease	20	29836081	15876
family.Alcaligenaceae.id.2875.summary.txt.gz	rs6969323	A	C	-0.0593564	-0.0015	NA	0.2401	0.0129137	0.0046	3.89e-06	0.7367	haemorrhoidal disease	7	104214487	16810
family.Alcaligenaceae.id.2875.summary.txt.gz	rs7302582	G	C	-0.106817	0.0027	NA	0.0608	0.023298	0.0083	3.34e-06	0.7422	haemorrhoidal disease	12	1396151	15113
family.Alcaligenaceae.id.2875.summary.txt.gz	rs74776516	T	G	-0.0944052	0.0094	NA	0.0786	0.0213287	0.0134	6.85e-06	0.4847	haemorrhoidal disease	11	20763367	14502
family.Alcaligenaceae.id.2875.summary.txt.gz	rs7638039	T	C	0.0603335	0.003	NA	0.2446	0.0127779	0.0046	2.7e-06	0.5211	haemorrhoidal disease	3	70588939	16791
family.Alcaligenaceae.id.2875.summary.txt.gz	rs79846372	A	G	0.0882459	0.0092	NA	0.0818	0.0198328	0.0154	6.99e-06	0.5508	haemorrhoidal disease	4	83635863	16186
family.Alcaligenaceae.id.2875.summary.txt.gz	rs9537886	A	C	-0.0570888	-0.0068	NA	0.4381	0.0110683	0.0041	2.35e-07	0.09411	haemorrhoidal disease	13	58545246	16807
family.Alcaligenaceae.id.2875.summary.txt.gz	rs9964679	A	G	0.0537051	0.0058	NA	0.3122	0.0116008	0.0043	4.47e-06	0.1703	haemorrhoidal disease	18	26569901	16810
family.Bacteroidaceae.id.917.summary.txt.gz	rs11585893	A	G	-0.0740746	0.0091	NA	0.1448	0.0147633	0.0058	1.8e-06	0.1151	haemorrhoidal disease	1	10644351	17821
family.Bacteroidaceae.id.917.summary.txt.gz	rs13207588	A	G	-0.059205	-0.0214	NA	0.2295	0.0131195	0.0106	7.49e-06	0.04303	haemorrhoidal disease	6	41519430	17707
family.Bacteroidaceae.id.917.summary.txt.gz	rs1340391	T	C	-0.0592004	-0.0023	NA	0.2024	0.0132244	0.0049	6.73e-06	0.6342	haemorrhoidal disease	1	102960989	18302
family.Bacteroidaceae.id.917.summary.txt.gz	rs17619981	T	G	0.0880978	-0.0078	NA	0.0974	0.0187002	0.0067	2.69e-06	0.2412	haemorrhoidal disease	19	24342250	15801
family.Bacteroidaceae.id.917.summary.txt.gz	rs2023437	T	C	-0.0782324	-0.0007	NA	0.1172	0.0167634	0.0062	5.02e-06	0.9047	haemorrhoidal disease	14	22045949	17484
family.Bacteroidaceae.id.917.summary.txt.gz	rs2366421	T	A	-0.0528153	-0.0084	NA	0.2637	0.0117124	0.0045	7.65e-06	0.05866	haemorrhoidal disease	3	62019400	18299
family.Bacteroidaceae.id.917.summary.txt.gz	rs28757219	T	A	0.0818398	0.0049	NA	0.1491	0.0170319	0.0057	1.29e-06	0.3919	haemorrhoidal disease	6	29143451	14833
family.Bacteroidaceae.id.917.summary.txt.gz	rs495004	C	G	-0.0607475	-0.0039	NA	0.1988	0.0129865	0.005	3.42e-06	0.439	haemorrhoidal disease	9	112855426	17707
family.Bacteroidaceae.id.917.summary.txt.gz	rs66474973	G	T	0.0812515	-0.0123	NA	0.1238	0.0164479	0.0061	6.81e-07	0.04561	haemorrhoidal disease	20	58605432	17405
family.Bacteroidaceae.id.917.summary.txt.gz	rs66710942	C	T	0.0488038	0.0052	NA	0.4244	0.0107412	0.0041	5.86e-06	0.2041	haemorrhoidal disease	3	77215327	17821
family.Bacteroidaceae.id.917.summary.txt.gz	rs6795673	C	T	0.0538565	0.0029	NA	0.4368	0.0105251	0.004	3.38e-07	0.4667	haemorrhoidal disease	3	10593224	18301
family.Bacteroidaceae.id.917.summary.txt.gz	rs9507307	C	T	0.0604456	-0.0036	NA	0.1994	0.0129128	0.0051	2.13e-06	0.481	haemorrhoidal disease	13	24910476	18184
family.BacteroidalesS24.7group.id.11173.summary.txt.gz	rs10872669	A	G	-0.123071	0.0055	NA	0.1163	0.0275665	0.0067	9.49e-06	0.4053	haemorrhoidal disease	6	151515172	7368
family.BacteroidalesS24.7group.id.11173.summary.txt.gz	rs11135366	C	G	0.0842142	-0.0155	NA	0.2811	0.0183739	0.0044	8.78e-06	0.0004184	haemorrhoidal disease	5	164763068	7953
family.BacteroidalesS24.7group.id.11173.summary.txt.gz	rs12748533	G	T	-0.0821108	0.002	NA	0.3007	0.0172701	0.0043	2.59e-06	0.637	haemorrhoidal disease	1	242767252	7948
family.BacteroidalesS24.7group.id.11173.summary.txt.gz	rs17043785	T	C	-0.176187	-0.0105	NA	0.0595	0.0347133	0.0085	5.12e-07	0.2163	haemorrhoidal disease	2	53139362	5208
family.BacteroidalesS24.7group.id.11173.summary.txt.gz	rs61508842	T	C	0.122574	-0.002	NA	0.1078	0.0272389	0.0064	7.83e-06	0.7577	haemorrhoidal disease	3	158653545	7576
family.BacteroidalesS24.7group.id.11173.summary.txt.gz	rs6831034	T	A	-0.0956546	0.0107	NA	0.1971	0.0205228	0.005	6.1e-06	0.03167	haemorrhoidal disease	4	149300138	7576
family.BacteroidalesS24.7group.id.11173.summary.txt.gz	rs689695	C	A	0.0814578	-0.0045	NA	0.3721	0.0167057	0.0042	1.28e-06	0.2804	haemorrhoidal disease	15	47352866	7954
family.BacteroidalesS24.7group.id.11173.summary.txt.gz	rs738193	T	C	0.0847328	0.0003	NA	0.3684	0.0165856	0.0041	3.82e-07	0.9366	haemorrhoidal disease	22	25943322	7778
family.BacteroidalesS24.7group.id.11173.summary.txt.gz	rs78609301	A	G	-0.0867065	-0.0087	NA	0.2061	0.0195709	0.0049	7.09e-06	0.07448	haemorrhoidal disease	6	63236747	7953
family.BacteroidalesS24.7group.id.11173.summary.txt.gz	rs941000	C	T	0.0850266	-0.0042	NA	0.4285	0.0163382	0.004	3.16e-07	0.2949	haemorrhoidal disease	7	90714667	7778
family.Bifidobacteriaceae.id.433.summary.txt.gz	rs10831953	G	A	0.0537537	0.0118	NA	0.3493	0.0123746	0.0041	9.95e-06	0.003989	haemorrhoidal disease	11	13098051	14915
family.Bifidobacteriaceae.id.433.summary.txt.gz	rs10841473	G	C	-0.0613031	-0.0041	NA	0.2652	0.0128844	0.0045	2.28e-06	0.3633	haemorrhoidal disease	12	20378911	14914
family.Bifidobacteriaceae.id.433.summary.txt.gz	rs10857328	T	A	0.0562	-0.0032	NA	0.3018	0.0126395	0.0043	7.24e-06	0.4554	haemorrhoidal disease	4	161211924	14915
family.Bifidobacteriaceae.id.433.summary.txt.gz	rs11655079	T	C	-0.0586146	-0.0125	NA	0.2902	0.0129952	0.0045	5.92e-06	0.005877	haemorrhoidal disease	17	75348675	14912
family.Bifidobacteriaceae.id.433.summary.txt.gz	rs11745923	G	T	0.0579759	-0.0076	NA	0.3874	0.0121021	0.004	2.49e-06	0.06062	haemorrhoidal disease	5	475408	14914
family.Bifidobacteriaceae.id.433.summary.txt.gz	rs12446429	T	C	0.0810099	0.0041	NA	0.1336	0.019073	0.0137	8.53e-06	0.7634	haemorrhoidal disease	16	898055	14008
family.Bifidobacteriaceae.id.433.summary.txt.gz	rs12465599	A	G	0.0530218	0.0019	NA	0.4036	0.0117672	0.0041	7.13e-06	0.6462	haemorrhoidal disease	2	137074850	14915
family.Bifidobacteriaceae.id.433.summary.txt.gz	rs13020688	G	A	0.0584045	-0.0066	NA	0.3829	0.0122081	0.0042	1.57e-06	0.1134	haemorrhoidal disease	2	192878532	14795
family.Bifidobacteriaceae.id.433.summary.txt.gz	rs182549	C	T	0.11707	0.0052	NA	0.3996	0.0126703	0.0048	5.94e-20	0.2791	haemorrhoidal disease	2	136616754	14915
family.Bifidobacteriaceae.id.433.summary.txt.gz	rs1879087	C	T	0.105039	-0.0027	NA	0.0644	0.0239306	0.0083	1.05e-06	0.7459	haemorrhoidal disease	2	136822223	9168
family.Bifidobacteriaceae.id.433.summary.txt.gz	rs1961273	C	T	0.0688125	-0.0011	NA	0.2436	0.0131699	0.0046	1.7e-07	0.8032	haemorrhoidal disease	2	137602926	14915
family.Bifidobacteriaceae.id.433.summary.txt.gz	rs4567981	T	A	0.0577763	-0.0023	NA	0.4376	0.0117388	0.004	8.88e-07	0.5637	haemorrhoidal disease	2	49906864	14795
family.Bifidobacteriaceae.id.433.summary.txt.gz	rs4957061	T	C	0.0569873	-0.009	NA	0.4687	0.0116907	0.0043	1.15e-06	0.03542	haemorrhoidal disease	5	521096	14795
family.Bifidobacteriaceae.id.433.summary.txt.gz	rs540489	T	G	-0.0632518	-0.0004	NA	0.2318	0.013817	0.005	5.37e-06	0.9351	haemorrhoidal disease	17	72897722	14688
family.Bifidobacteriaceae.id.433.summary.txt.gz	rs55888705	A	G	0.053673	0.0029	NA	0.3693	0.0120586	0.0043	8.66e-06	0.4995	haemorrhoidal disease	4	1517826	14914
family.Bifidobacteriaceae.id.433.summary.txt.gz	rs638382	T	C	-0.0602866	-0.0076	NA	0.4144	0.0122474	0.0041	5.56e-07	0.06293	haemorrhoidal disease	2	135288740	14148
family.Bifidobacteriaceae.id.433.summary.txt.gz	rs6430601	T	G	0.0845099	-0.0035	NA	0.1457	0.016945	0.006	2.46e-07	0.5559	haemorrhoidal disease	2	136854537	14913
family.Bifidobacteriaceae.id.433.summary.txt.gz	rs677208	G	C	0.0728589	-0.0111	NA	0.1384	0.0164821	0.0057	6e-06	0.0532	haemorrhoidal disease	18	4304187	14915
family.Bifidobacteriaceae.id.433.summary.txt.gz	rs6899771	A	G	-0.0914312	0.0154	NA	0.0911	0.0202604	0.0068	7.28e-06	0.02443	haemorrhoidal disease	6	97406220	14150
family.Bifidobacteriaceae.id.433.summary.txt.gz	rs7174549	C	T	0.0551726	-0.0011	NA	0.339	0.0124655	0.0042	6.87e-06	0.7855	haemorrhoidal disease	15	92463303	14915
family.Bifidobacteriaceae.id.433.summary.txt.gz	rs7322849	T	C	0.110676	-0.001	NA	0.0873	0.0200996	0.0085	1.74e-08	0.908	haemorrhoidal disease	13	112859829	14915
family.Bifidobacteriaceae.id.433.summary.txt.gz	rs73797465	T	G	-0.0942612	-0.0168	NA	0.0733	0.0208421	0.008	4.85e-06	0.03652	haemorrhoidal disease	5	142793467	14795
family.Bifidobacteriaceae.id.433.summary.txt.gz	rs7570971	A	C	0.112508	0.0049	NA	0.4111	0.0125178	0.0049	2.53e-19	0.3159	haemorrhoidal disease	2	135837906	14795
family.Bifidobacteriaceae.id.433.summary.txt.gz	rs7588568	A	C	-0.060716	0.0005	NA	0.2826	0.0130605	0.0044	3.73e-06	0.9131	haemorrhoidal disease	2	189805077	14913
family.Bifidobacteriaceae.id.433.summary.txt.gz	rs76671854	C	G	-0.0892981	-0.0039	NA	0.1291	0.0183177	0.0063	1.04e-06	0.5331	haemorrhoidal disease	5	169748189	13923
family.Bifidobacteriaceae.id.433.summary.txt.gz	rs857444	C	T	0.0553965	-0.0037	NA	0.3581	0.0120669	0.0042	3.82e-06	0.3777	haemorrhoidal disease	6	14617591	14914
family.Christensenellaceae.id.1866.summary.txt.gz	rs117186816	G	A	-0.206476	-0.0322	NA	0.0495	0.0436362	0.0172	6.52e-06	0.06068	haemorrhoidal disease	11	123936128	4310
family.Christensenellaceae.id.1866.summary.txt.gz	rs12380890	A	G	-0.0503972	0.0011	NA	0.4137	0.0111047	0.004	5.78e-06	0.7786	haemorrhoidal disease	9	38002256	16846
family.Christensenellaceae.id.1866.summary.txt.gz	rs12657403	A	G	0.078108	-0.0039	NA	0.1112	0.0171887	0.0063	5.59e-06	0.5314	haemorrhoidal disease	5	3174785	16245
family.Christensenellaceae.id.1866.summary.txt.gz	rs4076564	G	A	-0.188623	0.0172	NA	0.0396	0.039209	0.0105	8.06e-06	0.1008	haemorrhoidal disease	6	169640257	3730
family.Christensenellaceae.id.1866.summary.txt.gz	rs4805124	C	G	0.0486508	-0.0013	NA	0.4763	0.0109067	0.0041	8.36e-06	0.744	haemorrhoidal disease	19	35884202	16847
family.Christensenellaceae.id.1866.summary.txt.gz	rs62573205	G	A	-0.0654804	-0.0077	NA	0.2001	0.0133503	0.0049	1.49e-06	0.1177	haemorrhoidal disease	9	137786999	16838
family.Christensenellaceae.id.1866.summary.txt.gz	rs7211194	C	T	0.0492094	0.0064	NA	0.458	0.0110916	0.004	9.94e-06	0.1104	haemorrhoidal disease	17	13541941	16436
family.Christensenellaceae.id.1866.summary.txt.gz	rs72706624	G	T	0.0882626	-0.0123	NA	0.1023	0.0197575	0.0066	6.38e-06	0.06472	haemorrhoidal disease	9	15518852	14869
family.Christensenellaceae.id.1866.summary.txt.gz	rs77867022	G	T	-0.160443	-0.0203	NA	0.0441	0.0379589	0.0098	8.82e-06	0.03866	haemorrhoidal disease	7	120333701	4033
family.Christensenellaceae.id.1866.summary.txt.gz	rs870002	C	T	0.0488951	-0.0012	NA	0.4984	0.0109817	0.004	6.54e-06	0.7677	haemorrhoidal disease	8	62220151	16847
family.Christensenellaceae.id.1866.summary.txt.gz	rs892686	A	G	0.0506107	-0.0038	NA	0.4769	0.0109651	0.0039	4.12e-06	0.3379	haemorrhoidal disease	9	83043376	16847
family.Christensenellaceae.id.1866.summary.txt.gz	rs9608766	T	C	-0.0682134	0.0094	NA	0.1692	0.01496	0.0053	3.33e-06	0.07597	haemorrhoidal disease	22	29828040	16185
family.Clostridiaceae1.id.1869.summary.txt.gz	rs10875374	C	T	-0.0536759	0.0034	NA	0.4364	0.0119436	0.004	8.1e-06	0.3844	haemorrhoidal disease	1	101804809	14253
family.Clostridiaceae1.id.1869.summary.txt.gz	rs12186080	G	A	0.0748236	0.0014	NA	0.161	0.016246	0.0054	5.34e-06	0.7961	haemorrhoidal disease	3	132596627	14244
family.Clostridiaceae1.id.1869.summary.txt.gz	rs12341505	G	A	0.0814503	-0.0042	NA	0.1326	0.0179338	0.006	4.54e-06	0.4912	haemorrhoidal disease	9	136710881	14250
family.Clostridiaceae1.id.1869.summary.txt.gz	rs12490337	C	G	-0.0616944	0.0111	NA	0.2286	0.013693	0.0047	6.91e-06	0.01726	haemorrhoidal disease	3	111482845	14253
family.Clostridiaceae1.id.1869.summary.txt.gz	rs2795528	G	A	-0.180969	-0.0221	NA	0.0525	0.0390911	0.0089	3.81e-06	0.013	haemorrhoidal disease	10	43270264	6411
family.Clostridiaceae1.id.1869.summary.txt.gz	rs2817172	C	T	0.0563367	0.002	NA	0.3847	0.012392	0.0042	5.27e-06	0.6401	haemorrhoidal disease	1	3041519	13789
family.Clostridiaceae1.id.1869.summary.txt.gz	rs4723021	T	C	-0.106376	-0.0118	NA	0.0608	0.0241944	0.0086	7.42e-06	0.1671	haemorrhoidal disease	7	30934659	13682
family.Clostridiaceae1.id.1869.summary.txt.gz	rs550843	T	C	-0.0734787	0.0036	NA	0.1401	0.0168383	0.0058	7.09e-06	0.5403	haemorrhoidal disease	6	165722832	14234
family.Clostridiaceae1.id.1869.summary.txt.gz	rs56188186	A	G	0.0967774	0.0007	NA	0.0912	0.0217471	0.0075	8.24e-06	0.9239	haemorrhoidal disease	16	87710690	13218
family.Clostridiaceae1.id.1869.summary.txt.gz	rs62397761	A	G	0.0615805	0.0038	NA	0.2689	0.0136198	0.0044	9.08e-06	0.3932	haemorrhoidal disease	6	48093014	14248
family.Clostridiaceae1.id.1869.summary.txt.gz	rs881532	A	G	-0.0533035	-0.0044	NA	0.4818	0.0119011	0.004	7.9e-06	0.2674	haemorrhoidal disease	22	47806774	14250
family.ClostridialesvadinBB60group.id.11286.summary.txt.gz	rs10517600	T	G	0.0626993	0.0046	NA	0.5317	0.0139364	0.0039	6.83e-06	0.2422	haemorrhoidal disease	4	155632958	10512
family.ClostridialesvadinBB60group.id.11286.summary.txt.gz	rs10904722	C	T	-0.0672314	-0.002	NA	0.3187	0.0147123	0.0042	5.05e-06	0.6268	haemorrhoidal disease	10	6714424	10512
family.ClostridialesvadinBB60group.id.11286.summary.txt.gz	rs118104867	C	T	0.214464	0.0055	NA	0.0496	0.0455098	0.0093	3.44e-06	0.5528	haemorrhoidal disease	8	123977538	4095
family.ClostridialesvadinBB60group.id.11286.summary.txt.gz	rs13409132	A	G	-0.165419	0.0199	NA	0.0556	0.0352154	0.0087	4.37e-06	0.0229	haemorrhoidal disease	2	205616346	5913
family.ClostridialesvadinBB60group.id.11286.summary.txt.gz	rs17121075	G	A	0.0769254	-0.0062	NA	0.198	0.0172234	0.005	7.91e-06	0.2161	haemorrhoidal disease	14	85856796	10512
family.ClostridialesvadinBB60group.id.11286.summary.txt.gz	rs2191834	G	T	0.0746375	-0.0015	NA	0.2507	0.0159136	0.0045	2.5e-06	0.7364	haemorrhoidal disease	2	229942951	10511
family.ClostridialesvadinBB60group.id.11286.summary.txt.gz	rs28691777	C	T	0.137134	0.0096	NA	0.0703	0.0266996	0.0077	6.96e-07	0.2119	haemorrhoidal disease	17	58149405	10199
family.ClostridialesvadinBB60group.id.11286.summary.txt.gz	rs34088226	A	G	-0.117807	0.0036	NA	0.0709	0.026924	0.0079	7.66e-06	0.6487	haemorrhoidal disease	5	4308946	9716
family.ClostridialesvadinBB60group.id.11286.summary.txt.gz	rs55682560	C	T	-0.131519	0.0027	NA	0.0802	0.0261319	0.0073	4.97e-07	0.7137	haemorrhoidal disease	15	87392290	9183
family.ClostridialesvadinBB60group.id.11286.summary.txt.gz	rs6588624	G	A	-0.0662317	0.0028	NA	0.4908	0.0138147	0.0039	1.79e-06	0.4699	haemorrhoidal disease	1	56849539	10512
family.ClostridialesvadinBB60group.id.11286.summary.txt.gz	rs66714985	A	C	0.116908	0.0127	NA	0.0753	0.0252447	0.0075	4.85e-06	0.09019	haemorrhoidal disease	8	3305122	10512
family.ClostridialesvadinBB60group.id.11286.summary.txt.gz	rs6755871	C	G	-0.0613825	0.0045	NA	0.4473	0.0138976	0.004	9.33e-06	0.2582	haemorrhoidal disease	2	202450739	10500
family.ClostridialesvadinBB60group.id.11286.summary.txt.gz	rs7226487	A	G	-0.0643682	0.0113	NA	0.4536	0.0138701	0.0039	3.58e-06	0.004232	haemorrhoidal disease	18	74373125	10505
family.ClostridialesvadinBB60group.id.11286.summary.txt.gz	rs7538034	T	G	-0.078598	0.0104	NA	0.2278	0.0165982	0.0047	2.37e-06	0.02834	haemorrhoidal disease	1	71391694	10420
family.ClostridialesvadinBB60group.id.11286.summary.txt.gz	rs7725895	A	G	-0.116224	-0.0042	NA	0.0722	0.0240367	0.0076	3.94e-06	0.5809	haemorrhoidal disease	5	142244898	10512
family.ClostridialesvadinBB60group.id.11286.summary.txt.gz	rs989682	A	G	0.070194	-0.0137	NA	0.2912	0.0155364	0.0043	6.85e-06	0.001502	haemorrhoidal disease	3	15564453	10129
family.ClostridialesvadinBB60group.id.11286.summary.txt.gz	rs9979874	G	C	-0.0738925	-0.0033	NA	0.2849	0.0150911	0.0044	1.05e-06	0.447	haemorrhoidal disease	21	38612024	10506
family.Coriobacteriaceae.id.811.summary.txt.gz	rs11073596	T	G	0.0510212	-0.0039	NA	0.3286	0.0114339	0.0045	8.14e-06	0.3844	haemorrhoidal disease	15	86433579	17527
family.Coriobacteriaceae.id.811.summary.txt.gz	rs11250875	T	C	0.06075	-0.0098	NA	0.2087	0.0130939	0.0048	4.83e-06	0.04303	haemorrhoidal disease	10	1922731	17690
family.Coriobacteriaceae.id.811.summary.txt.gz	rs11656361	A	C	0.0773006	0.0072	NA	0.1084	0.017553	0.007	8.02e-06	0.3034	haemorrhoidal disease	17	8121332	16665
family.Coriobacteriaceae.id.811.summary.txt.gz	rs12974142	G	A	0.0789796	-0.0004	NA	0.1071	0.0177205	0.0068	8.51e-06	0.9564	haemorrhoidal disease	19	52895166	17413
family.Coriobacteriaceae.id.811.summary.txt.gz	rs13307134	C	T	0.0565686	-0.0055	NA	0.2342	0.0126265	0.0047	7.8e-06	0.2431	haemorrhoidal disease	7	105084680	17527
family.Coriobacteriaceae.id.811.summary.txt.gz	rs1397793	G	A	-0.0498855	0.0014	NA	0.3508	0.0112446	0.0042	9.77e-06	0.7446	haemorrhoidal disease	5	90471451	17527
family.Coriobacteriaceae.id.811.summary.txt.gz	rs1816223	A	G	-0.0586265	-0.0021	NA	0.2128	0.0129006	0.0049	4.84e-06	0.6647	haemorrhoidal disease	12	11494021	17688
family.Coriobacteriaceae.id.811.summary.txt.gz	rs240104	T	C	-0.0603429	-0.0087	NA	0.2371	0.0126849	0.0073	1.52e-06	0.2289	haemorrhoidal disease	1	176571431	17577
family.Coriobacteriaceae.id.811.summary.txt.gz	rs2442778	G	A	-0.116408	-0.0015	NA	0.0505	0.0258545	0.009	9.03e-06	0.8685	haemorrhoidal disease	3	11654412	13472
family.Coriobacteriaceae.id.811.summary.txt.gz	rs3025411	A	G	0.0926543	-0.0153	NA	0.0857	0.0209468	0.0157	8.27e-06	0.33	haemorrhoidal disease	9	136512906	15671
family.Coriobacteriaceae.id.811.summary.txt.gz	rs34739816	G	T	0.0965017	-0.0219	NA	0.0722	0.0207666	0.008	3.88e-06	0.006035	haemorrhoidal disease	17	37376685	16593
family.Coriobacteriaceae.id.811.summary.txt.gz	rs45480394	T	G	-0.0504262	0.0069	NA	0.3685	0.0113307	0.0043	9.71e-06	0.107	haemorrhoidal disease	19	55857777	17413
family.Coriobacteriaceae.id.811.summary.txt.gz	rs4880783	G	T	0.056503	-0.0049	NA	0.2261	0.0125055	0.0047	5.9e-06	0.2964	haemorrhoidal disease	10	1223742	17691
family.Coriobacteriaceae.id.811.summary.txt.gz	rs62448869	T	A	-0.0486059	0.0046	NA	0.429	0.0108982	0.004	7.87e-06	0.2501	haemorrhoidal disease	7	24464799	17527
family.Coriobacteriaceae.id.811.summary.txt.gz	rs67561917	A	G	-0.0714367	-0.0052	NA	0.1443	0.0154113	0.0061	5.39e-06	0.3927	haemorrhoidal disease	20	62072077	17333
family.Coriobacteriaceae.id.811.summary.txt.gz	rs719099	A	G	0.0778402	-0.0038	NA	0.1231	0.0155815	0.0061	5.43e-07	0.5326	haemorrhoidal disease	10	65799217	17687
family.Coriobacteriaceae.id.811.summary.txt.gz	rs7540303	C	T	0.0483227	-0.0027	NA	0.3899	0.0109062	0.004	9.62e-06	0.5059	haemorrhoidal disease	1	179629191	17691
family.Coriobacteriaceae.id.811.summary.txt.gz	rs76779974	C	G	0.0774888	-0.0029	NA	0.1179	0.0171877	0.0061	5.63e-06	0.6394	haemorrhoidal disease	5	125460084	16419
family.Coriobacteriaceae.id.811.summary.txt.gz	rs7898585	T	C	0.0731501	-0.0014	NA	0.1056	0.0164186	0.0064	5.25e-06	0.8244	haemorrhoidal disease	10	5644995	17691
family.Coriobacteriaceae.id.811.summary.txt.gz	rs80046645	C	G	0.25584	0.024	NA	0.0493	0.0561995	0.0093	4.66e-06	0.009524	haemorrhoidal disease	5	459415	3204
family.Coriobacteriaceae.id.811.summary.txt.gz	rs8010111	G	A	-0.103377	0.0001	NA	0.0657	0.0229286	0.008	6.9e-06	0.9919	haemorrhoidal disease	14	39660509	15996
family.Defluviitaleaceae.id.1924.summary.txt.gz	rs112893842	T	C	0.110761	0.0047	NA	0.119	0.0232545	0.0061	2.75e-06	0.4387	haemorrhoidal disease	9	8786663	8203
family.Defluviitaleaceae.id.1924.summary.txt.gz	rs12122999	G	T	-0.0816766	0.0075	NA	0.2519	0.0180938	0.0047	6.18e-06	0.1118	haemorrhoidal disease	1	118782748	7830
family.Defluviitaleaceae.id.1924.summary.txt.gz	rs1582238	T	C	0.0801923	-0.0068	NA	0.371	0.0167061	0.0042	1.69e-06	0.1059	haemorrhoidal disease	1	118723685	8002
family.Defluviitaleaceae.id.1924.summary.txt.gz	rs17051335	C	T	-0.134314	-0.0018	NA	0.0706	0.0292201	0.0077	4.58e-06	0.815	haemorrhoidal disease	4	122202910	8031
family.Defluviitaleaceae.id.1924.summary.txt.gz	rs1908593	T	C	0.070223	-0.0026	NA	0.5392	0.0156601	0.004	7.86e-06	0.5172	haemorrhoidal disease	18	59026148	8203
family.Defluviitaleaceae.id.1924.summary.txt.gz	rs28696126	A	T	-0.107106	-0.0023	NA	0.1306	0.0238173	0.006	5.56e-06	0.695	haemorrhoidal disease	7	79734541	7830
family.Defluviitaleaceae.id.1924.summary.txt.gz	rs4344384	G	T	0.0708803	-0.0012	NA	0.488	0.0156121	0.0039	5.86e-06	0.762	haemorrhoidal disease	10	66407366	8200
family.Defluviitaleaceae.id.1924.summary.txt.gz	rs4677103	A	G	0.0977203	-0.0059	NA	0.1993	0.0197033	0.0099	9.42e-07	0.548	haemorrhoidal disease	3	72207794	8002
family.Defluviitaleaceae.id.1924.summary.txt.gz	rs540220	T	C	-0.123954	-0.0104	NA	0.0735	0.0289814	0.0076	9.48e-06	0.1681	haemorrhoidal disease	9	93331308	7887
family.Defluviitaleaceae.id.1924.summary.txt.gz	rs55658617	T	C	0.177314	0.0087	NA	0.0751	0.0361844	0.0164	1.41e-06	0.594	haemorrhoidal disease	21	41811003	6676
family.Defluviitaleaceae.id.1924.summary.txt.gz	rs72731813	C	T	-0.149751	0.0008	NA	0.0808	0.0293415	0.0076	2.76e-07	0.9186	haemorrhoidal disease	4	147414743	7786
family.Defluviitaleaceae.id.1924.summary.txt.gz	rs9608282	T	G	0.139014	-0.0022	NA	0.077	0.0299429	0.0075	4.61e-06	0.7673	haemorrhoidal disease	22	24804081	7736
family.Defluviitaleaceae.id.1924.summary.txt.gz	rs9725395	A	G	-0.138357	-0.0067	NA	0.08	0.0295185	0.0075	3.41e-06	0.3653	haemorrhoidal disease	1	85205632	8031
family.Desulfovibrionaceae.id.3169.summary.txt.gz	rs112381107	C	T	0.211435	0.0135	NA	0.0494	0.0456962	0.0091	2.82e-06	0.1387	haemorrhoidal disease	9	15269705	4455
family.Desulfovibrionaceae.id.3169.summary.txt.gz	rs11599763	T	C	-0.0555931	-0.004	NA	0.3863	0.0117493	0.004	2.5e-06	0.3204	haemorrhoidal disease	10	11855599	15142
family.Desulfovibrionaceae.id.3169.summary.txt.gz	rs16851319	G	C	-0.0732697	-0.0068	NA	0.1784	0.0150964	0.0056	2.4e-06	0.229	haemorrhoidal disease	1	203308383	15128
family.Desulfovibrionaceae.id.3169.summary.txt.gz	rs17791387	A	G	-0.0729251	0.0013	NA	0.1716	0.0154381	0.0052	2.1e-06	0.8035	haemorrhoidal disease	9	81834426	15045
family.Desulfovibrionaceae.id.3169.summary.txt.gz	rs2692012	A	G	0.114231	-0.0186	NA	0.0655	0.0253568	0.0088	1.56e-06	0.03481	haemorrhoidal disease	1	203991605	13080
family.Desulfovibrionaceae.id.3169.summary.txt.gz	rs2838334	G	A	0.0571419	0.0072	NA	0.314	0.012423	0.0042	3.82e-06	0.09236	haemorrhoidal disease	21	45064961	15142
family.Desulfovibrionaceae.id.3169.summary.txt.gz	rs3935584	C	T	-0.0525838	-0.0026	NA	0.4956	0.0115757	0.004	6.78e-06	0.5085	haemorrhoidal disease	2	233929283	15140
family.Desulfovibrionaceae.id.3169.summary.txt.gz	rs4506934	C	T	-0.0943381	-0.007	NA	0.1064	0.020138	0.0067	3.16e-06	0.3006	haemorrhoidal disease	17	2856662	15035
family.Desulfovibrionaceae.id.3169.summary.txt.gz	rs6058181	C	T	0.0834742	-0.0093	NA	0.1279	0.0166111	0.0059	2.7e-07	0.1145	haemorrhoidal disease	20	33694801	15074
family.Desulfovibrionaceae.id.3169.summary.txt.gz	rs7164160	A	T	-0.0574455	-0.005	NA	0.2812	0.0129468	0.0044	7.34e-06	0.2502	haemorrhoidal disease	15	96159374	15142
family.Desulfovibrionaceae.id.3169.summary.txt.gz	rs72647048	T	C	-0.0770089	0.0031	NA	0.1186	0.017089	0.0061	9.61e-06	0.613	haemorrhoidal disease	8	57865378	15142
family.Desulfovibrionaceae.id.3169.summary.txt.gz	rs9928243	C	A	-0.0541732	0.001	NA	0.4115	0.0117819	0.004	4.48e-06	0.7987	haemorrhoidal disease	16	71541641	15141
family.Enterobacteriaceae.id.3469.summary.txt.gz	rs11026530	T	C	0.0822408	0.0029	NA	0.1168	0.0186379	0.0062	9.43e-06	0.6445	haemorrhoidal disease	11	22379097	13485
family.Enterobacteriaceae.id.3469.summary.txt.gz	rs111229068	A	T	0.110561	0.0205	NA	0.0734	0.0241719	0.0079	3.65e-06	0.009453	haemorrhoidal disease	11	2563450	12350
family.Enterobacteriaceae.id.3469.summary.txt.gz	rs2374342	C	A	0.0582927	0.007	NA	0.3564	0.0126195	0.0041	4.52e-06	0.08948	haemorrhoidal disease	2	42133542	13577
family.Enterobacteriaceae.id.3469.summary.txt.gz	rs35673018	G	A	0.0899642	0.003	NA	0.1053	0.0202934	0.0126	7.63e-06	0.8112	haemorrhoidal disease	16	54327745	13326
family.Enterobacteriaceae.id.3469.summary.txt.gz	rs4792380	A	T	0.115598	-0.0033	NA	0.0546	0.0257683	0.0089	9.49e-06	0.7118	haemorrhoidal disease	17	13521040	12763
family.Enterobacteriaceae.id.3469.summary.txt.gz	rs504442	T	G	0.084159	-0.008	NA	0.1188	0.0189479	0.0063	5.17e-06	0.2027	haemorrhoidal disease	18	55145547	13578
family.Enterobacteriaceae.id.3469.summary.txt.gz	rs61973590	C	G	-0.0605392	0.0017	NA	0.2915	0.0133696	0.0045	8.54e-06	0.7086	haemorrhoidal disease	14	27718039	13570
family.Enterobacteriaceae.id.3469.summary.txt.gz	rs62210023	A	G	0.0606754	-0.0017	NA	0.3398	0.0130125	0.0042	3.13e-06	0.6872	haemorrhoidal disease	20	55340092	13515
family.Enterobacteriaceae.id.3469.summary.txt.gz	rs78143293	A	G	-0.0848521	-0.0024	NA	0.1577	0.0170415	0.0055	1.2e-06	0.6657	haemorrhoidal disease	18	57672335	13572
family.Enterobacteriaceae.id.3469.summary.txt.gz	rs79757635	C	A	0.0758597	0.0092	NA	0.1597	0.0171286	0.006	9.32e-06	0.126	haemorrhoidal disease	13	110840418	13419
family.Enterobacteriaceae.id.3469.summary.txt.gz	rs80319214	C	G	0.0990404	0.0008	NA	0.1017	0.0215877	0.0152	6.95e-06	0.9586	haemorrhoidal disease	2	4015933	12641
family.FamilyXI.id.1936.summary.txt.gz	rs10759623	C	T	-0.162115	0.0059	NA	0.1807	0.032151	0.0051	5.78e-07	0.2502	haemorrhoidal disease	9	115821485	3156
family.FamilyXI.id.1936.summary.txt.gz	rs11547158	A	G	-0.177599	0.005	NA	0.132	0.0372795	0.0058	2.7e-06	0.3912	haemorrhoidal disease	7	148921732	3133
family.FamilyXI.id.1936.summary.txt.gz	rs17379710	T	C	-0.116383	0.0027	NA	0.4482	0.0252125	0.004	3.97e-06	0.4996	haemorrhoidal disease	11	35334668	3156
family.FamilyXI.id.1936.summary.txt.gz	rs2155352	A	G	-0.150538	-0.0018	NA	0.2241	0.0302319	0.0048	6.63e-07	0.7024	haemorrhoidal disease	11	95357209	3150
family.FamilyXI.id.1936.summary.txt.gz	rs2156611	T	C	-0.112486	0.0059	NA	0.4802	0.0251099	0.0039	9.43e-06	0.1375	haemorrhoidal disease	18	43345864	3155
family.FamilyXI.id.1936.summary.txt.gz	rs3733511	A	G	0.128253	-0.0037	NA	0.301	0.0274718	0.0043	3.39e-06	0.3926	haemorrhoidal disease	4	119955787	3156
family.FamilyXI.id.1936.summary.txt.gz	rs488164	T	G	0.117998	-0.0043	NA	0.4001	0.025516	0.004	4.8e-06	0.2882	haemorrhoidal disease	1	239995451	3149
family.FamilyXI.id.1936.summary.txt.gz	rs6025153	G	C	0.118619	-0.006	NA	0.3759	0.0261969	0.0041	7.07e-06	0.1405	haemorrhoidal disease	20	55348292	3130
family.FamilyXI.id.1936.summary.txt.gz	rs697771	A	G	-0.117677	0.0021	NA	0.4421	0.0251491	0.004	3.19e-06	0.5959	haemorrhoidal disease	16	54115200	3152
family.FamilyXI.id.1936.summary.txt.gz	rs78222136	G	C	0.224835	0.0073	NA	0.0722	0.0511672	0.0076	8.41e-06	0.3387	haemorrhoidal disease	16	64956642	3136
family.FamilyXIII.id.1957.summary.txt.gz	rs10404377	C	A	-0.0503183	0.0161	NA	0.4392	0.011165	0.0084	6.99e-06	0.05457	haemorrhoidal disease	19	16174657	16269
family.FamilyXIII.id.1957.summary.txt.gz	rs118170811	A	G	0.151619	-0.0103	NA	0.049	0.0317112	0.0099	1.8e-06	0.299	haemorrhoidal disease	10	102366896	9645
family.FamilyXIII.id.1957.summary.txt.gz	rs12643275	A	T	-0.0550907	0.0023	NA	0.358	0.0116474	0.0043	2.42e-06	0.5865	haemorrhoidal disease	4	162211872	16269
family.FamilyXIII.id.1957.summary.txt.gz	rs12904405	A	G	-0.0851896	-0.0102	NA	0.0873	0.0192688	0.007	7.67e-06	0.1462	haemorrhoidal disease	15	94105415	16643
family.FamilyXIII.id.1957.summary.txt.gz	rs1887048	G	A	0.0579979	0.0018	NA	0.2412	0.0129602	0.0047	9.65e-06	0.6967	haemorrhoidal disease	1	65170838	16717
family.FamilyXIII.id.1957.summary.txt.gz	rs1999289	A	T	-0.0637366	-0.0024	NA	0.21	0.013927	0.0098	2.54e-06	0.8048	haemorrhoidal disease	21	19685992	16269
family.FamilyXIII.id.1957.summary.txt.gz	rs3098182	G	T	0.0508511	-0.0106	NA	0.4392	0.011014	0.0041	4.04e-06	0.009456	haemorrhoidal disease	15	50802980	16731
family.FamilyXIII.id.1957.summary.txt.gz	rs4293737	A	G	-0.112091	-0.0018	NA	0.1962	0.0271305	0.0206	8.38e-06	0.9295	haemorrhoidal disease	3	32373530	5704
family.FamilyXIII.id.1957.summary.txt.gz	rs482905	G	T	0.0596528	-0.0067	NA	0.2487	0.012717	0.0046	3.72e-06	0.1383	haemorrhoidal disease	1	166557202	16737
family.FamilyXIII.id.1957.summary.txt.gz	rs6501525	A	G	0.0561559	0.0058	NA	0.3694	0.0115587	0.0043	1.24e-06	0.1835	haemorrhoidal disease	17	70218627	16269
family.FamilyXIII.id.1957.summary.txt.gz	rs66753613	G	A	0.0651136	-0.0077	NA	0.197	0.0144251	0.0051	8.08e-06	0.1309	haemorrhoidal disease	1	39212021	16269
family.FamilyXIII.id.1957.summary.txt.gz	rs6797051	C	T	-0.0805984	-0.0012	NA	0.1206	0.0171364	0.0061	4.89e-06	0.8375	haemorrhoidal disease	3	88995218	16737
family.FamilyXIII.id.1957.summary.txt.gz	rs7076829	T	A	-0.0516394	-0.006	NA	0.434	0.0112313	0.0041	4.76e-06	0.1444	haemorrhoidal disease	10	7906746	16269
family.FamilyXIII.id.1957.summary.txt.gz	rs7514702	T	C	-0.0663236	0.0037	NA	0.1831	0.0141626	0.0051	3.92e-06	0.4698	haemorrhoidal disease	1	186914023	16737
family.Lachnospiraceae.id.1987.summary.txt.gz	rs10402491	C	T	0.0661701	0.0009	NA	0.1321	0.014851	0.0059	7.58e-06	0.8828	haemorrhoidal disease	19	13425799	18334
family.Lachnospiraceae.id.1987.summary.txt.gz	rs11139361	T	C	0.0494463	0.0051	NA	0.3594	0.0110503	0.0041	4.26e-06	0.2169	haemorrhoidal disease	9	72179847	18333
family.Lachnospiraceae.id.1987.summary.txt.gz	rs112040820	A	G	0.0549584	-0.0043	NA	0.3007	0.0117086	0.0044	2.42e-06	0.3298	haemorrhoidal disease	17	80469064	17512
family.Lachnospiraceae.id.1987.summary.txt.gz	rs11755180	C	G	-0.049227	-0.0013	NA	0.5035	0.0104894	0.004	2.69e-06	0.7496	haemorrhoidal disease	6	161957425	18333
family.Lachnospiraceae.id.1987.summary.txt.gz	rs11841382	G	T	-0.0718128	-0.0006	NA	0.0807	0.017462	0.0072	9.58e-06	0.9293	haemorrhoidal disease	13	38004672	18340
family.Lachnospiraceae.id.1987.summary.txt.gz	rs11979110	T	C	-0.0500924	-0.0056	NA	0.4816	0.0105069	0.0039	1.82e-06	0.157	haemorrhoidal disease	7	130436459	18339
family.Lachnospiraceae.id.1987.summary.txt.gz	rs1205443	A	G	0.0501415	0.0012	NA	0.3543	0.0112157	0.0043	7.29e-06	0.7913	haemorrhoidal disease	20	36876868	17779
family.Lachnospiraceae.id.1987.summary.txt.gz	rs12760724	A	C	-0.0484566	-0.0023	NA	0.3651	0.0107934	0.0041	7.27e-06	0.5759	haemorrhoidal disease	1	214031969	18340
family.Lachnospiraceae.id.1987.summary.txt.gz	rs13005175	A	G	0.0993483	-0.0157	NA	0.0703	0.0218395	0.008	8.37e-06	0.0499	haemorrhoidal disease	2	232469722	16893
family.Lachnospiraceae.id.1987.summary.txt.gz	rs146660815	T	C	-0.215114	0.0044	NA	0.0428	0.0476778	0.01	6.53e-06	0.6595	haemorrhoidal disease	6	46664437	4112
family.Lachnospiraceae.id.1987.summary.txt.gz	rs2159863	A	G	-0.0585831	0.0106	NA	0.2181	0.0128742	0.0048	3.7e-06	0.02652	haemorrhoidal disease	4	10245354	18340
family.Lachnospiraceae.id.1987.summary.txt.gz	rs2910921	T	C	0.160302	0.0117	NA	0.047	0.035832	0.0096	8.42e-06	0.2223	haemorrhoidal disease	5	32348593	6549
family.Lachnospiraceae.id.1987.summary.txt.gz	rs3127230	C	T	-0.0503537	-0.0051	NA	0.3313	0.0112201	0.0042	6.2e-06	0.2195	haemorrhoidal disease	10	103392503	18340
family.Lachnospiraceae.id.1987.summary.txt.gz	rs35524804	T	C	-0.0607481	0.0027	NA	0.2364	0.0125216	0.0049	2.45e-06	0.5852	haemorrhoidal disease	9	100113683	17859
family.Lachnospiraceae.id.1987.summary.txt.gz	rs7359994	T	C	-0.0503142	-0.0023	NA	0.3496	0.0112482	0.0041	5.36e-06	0.5756	haemorrhoidal disease	19	29408858	18340
family.Lachnospiraceae.id.1987.summary.txt.gz	rs79086868	T	C	0.0776723	0.0204	NA	0.1233	0.0164472	0.0063	3.01e-06	0.001174	haemorrhoidal disease	9	133791605	17522
family.Lachnospiraceae.id.1987.summary.txt.gz	rs959845	C	T	-0.0493666	0	NA	0.4267	0.0107801	0.0041	5.17e-06	0.998	haemorrhoidal disease	4	186906801	17859
family.Lachnospiraceae.id.1987.summary.txt.gz	rs9929145	G	A	-0.125721	0.0029	NA	0.0536	0.0245233	0.0091	2.84e-07	0.753	haemorrhoidal disease	16	76559184	15866
family.Lactobacillaceae.id.1836.summary.txt.gz	rs11674854	C	T	-0.0830224	-0.0008	NA	0.4113	0.0175267	0.0041	2.6e-06	0.8385	haemorrhoidal disease	2	28903275	6750
family.Lactobacillaceae.id.1836.summary.txt.gz	rs1530559	G	A	0.0772453	0.0065	NA	0.4683	0.0176921	0.0044	9.65e-06	0.145	haemorrhoidal disease	2	135755629	6750
family.Lactobacillaceae.id.1836.summary.txt.gz	rs1590596	C	G	-0.10381	0.0048	NA	0.2094	0.0220135	0.0049	3.9e-06	0.3323	haemorrhoidal disease	13	23836941	6750
family.Lactobacillaceae.id.1836.summary.txt.gz	rs16861661	G	A	-0.193287	0.0119	NA	0.0672	0.0379293	0.0082	2.7e-07	0.1474	haemorrhoidal disease	1	18501459	5385
family.Lactobacillaceae.id.1836.summary.txt.gz	rs328312	T	A	0.082529	0.0102	NA	0.456	0.0168225	0.004	8.69e-07	0.01024	haemorrhoidal disease	16	73890910	7051
family.Lactobacillaceae.id.1836.summary.txt.gz	rs6092149	A	T	-0.0825646	0.0021	NA	0.4323	0.0170282	0.0041	1.38e-06	0.6048	haemorrhoidal disease	20	54192992	7006
family.Lactobacillaceae.id.1836.summary.txt.gz	rs62314653	C	A	0.177082	0.0115	NA	0.0561	0.0392269	0.0089	6.59e-06	0.1974	haemorrhoidal disease	4	109896462	6016
family.Lactobacillaceae.id.1836.summary.txt.gz	rs74599091	A	G	0.191613	0.0015	NA	0.049	0.0425039	0.0093	7.7e-06	0.8682	haemorrhoidal disease	1	179720669	4951
family.Lactobacillaceae.id.1836.summary.txt.gz	rs768253	T	G	-0.0792344	0	NA	0.3914	0.0170604	0.004	3.61e-06	0.9908	haemorrhoidal disease	8	69010103	7059
family.Lactobacillaceae.id.1836.summary.txt.gz	rs77478751	A	G	-0.219178	-0.0116	NA	0.0638	0.0473566	0.0172	5.96e-06	0.4984	haemorrhoidal disease	3	173151665	3704
family.Lactobacillaceae.id.1836.summary.txt.gz	rs820999	T	G	-0.0758291	-0.0037	NA	0.4321	0.0170151	0.004	8.89e-06	0.3525	haemorrhoidal disease	1	16773387	7058
family.Lactobacillaceae.id.1836.summary.txt.gz	rs921925	A	C	0.0999419	0.001	NA	0.222	0.0201687	0.0048	5.77e-07	0.8377	haemorrhoidal disease	19	6928017	7053
family.Lactobacillaceae.id.1836.summary.txt.gz	rs9345899	A	G	-0.124042	-0.0004	NA	0.1087	0.0278946	0.0064	9.45e-06	0.9505	haemorrhoidal disease	6	67559323	6602
family.Methanobacteriaceae.id.121.summary.txt.gz	rs10202904	T	G	-0.121754	0.0032	NA	0.4274	0.0235357	0.004	3.01e-07	0.4165	haemorrhoidal disease	2	125440268	3695
family.Methanobacteriaceae.id.121.summary.txt.gz	rs10424197	G	A	-0.111274	-0.0038	NA	0.3378	0.0247517	0.0043	9.28e-06	0.3752	haemorrhoidal disease	19	46439321	3698
family.Methanobacteriaceae.id.121.summary.txt.gz	rs11018665	A	T	0.111465	0.004	NA	0.348	0.0250516	0.0041	6.52e-06	0.3298	haemorrhoidal disease	11	89349287	3698
family.Methanobacteriaceae.id.121.summary.txt.gz	rs12825290	C	G	-0.216781	-0.0001	NA	0.0632	0.0493496	0.0084	6.08e-06	0.9887	haemorrhoidal disease	12	43701132	3144
family.Methanobacteriaceae.id.121.summary.txt.gz	rs4257531	G	A	0.164498	-0.0055	NA	0.1301	0.0364959	0.0062	7.44e-06	0.3743	haemorrhoidal disease	3	2086167	3162
family.Methanobacteriaceae.id.121.summary.txt.gz	rs56131665	G	A	0.178661	-0.0002	NA	0.0972	0.039298	0.0068	6.18e-06	0.979	haemorrhoidal disease	5	178160975	3572
family.Methanobacteriaceae.id.121.summary.txt.gz	rs6508769	T	C	0.153519	-0.0077	NA	0.1569	0.0344519	0.0056	8.23e-06	0.1692	haemorrhoidal disease	19	28827760	3319
family.Methanobacteriaceae.id.121.summary.txt.gz	rs6776814	T	C	-0.199566	0.0087	NA	0.0963	0.0411825	0.0067	1.63e-06	0.195	haemorrhoidal disease	3	15053083	3385
family.Methanobacteriaceae.id.121.summary.txt.gz	rs73068003	G	T	-0.15814	0.0046	NA	0.1326	0.0351803	0.0059	8.45e-06	0.4369	haemorrhoidal disease	7	10773932	3692
family.Methanobacteriaceae.id.121.summary.txt.gz	rs73457410	A	G	0.21534	0.0103	NA	0.0747	0.0436695	0.0077	1.41e-06	0.1808	haemorrhoidal disease	13	41956181	3498
family.Methanobacteriaceae.id.121.summary.txt.gz	rs75208022	C	T	-0.227245	0.0089	NA	0.0686	0.048763	0.0077	5.92e-06	0.2485	haemorrhoidal disease	12	21338861	3203
family.Methanobacteriaceae.id.121.summary.txt.gz	rs894996	C	A	0.216999	-0.001	NA	0.0771	0.0449076	0.0075	1.88e-06	0.8939	haemorrhoidal disease	4	104418307	3582
family.Oxalobacteraceae.id.2966.summary.txt.gz	rs111966731	T	C	0.204031	0.0075	NA	0.0572	0.0445746	0.0085	4.56e-06	0.3786	haemorrhoidal disease	15	93941937	4387
family.Oxalobacteraceae.id.2966.summary.txt.gz	rs11246212	T	C	0.13607	-0.0014	NA	0.1281	0.0291797	0.0061	4.51e-06	0.8119	haemorrhoidal disease	11	610277	5130
family.Oxalobacteraceae.id.2966.summary.txt.gz	rs12002250	A	C	0.196145	0.0126	NA	0.0599	0.044523	0.0085	5.53e-06	0.1368	haemorrhoidal disease	9	19682558	4726
family.Oxalobacteraceae.id.2966.summary.txt.gz	rs12509763	C	G	-0.16332	-0.0037	NA	0.0837	0.0360823	0.0073	8.05e-06	0.6136	haemorrhoidal disease	4	84254259	5129
family.Oxalobacteraceae.id.2966.summary.txt.gz	rs1569853	T	C	-0.140043	0.0064	NA	0.1477	0.0281704	0.0055	7.45e-07	0.2488	haemorrhoidal disease	6	38550301	4997
family.Oxalobacteraceae.id.2966.summary.txt.gz	rs17138946	G	T	-0.189444	0.0011	NA	0.0565	0.0430248	0.0085	8.09e-06	0.8939	haemorrhoidal disease	16	5984558	4776
family.Oxalobacteraceae.id.2966.summary.txt.gz	rs36057338	G	T	0.181604	-0.0038	NA	0.0715	0.0398742	0.0078	6.26e-06	0.6263	haemorrhoidal disease	4	189935314	4738
family.Oxalobacteraceae.id.2966.summary.txt.gz	rs4428215	G	A	0.12561	0.007	NA	0.2326	0.0230053	0.0046	4.88e-08	0.1338	haemorrhoidal disease	3	171947435	5167
family.Oxalobacteraceae.id.2966.summary.txt.gz	rs561239	A	G	0.105525	-0.007	NA	0.2485	0.0236769	0.0046	7.19e-06	0.1267	haemorrhoidal disease	12	18793583	4989
family.Oxalobacteraceae.id.2966.summary.txt.gz	rs6000536	C	T	-0.118383	-0.012	NA	0.2136	0.0241355	0.0049	7.39e-07	0.01355	haemorrhoidal disease	22	37421469	5166
family.Oxalobacteraceae.id.2966.summary.txt.gz	rs62435498	C	A	0.181521	-0.0005	NA	0.0652	0.0400608	0.0083	7.46e-06	0.9476	haemorrhoidal disease	7	1794263	4780
family.Oxalobacteraceae.id.2966.summary.txt.gz	rs736744	C	T	0.105642	0.0018	NA	0.4033	0.0200648	0.004	1.49e-07	0.6538	haemorrhoidal disease	9	87514407	5167
family.Oxalobacteraceae.id.2966.summary.txt.gz	rs7993559	C	A	0.0921059	-0.0004	NA	0.4446	0.0201114	0.0043	5.04e-06	0.919	haemorrhoidal disease	13	23443627	4989
family.Oxalobacteraceae.id.2966.summary.txt.gz	rs80330081	A	C	-0.18756	-0.005	NA	0.0621	0.0423688	0.0082	6.64e-06	0.5408	haemorrhoidal disease	4	67427392	4672
family.Oxalobacteraceae.id.2966.summary.txt.gz	rs934049	G	A	0.109751	-0.006	NA	0.2285	0.0238636	0.005	4.21e-06	0.2286	haemorrhoidal disease	2	16056779	4951
family.Pasteurellaceae.id.3689.summary.txt.gz	rs10840326	C	G	-0.0717634	-0.0065	NA	0.4441	0.0149229	0.004	1.44e-06	0.1034	haemorrhoidal disease	11	9951672	9154
family.Pasteurellaceae.id.3689.summary.txt.gz	rs10965428	C	A	-0.119902	0.0103	NA	0.0854	0.0258219	0.0071	4.29e-06	0.1453	haemorrhoidal disease	9	22718481	8873
family.Pasteurellaceae.id.3689.summary.txt.gz	rs111582866	G	A	-0.113957	-0.0016	NA	0.1022	0.0256403	0.0068	7.07e-06	0.8171	haemorrhoidal disease	16	48742489	8616
family.Pasteurellaceae.id.3689.summary.txt.gz	rs12050685	A	G	-0.0670948	0.0118	NA	0.3891	0.015239	0.004	9.19e-06	0.003457	haemorrhoidal disease	15	73477482	9411
family.Pasteurellaceae.id.3689.summary.txt.gz	rs12191680	C	G	0.102214	0.0078	NA	0.1558	0.0197189	0.0056	3.05e-07	0.1621	haemorrhoidal disease	6	129224488	9408
family.Pasteurellaceae.id.3689.summary.txt.gz	rs16970009	A	G	0.187381	0.0001	NA	0.0543	0.0429572	0.0088	7.32e-06	0.9878	haemorrhoidal disease	17	32862601	4703
family.Pasteurellaceae.id.3689.summary.txt.gz	rs35510	A	G	0.122729	0.0128	NA	0.0879	0.0264958	0.0072	4.02e-06	0.0733	haemorrhoidal disease	12	115491973	8671
family.Pasteurellaceae.id.3689.summary.txt.gz	rs4822728	T	C	0.0685479	-0.0016	NA	0.3967	0.0149032	0.004	4.72e-06	0.6867	haemorrhoidal disease	22	26891808	9412
family.Pasteurellaceae.id.3689.summary.txt.gz	rs6092684	A	T	0.0684647	0.0119	NA	0.4559	0.014674	0.004	3.44e-06	0.00268	haemorrhoidal disease	20	57274077	9366
family.Pasteurellaceae.id.3689.summary.txt.gz	rs62568866	T	A	-0.118018	-0.0108	NA	0.0981	0.0259206	0.0067	7.23e-06	0.1083	haemorrhoidal disease	9	6818307	8020
family.Pasteurellaceae.id.3689.summary.txt.gz	rs6972479	A	G	-0.0781862	0.0091	NA	0.2521	0.0175366	0.0048	7.75e-06	0.05621	haemorrhoidal disease	7	116918060	8616
family.Pasteurellaceae.id.3689.summary.txt.gz	rs72756943	G	A	0.13988	0.0124	NA	0.0793	0.0303029	0.008	3.35e-06	0.1199	haemorrhoidal disease	5	26531908	8020
family.Pasteurellaceae.id.3689.summary.txt.gz	rs73139353	A	C	-0.222573	-0.0092	NA	0.0448	0.0484634	0.0103	8.71e-06	0.3748	haemorrhoidal disease	3	97972214	4047
family.Pasteurellaceae.id.3689.summary.txt.gz	rs731534	C	G	-0.0986502	-0.002	NA	0.1252	0.0216316	0.0061	9.46e-06	0.747	haemorrhoidal disease	20	5412480	9115
family.Pasteurellaceae.id.3689.summary.txt.gz	rs76022354	C	T	0.24289	0.0144	NA	0.0488	0.0500406	0.0094	1.83e-06	0.1258	haemorrhoidal disease	10	94306385	3692
family.Pasteurellaceae.id.3689.summary.txt.gz	rs78909003	T	C	-0.241159	0.0008	NA	0.0497	0.0498372	0.0094	2.05e-06	0.9308	haemorrhoidal disease	9	105650242	3638
family.Pasteurellaceae.id.3689.summary.txt.gz	rs9382510	C	T	-0.0881865	0.0015	NA	0.2376	0.0169965	0.0046	2.48e-07	0.7499	haemorrhoidal disease	6	55448491	9410
family.Pasteurellaceae.id.3689.summary.txt.gz	rs9895850	T	C	-0.176406	-0.0082	NA	0.0455	0.041017	0.0094	9.08e-06	0.3851	haemorrhoidal disease	17	64535013	4737
family.Pasteurellaceae.id.3689.summary.txt.gz	rs9938097	T	C	-0.0710386	-0.0017	NA	0.3354	0.0158024	0.0043	8.23e-06	0.6932	haemorrhoidal disease	16	84977389	9402
family.Peptococcaceae.id.2024.summary.txt.gz	rs117452796	A	G	-0.257982	0.0132	NA	0.0589	0.0549569	0.0088	3.15e-06	0.1328	haemorrhoidal disease	9	9423378	3161
family.Peptococcaceae.id.2024.summary.txt.gz	rs11787651	A	G	0.128888	-0.0008	NA	0.0699	0.0288764	0.0149	8.29e-06	0.9586	haemorrhoidal disease	9	15134457	9921
family.Peptococcaceae.id.2024.summary.txt.gz	rs12144792	C	T	0.064399	0.0014	NA	0.3874	0.0141246	0.004	5.82e-06	0.7206	haemorrhoidal disease	1	27418225	10718
family.Peptococcaceae.id.2024.summary.txt.gz	rs12634826	T	G	-0.0739885	0.0073	NA	0.3069	0.0150931	0.0044	1.01e-06	0.09469	haemorrhoidal disease	3	182984048	10381
family.Peptococcaceae.id.2024.summary.txt.gz	rs12992764	T	G	0.0684213	0.0067	NA	0.3988	0.0141137	0.0041	1.46e-06	0.1043	haemorrhoidal disease	2	188895743	10444
family.Peptococcaceae.id.2024.summary.txt.gz	rs150600492	A	C	0.135774	0.0025	NA	0.0682	0.0289757	0.0079	2.31e-06	0.748	haemorrhoidal disease	10	129175962	9761
family.Peptococcaceae.id.2024.summary.txt.gz	rs35703006	G	T	0.0812655	0.0049	NA	0.2054	0.0164355	0.0049	4.95e-07	0.3169	haemorrhoidal disease	8	28614217	10715
family.Peptococcaceae.id.2024.summary.txt.gz	rs4990837	A	G	0.0910387	-0.0024	NA	0.1525	0.0185869	0.0055	1.74e-06	0.6609	haemorrhoidal disease	8	3580757	10718
family.Peptococcaceae.id.2024.summary.txt.gz	rs75430375	C	T	-0.147941	-0.002	NA	0.0651	0.0317498	0.008	3.41e-06	0.8053	haemorrhoidal disease	5	89252884	8375
family.Peptococcaceae.id.2024.summary.txt.gz	rs75898026	A	G	-0.0821779	0.0092	NA	0.1949	0.0173541	0.0054	2.02e-06	0.08913	haemorrhoidal disease	13	113561082	10444
family.Peptostreptococcaceae.id.2042.summary.txt.gz	rs10805326	G	A	0.0566637	0.0005	NA	0.2969	0.012276	0.0044	4.03e-06	0.9028	haemorrhoidal disease	4	14324623	16061
family.Peptostreptococcaceae.id.2042.summary.txt.gz	rs117020988	C	T	0.182411	0.0065	NA	0.0516	0.0372126	0.0089	1.03e-06	0.4676	haemorrhoidal disease	7	46710977	6831
family.Peptostreptococcaceae.id.2042.summary.txt.gz	rs12377846	C	A	-0.252	-0.0002	NA	0.0433	0.0511627	0.0152	7.26e-07	0.9899	haemorrhoidal disease	9	16786784	3736
family.Peptostreptococcaceae.id.2042.summary.txt.gz	rs12986312	T	G	0.0571818	0.004	NA	0.2977	0.0125947	0.0045	5.77e-06	0.3748	haemorrhoidal disease	19	17414138	15970
family.Peptostreptococcaceae.id.2042.summary.txt.gz	rs1467258	G	A	0.072584	0.004	NA	0.1465	0.0162321	0.0058	7.9e-06	0.4896	haemorrhoidal disease	17	38216487	15584
family.Peptostreptococcaceae.id.2042.summary.txt.gz	rs1520207	C	T	0.0525658	-0.0026	NA	0.4329	0.0112476	0.004	3.17e-06	0.5152	haemorrhoidal disease	3	151781175	16057
family.Peptostreptococcaceae.id.2042.summary.txt.gz	rs2644627	C	G	-0.0558506	0.0038	NA	0.449	0.011224	0.004	6.33e-07	0.3457	haemorrhoidal disease	8	26726641	16059
family.Peptostreptococcaceae.id.2042.summary.txt.gz	rs4692811	C	T	0.0642075	0.0029	NA	0.2623	0.0126913	0.0045	4.21e-07	0.5082	haemorrhoidal disease	4	171180190	16061
family.Peptostreptococcaceae.id.2042.summary.txt.gz	rs59865771	C	T	-0.0573764	0.0045	NA	0.2537	0.0127192	0.0046	7.69e-06	0.3276	haemorrhoidal disease	16	89246670	16040
family.Peptostreptococcaceae.id.2042.summary.txt.gz	rs59987323	C	T	-0.0537078	-0.0174	NA	0.4311	0.011443	0.0092	2.7e-06	0.05785	haemorrhoidal disease	22	37976422	15584
family.Peptostreptococcaceae.id.2042.summary.txt.gz	rs61841503	G	A	0.0919658	0.0062	NA	0.1581	0.0161331	0.0054	9.8e-09	0.2514	haemorrhoidal disease	10	17019559	15333
family.Peptostreptococcaceae.id.2042.summary.txt.gz	rs6721459	A	G	0.0509823	0.0049	NA	0.5363	0.0111975	0.0039	5.08e-06	0.2137	haemorrhoidal disease	2	67852836	16061
family.Peptostreptococcaceae.id.2042.summary.txt.gz	rs75819860	T	A	0.126264	-0.009	NA	0.0935	0.0268383	0.0352	2.49e-06	0.7981	haemorrhoidal disease	18	65324280	11697
family.Peptostreptococcaceae.id.2042.summary.txt.gz	rs76982728	T	C	0.124203	0.0172	NA	0.0555	0.0266923	0.0092	3.24e-06	0.06149	haemorrhoidal disease	7	44312824	11185
family.Peptostreptococcaceae.id.2042.summary.txt.gz	rs77540684	T	G	0.106725	-0.002	NA	0.0643	0.0245638	0.0083	8.14e-06	0.8126	haemorrhoidal disease	10	14650535	13495
family.Peptostreptococcaceae.id.2042.summary.txt.gz	rs9573937	A	G	-0.0693637	-0.0072	NA	0.1921	0.0142907	0.005	1.71e-06	0.1484	haemorrhoidal disease	13	77351196	16061
family.Porphyromonadaceae.id.943.summary.txt.gz	rs10119172	C	G	-0.0737324	0.0031	NA	0.1672	0.014259	0.0053	1.32e-07	0.565	haemorrhoidal disease	9	2233969	18022
family.Porphyromonadaceae.id.943.summary.txt.gz	rs10762312	G	A	-0.052368	0.006	NA	0.2627	0.0118814	0.0045	8.7e-06	0.1782	haemorrhoidal disease	10	71571863	18028
family.Porphyromonadaceae.id.943.summary.txt.gz	rs10858364	G	T	0.055316	0.0025	NA	0.2685	0.012085	0.0102	4.31e-06	0.8105	haemorrhoidal disease	9	138076081	18028
family.Porphyromonadaceae.id.943.summary.txt.gz	rs12486680	A	C	0.0984639	-0.0154	NA	0.0607	0.0218573	0.0083	4.29e-06	0.06318	haemorrhoidal disease	3	191568066	17108
family.Porphyromonadaceae.id.943.summary.txt.gz	rs17065783	A	G	-0.059133	-0.0098	NA	0.2384	0.0122235	0.0046	1.79e-06	0.03421	haemorrhoidal disease	3	62035586	18028
family.Porphyromonadaceae.id.943.summary.txt.gz	rs1980561	A	G	-0.0485289	-0.0027	NA	0.3724	0.0109284	0.0041	8.95e-06	0.512	haemorrhoidal disease	14	63386516	18028
family.Porphyromonadaceae.id.943.summary.txt.gz	rs3111851	C	G	0.0581896	-0.0055	NA	0.2436	0.0121147	0.0046	2.19e-06	0.2271	haemorrhoidal disease	3	189854046	18024
family.Porphyromonadaceae.id.943.summary.txt.gz	rs35233670	T	C	-0.0473576	0.0008	NA	0.4435	0.010602	0.004	7.91e-06	0.8408	haemorrhoidal disease	17	63750903	18024
family.Porphyromonadaceae.id.943.summary.txt.gz	rs35961441	A	C	0.0915257	0.0089	NA	0.0815	0.0207306	0.0072	8.37e-06	0.218	haemorrhoidal disease	1	240929774	16374
family.Porphyromonadaceae.id.943.summary.txt.gz	rs6953849	A	G	0.0718149	-0.0065	NA	0.1497	0.0150724	0.0055	2.44e-06	0.2445	haemorrhoidal disease	7	69251692	18028
family.Porphyromonadaceae.id.943.summary.txt.gz	rs7330827	T	C	-0.103842	-0.0106	NA	0.0705	0.0237355	0.0078	8.05e-06	0.1786	haemorrhoidal disease	13	23531802	13754
family.Porphyromonadaceae.id.943.summary.txt.gz	rs864093	A	C	-0.0527939	0.0033	NA	0.2756	0.0117499	0.0044	9.6e-06	0.4494	haemorrhoidal disease	4	149825977	18027
family.Prevotellaceae.id.960.summary.txt.gz	rs10131942	C	G	0.0701212	0.0011	NA	0.1589	0.0158326	0.0054	8.61e-06	0.8373	haemorrhoidal disease	14	78643095	14871
family.Prevotellaceae.id.960.summary.txt.gz	rs12057990	C	T	0.0589878	-0.0022	NA	0.2592	0.0132268	0.0045	8.97e-06	0.625	haemorrhoidal disease	1	99470269	14867
family.Prevotellaceae.id.960.summary.txt.gz	rs12118202	T	C	-0.0751986	-0.0091	NA	0.2045	0.0147265	0.0049	5.54e-07	0.06199	haemorrhoidal disease	1	210681370	14869
family.Prevotellaceae.id.960.summary.txt.gz	rs13069367	A	C	-0.0539768	0.0027	NA	0.3538	0.0119687	0.0041	7.39e-06	0.5086	haemorrhoidal disease	3	71801830	14860
family.Prevotellaceae.id.960.summary.txt.gz	rs148376875	T	G	0.084515	0.0035	NA	0.1276	0.0179163	0.0111	2.08e-06	0.7493	haemorrhoidal disease	3	170126707	14289
family.Prevotellaceae.id.960.summary.txt.gz	rs2206482	T	G	-0.0569105	0.0028	NA	0.4368	0.0117486	0.004	1.3e-06	0.4848	haemorrhoidal disease	20	9771109	14808
family.Prevotellaceae.id.960.summary.txt.gz	rs2278540	G	A	0.0554249	-0.0021	NA	0.3286	0.0123265	0.0043	8.44e-06	0.6288	haemorrhoidal disease	3	32408916	14847
family.Prevotellaceae.id.960.summary.txt.gz	rs34071565	T	A	-0.1567	-0.0119	NA	0.0505	0.0347882	0.0091	5.6e-06	0.1926	haemorrhoidal disease	11	119712522	8136
family.Prevotellaceae.id.960.summary.txt.gz	rs34660375	A	G	-0.0805894	0.0017	NA	0.1462	0.0178291	0.025	7.4e-06	0.9468	haemorrhoidal disease	5	180283881	14289
family.Prevotellaceae.id.960.summary.txt.gz	rs3758087	T	C	0.0564199	0.0091	NA	0.3237	0.0124655	0.0042	8.61e-06	0.03067	haemorrhoidal disease	8	23714609	14871
family.Prevotellaceae.id.960.summary.txt.gz	rs3860225	A	G	0.083936	0.0017	NA	0.1388	0.0167936	0.0057	5.5e-07	0.7699	haemorrhoidal disease	1	111161677	14871
family.Prevotellaceae.id.960.summary.txt.gz	rs4493272	T	C	-0.0604992	0.0043	NA	0.4184	0.0118027	0.004	3.02e-07	0.2805	haemorrhoidal disease	2	118910912	14867
family.Prevotellaceae.id.960.summary.txt.gz	rs4685827	T	C	-0.0679529	0.0088	NA	0.2033	0.0145407	0.0049	2.77e-06	0.07385	haemorrhoidal disease	3	4864877	14867
family.Prevotellaceae.id.960.summary.txt.gz	rs7252711	A	G	-0.0740876	0.0045	NA	0.1366	0.0161926	0.0059	5.57e-06	0.4419	haemorrhoidal disease	19	17460999	14540
family.Prevotellaceae.id.960.summary.txt.gz	rs7975087	C	A	-0.0601448	-0.0099	NA	0.2445	0.0135454	0.0046	7.59e-06	0.03078	haemorrhoidal disease	12	21404832	14871
family.Prevotellaceae.id.960.summary.txt.gz	rs912860	G	A	-0.229046	-0.0061	NA	0.0284	0.0483124	0.0122	9.3e-07	0.6202	haemorrhoidal disease	14	33706908	3479
family.Prevotellaceae.id.960.summary.txt.gz	rs9586501	G	A	0.0592681	-0.0039	NA	0.3169	0.0127329	0.0043	2.59e-06	0.3593	haemorrhoidal disease	13	105075823	14868
family.Prevotellaceae.id.960.summary.txt.gz	rs9958960	G	A	-0.0914807	-0.0046	NA	0.1392	0.0173611	0.0057	1.06e-07	0.4169	haemorrhoidal disease	18	63018983	14061
family.Rhodospirillaceae.id.2717.summary.txt.gz	rs1035406	G	A	-0.11354	-0.0066	NA	0.108	0.0250863	0.0063	5.84e-06	0.3011	haemorrhoidal disease	5	119372737	8483
family.Rhodospirillaceae.id.2717.summary.txt.gz	rs11591293	G	T	0.0743184	-0.0054	NA	0.3857	0.0158724	0.004	2.67e-06	0.1842	haemorrhoidal disease	10	113419797	8500
family.Rhodospirillaceae.id.2717.summary.txt.gz	rs12977163	G	C	0.0730951	0.006	NA	0.3655	0.0163491	0.0042	7.63e-06	0.149	haemorrhoidal disease	19	28641647	8044
family.Rhodospirillaceae.id.2717.summary.txt.gz	rs13336560	C	T	-0.0701719	0.0007	NA	0.4845	0.0158061	0.0089	9.17e-06	0.9402	haemorrhoidal disease	16	88554243	8010
family.Rhodospirillaceae.id.2717.summary.txt.gz	rs1549633	A	C	0.0999312	-0.003	NA	0.1517	0.0218634	0.0056	4.7e-06	0.5904	haemorrhoidal disease	5	27945645	8010
family.Rhodospirillaceae.id.2717.summary.txt.gz	rs1923415	A	G	-0.0999238	-0.0014	NA	0.1269	0.0227326	0.0059	9.64e-06	0.8114	haemorrhoidal disease	6	89268715	8501
family.Rhodospirillaceae.id.2717.summary.txt.gz	rs3754624	C	T	0.0971389	0.0069	NA	0.1804	0.0200064	0.0051	1.71e-06	0.1738	haemorrhoidal disease	2	225633812	8496
family.Rhodospirillaceae.id.2717.summary.txt.gz	rs4278423	T	C	0.107529	0.0001	NA	0.1222	0.0235725	0.0062	3.12e-06	0.9839	haemorrhoidal disease	10	2670553	8501
family.Rhodospirillaceae.id.2717.summary.txt.gz	rs4822789	G	C	0.0734321	0.0086	NA	0.3439	0.0160521	0.0042	7.01e-06	0.03965	haemorrhoidal disease	22	27173098	8492
family.Rhodospirillaceae.id.2717.summary.txt.gz	rs55876211	C	T	-0.0911851	-0.0077	NA	0.1828	0.0196395	0.0051	2.87e-06	0.1293	haemorrhoidal disease	3	84471266	8494
family.Rhodospirillaceae.id.2717.summary.txt.gz	rs61933850	G	A	0.164808	-0.0005	NA	0.0715	0.0360647	0.0148	7.23e-06	0.9752	haemorrhoidal disease	12	73139398	6830
family.Rhodospirillaceae.id.2717.summary.txt.gz	rs6679026	T	C	0.111984	0.0123	NA	0.105	0.0251088	0.0064	9.95e-06	0.0556	haemorrhoidal disease	1	78619512	8497
family.Rhodospirillaceae.id.2717.summary.txt.gz	rs7001029	C	T	0.117366	0.0134	NA	0.0975	0.0261324	0.0067	5.35e-06	0.04445	haemorrhoidal disease	8	131958403	8044
family.Rhodospirillaceae.id.2717.summary.txt.gz	rs72714493	A	G	0.0816858	-0.0043	NA	0.2445	0.0180791	0.0046	7.35e-06	0.3547	haemorrhoidal disease	1	92206218	8497
family.Rhodospirillaceae.id.2717.summary.txt.gz	rs74354280	C	T	-0.0911896	0.0009	NA	0.1663	0.0204907	0.0053	6.67e-06	0.8585	haemorrhoidal disease	4	134192918	8501
family.Rhodospirillaceae.id.2717.summary.txt.gz	rs76784716	A	G	0.136049	-0.0141	NA	0.0705	0.0285767	0.0077	1.49e-06	0.06646	haemorrhoidal disease	2	169033340	8498
family.Rhodospirillaceae.id.2717.summary.txt.gz	rs9813022	A	G	-0.0842444	0.0012	NA	0.3105	0.0163583	0.0043	2.53e-07	0.7853	haemorrhoidal disease	3	13726736	8498
family.Rikenellaceae.id.967.summary.txt.gz	rs10217435	C	T	-0.0883756	-0.0003	NA	0.0772	0.0197506	0.0075	6.51e-06	0.9664	haemorrhoidal disease	9	86052655	17679
family.Rikenellaceae.id.967.summary.txt.gz	rs10832801	A	C	-0.0534763	-0.0004	NA	0.2806	0.0122666	0.0046	7.5e-06	0.9267	haemorrhoidal disease	11	17589129	17199
family.Rikenellaceae.id.967.summary.txt.gz	rs1939881	G	A	-0.105589	0.0052	NA	0.0647	0.0206213	0.0081	5.64e-07	0.5171	haemorrhoidal disease	11	95304834	17434
family.Rikenellaceae.id.967.summary.txt.gz	rs2447496	G	A	-0.0549203	-0.0047	NA	0.2514	0.0121904	0.0047	6.09e-06	0.3149	haemorrhoidal disease	8	99188924	17199
family.Rikenellaceae.id.967.summary.txt.gz	rs2833282	G	A	0.0711137	-0.0084	NA	0.1178	0.0156966	0.0061	4.31e-06	0.1664	haemorrhoidal disease	21	32496710	17680
family.Rikenellaceae.id.967.summary.txt.gz	rs35909684	A	C	-0.0850181	0.005	NA	0.0926	0.0191539	0.0071	7.1e-06	0.4799	haemorrhoidal disease	8	144441740	17565
family.Rikenellaceae.id.967.summary.txt.gz	rs36021379	A	G	-0.0656005	0.0034	NA	0.1814	0.0144903	0.0052	7.2e-06	0.5139	haemorrhoidal disease	21	28515912	17199
family.Rikenellaceae.id.967.summary.txt.gz	rs4264350	T	C	-0.0526393	-0.0169	NA	0.3983	0.0108555	0.004	1.35e-06	2.55e-05	haemorrhoidal disease	15	71658642	17668
family.Rikenellaceae.id.967.summary.txt.gz	rs4783173	C	G	0.0481514	-0.004	NA	0.4527	0.0110006	0.0043	7.06e-06	0.3572	haemorrhoidal disease	16	85396629	17086
family.Rikenellaceae.id.967.summary.txt.gz	rs59663348	G	A	0.0570915	-0.0017	NA	0.2172	0.0125048	0.0048	6.12e-06	0.7237	haemorrhoidal disease	18	4069710	17678
family.Rikenellaceae.id.967.summary.txt.gz	rs62532512	C	A	-0.0504257	-0.0069	NA	0.453	0.0107399	0.004	2.76e-06	0.08004	haemorrhoidal disease	9	14158854	17672
family.Rikenellaceae.id.967.summary.txt.gz	rs67281112	G	C	0.0635814	0.0144	NA	0.2136	0.0137451	0.0094	3.63e-06	0.1246	haemorrhoidal disease	7	135778919	17199
family.Rikenellaceae.id.967.summary.txt.gz	rs6744030	C	T	0.0696747	-0.0068	NA	0.1415	0.0157103	0.0058	9.32e-06	0.2415	haemorrhoidal disease	2	174257127	17564
family.Rikenellaceae.id.967.summary.txt.gz	rs67705352	T	G	-0.0549688	-0.001	NA	0.3699	0.0110534	0.0042	6.58e-07	0.8119	haemorrhoidal disease	1	19790706	17676
family.Rikenellaceae.id.967.summary.txt.gz	rs6837275	A	G	0.0570355	0.0001	NA	0.2877	0.011887	0.0046	1.45e-06	0.9812	haemorrhoidal disease	4	187842232	17199
family.Rikenellaceae.id.967.summary.txt.gz	rs7242694	C	T	-0.0618674	0.0008	NA	0.1979	0.0134882	0.0051	5.81e-06	0.8696	haemorrhoidal disease	18	10338470	17199
family.Rikenellaceae.id.967.summary.txt.gz	rs74474130	T	G	0.137747	0.0462	NA	0.0613	0.0295688	0.0196	3.61e-06	0.01864	haemorrhoidal disease	14	90270821	11055
family.Rikenellaceae.id.967.summary.txt.gz	rs77885767	C	T	-0.156209	-0.0008	NA	0.0489	0.0336482	0.0094	2.85e-06	0.9305	haemorrhoidal disease	14	21548634	8478
family.Rikenellaceae.id.967.summary.txt.gz	rs7832304	T	G	-0.0724262	0.0019	NA	0.1278	0.016063	0.0059	8.71e-06	0.7492	haemorrhoidal disease	8	134444155	16912
family.Rikenellaceae.id.967.summary.txt.gz	rs8130320	A	G	-0.048924	0.015	NA	0.4466	0.0106843	0.004	4.73e-06	0.0001527	haemorrhoidal disease	21	40580258	17680
family.Rikenellaceae.id.967.summary.txt.gz	rs9389714	C	T	-0.0636841	-0.0077	NA	0.1548	0.0143416	0.0054	8.79e-06	0.1557	haemorrhoidal disease	6	100244667	17680
family.Rikenellaceae.id.967.summary.txt.gz	rs9578457	G	A	-0.141478	-0.0273	NA	0.0539	0.0315848	0.009	3.99e-06	0.002348	haemorrhoidal disease	13	22867356	9400
family.Rikenellaceae.id.967.summary.txt.gz	rs9603208	G	T	0.0821173	-0.0069	NA	0.11	0.0159596	0.0063	1.92e-07	0.2698	haemorrhoidal disease	13	38044689	17680
family.Ruminococcaceae.id.2050.summary.txt.gz	rs10093275	C	T	0.0534595	0.0015	NA	0.2753	0.011677	0.0044	5.35e-06	0.7258	haemorrhoidal disease	8	69732887	18335
family.Ruminococcaceae.id.2050.summary.txt.gz	rs10166469	T	C	-0.053336	-0.0053	NA	0.2567	0.0120209	0.0045	8.52e-06	0.2396	haemorrhoidal disease	2	29829167	18314
family.Ruminococcaceae.id.2050.summary.txt.gz	rs1158100	A	G	-0.0490539	0.0026	NA	0.3692	0.0109865	0.0041	8.61e-06	0.5322	haemorrhoidal disease	8	4555684	18333
family.Ruminococcaceae.id.2050.summary.txt.gz	rs1612733	T	C	0.108708	-0.0208	NA	0.0557	0.0238006	0.0093	4.22e-06	0.02542	haemorrhoidal disease	1	107661606	15016
family.Ruminococcaceae.id.2050.summary.txt.gz	rs17376049	T	C	0.0848534	-0.0131	NA	0.1084	0.0172114	0.0063	7.3e-07	0.03739	haemorrhoidal disease	1	61425267	18333
family.Ruminococcaceae.id.2050.summary.txt.gz	rs2113833	T	C	0.169146	-0.0086	NA	0.0377	0.0355009	0.0105	1.14e-06	0.4081	haemorrhoidal disease	2	218216801	4140
family.Ruminococcaceae.id.2050.summary.txt.gz	rs2426816	T	A	-0.0480152	0.0035	NA	0.4945	0.0106011	0.004	6.04e-06	0.3849	haemorrhoidal disease	20	58278102	17774
family.Ruminococcaceae.id.2050.summary.txt.gz	rs3009418	C	A	0.0927607	0.0323	NA	0.0739	0.0210123	0.0147	8.69e-06	0.02785	haemorrhoidal disease	1	147744468	16407
family.Ruminococcaceae.id.2050.summary.txt.gz	rs499272	G	C	0.0706431	0.003	NA	0.1325	0.016046	0.0062	9.29e-06	0.6265	haemorrhoidal disease	11	116485496	17854
family.Ruminococcaceae.id.2050.summary.txt.gz	rs55793120	T	C	0.13822	0.0115	NA	0.0589	0.0266152	0.0169	1.44e-07	0.4944	haemorrhoidal disease	12	47384118	12405
family.Ruminococcaceae.id.2050.summary.txt.gz	rs56199908	T	C	-0.199327	-0.0015	NA	0.0581	0.0410444	0.0093	1.66e-06	0.8685	haemorrhoidal disease	9	2801371	5618
family.Ruminococcaceae.id.2050.summary.txt.gz	rs76724913	T	G	0.0901053	0.0037	NA	0.0757	0.0203104	0.0078	9.6e-06	0.632	haemorrhoidal disease	1	24473669	17516
family.Streptococcaceae.id.1850.summary.txt.gz	rs10028567	C	T	-0.0934027	-0.0133	NA	0.0884	0.0190343	0.007	3.72e-06	0.05742	haemorrhoidal disease	4	53657577	16549
family.Streptococcaceae.id.1850.summary.txt.gz	rs11110281	T	C	-0.130554	-0.0034	NA	0.0636	0.0225943	0.008	1.4e-08	0.6736	haemorrhoidal disease	12	100584014	15316
family.Streptococcaceae.id.1850.summary.txt.gz	rs16950051	A	G	0.107008	0.0126	NA	0.0686	0.0236973	0.0081	5.34e-06	0.1186	haemorrhoidal disease	12	120729505	14431
family.Streptococcaceae.id.1850.summary.txt.gz	rs2370083	G	T	-0.0842751	-0.0046	NA	0.1061	0.0184509	0.0064	4.26e-06	0.476	haemorrhoidal disease	14	97526750	16516
family.Streptococcaceae.id.1850.summary.txt.gz	rs28718126	A	G	0.109069	-0.0062	NA	0.0654	0.0246868	0.0083	9.41e-06	0.4543	haemorrhoidal disease	8	15312558	13529
family.Streptococcaceae.id.1850.summary.txt.gz	rs2952251	A	G	-0.0639298	0.0149	NA	0.2599	0.0126525	0.0045	3.72e-07	0.0009111	haemorrhoidal disease	8	10143164	16612
family.Streptococcaceae.id.1850.summary.txt.gz	rs35344081	G	A	0.0609349	0.0036	NA	0.228	0.0129703	0.0047	2.64e-06	0.4516	haemorrhoidal disease	16	991253	16624
family.Streptococcaceae.id.1850.summary.txt.gz	rs395407	G	C	-0.0826855	0.009	NA	0.1482	0.0172536	0.012	1.33e-06	0.455	haemorrhoidal disease	5	169689604	16088
family.Streptococcaceae.id.1850.summary.txt.gz	rs4968759	A	G	-0.0544035	0.001	NA	0.4415	0.0111271	0.004	8.92e-07	0.8069	haemorrhoidal disease	17	61298020	16624
family.Streptococcaceae.id.1850.summary.txt.gz	rs57646748	G	A	-0.088021	-0.0096	NA	0.0712	0.019876	0.0077	7.88e-06	0.2142	haemorrhoidal disease	4	37452858	16160
family.Streptococcaceae.id.1850.summary.txt.gz	rs6563952	G	C	0.0801931	0.0192	NA	0.0929	0.0178576	0.0068	8.71e-06	0.004691	haemorrhoidal disease	16	73391982	16627
family.Streptococcaceae.id.1850.summary.txt.gz	rs6806351	T	C	-0.0619209	0.0044	NA	0.2224	0.0135744	0.0048	6.94e-06	0.3629	haemorrhoidal disease	3	132058723	16198
family.Streptococcaceae.id.1850.summary.txt.gz	rs72739637	A	G	0.0927983	0.0092	NA	0.105	0.0192021	0.0068	1.82e-06	0.1733	haemorrhoidal disease	15	41663393	15111
family.Streptococcaceae.id.1850.summary.txt.gz	rs76717940	T	A	0.150606	-0.0027	NA	0.0594	0.0334079	0.0085	3.09e-06	0.7481	haemorrhoidal disease	3	94153993	7720
family.Streptococcaceae.id.1850.summary.txt.gz	rs77558518	A	G	-0.104239	0.0019	NA	0.0723	0.022806	0.0164	3.72e-06	0.907	haemorrhoidal disease	5	174173171	15161
family.Streptococcaceae.id.1850.summary.txt.gz	rs77968078	G	A	-0.0993013	-0.0068	NA	0.0644	0.0224788	0.0081	7.93e-06	0.4009	haemorrhoidal disease	1	240441766	15519
family.Streptococcaceae.id.1850.summary.txt.gz	rs7916711	A	G	0.0959639	-0.0103	NA	0.0623	0.021545	0.0082	6.33e-06	0.2084	haemorrhoidal disease	10	28588269	15515
family.Streptococcaceae.id.1850.summary.txt.gz	rs957755	T	G	-0.0642449	-0.0061	NA	0.1817	0.0142702	0.0051	7.42e-06	0.2355	haemorrhoidal disease	7	46778653	16627
family.Streptococcaceae.id.1850.summary.txt.gz	rs9903102	C	A	-0.0693015	0.0019	NA	0.1371	0.0154096	0.0059	4.92e-06	0.7431	haemorrhoidal disease	17	80576624	16623
family.unknownfamily.id.1000001214.summary.txt.gz	rs11150282	T	C	0.098235	0.002	NA	0.3153	0.0197127	0.0042	7.36e-07	0.6301	haemorrhoidal disease	16	80493705	5864
family.unknownfamily.id.1000001214.summary.txt.gz	rs113884518	T	C	-0.20591	0.0057	NA	0.0559	0.0455376	0.0086	7.74e-06	0.5045	haemorrhoidal disease	9	24648997	4434
family.unknownfamily.id.1000001214.summary.txt.gz	rs1221147	T	A	0.126305	-0.0015	NA	0.1255	0.0279161	0.006	4.86e-06	0.806	haemorrhoidal disease	9	122046549	5759
family.unknownfamily.id.1000001214.summary.txt.gz	rs16851659	G	C	-0.0895168	0.0026	NA	0.4308	0.0186555	0.004	1.27e-06	0.5081	haemorrhoidal disease	1	230523039	5875
family.unknownfamily.id.1000001214.summary.txt.gz	rs28678345	T	C	0.213083	0.0052	NA	0.0562	0.0471377	0.0087	8.06e-06	0.552	haemorrhoidal disease	17	53906328	4315
family.unknownfamily.id.1000001214.summary.txt.gz	rs367480	G	A	-0.0841649	-0.0065	NA	0.4233	0.0185948	0.0041	7.52e-06	0.1139	haemorrhoidal disease	11	2937631	5878
family.unknownfamily.id.1000001214.summary.txt.gz	rs4129395	G	A	0.0904264	0.0008	NA	0.4405	0.0185253	0.004	1.22e-06	0.8349	haemorrhoidal disease	9	115975389	5878
family.unknownfamily.id.1000001214.summary.txt.gz	rs73074665	A	T	0.164631	-0.009	NA	0.0722	0.0356037	0.0077	3.62e-06	0.2394	haemorrhoidal disease	7	20010624	5749
family.unknownfamily.id.1000001214.summary.txt.gz	rs789069	A	C	-0.10413	-0.0026	NA	0.1809	0.0234459	0.0052	6.5e-06	0.6168	haemorrhoidal disease	18	1008278	5870
family.unknownfamily.id.1000001214.summary.txt.gz	rs79790072	T	C	0.226103	0.0001	NA	0.0527	0.0488017	0.009	3.54e-06	0.9902	haemorrhoidal disease	15	100747683	4104
family.unknownfamily.id.1000001214.summary.txt.gz	rs8028558	A	G	0.08346	0.0076	NA	0.4002	0.0188504	0.004	9.78e-06	0.05766	haemorrhoidal disease	15	62055753	5875
family.unknownfamily.id.1000001214.summary.txt.gz	rs9864379	T	C	-0.160521	0.0094	NA	0.1096	0.0292752	0.0063	4.66e-08	0.1367	haemorrhoidal disease	3	14306949	5768
family.unknownfamily.id.1000005471.summary.txt.gz	rs10071529	G	C	0.125105	-0.0121	NA	0.0749	0.0278674	0.0085	8.64e-06	0.153	haemorrhoidal disease	5	176287195	10147
family.unknownfamily.id.1000005471.summary.txt.gz	rs114184530	T	C	-0.154545	0.0007	NA	0.0515	0.0339992	0.009	7.88e-06	0.9422	haemorrhoidal disease	9	116018011	7196
family.unknownfamily.id.1000005471.summary.txt.gz	rs11779863	G	A	-0.0772768	0.0005	NA	0.2092	0.0172171	0.0049	6.69e-06	0.9224	haemorrhoidal disease	8	15406830	10353
family.unknownfamily.id.1000005471.summary.txt.gz	rs12566890	T	G	-0.103134	0.0135	NA	0.0838	0.0241775	0.0075	8.11e-06	0.07373	haemorrhoidal disease	1	61850864	10339
family.unknownfamily.id.1000005471.summary.txt.gz	rs13100746	C	T	0.0638979	0.0004	NA	0.3939	0.0142685	0.004	7.29e-06	0.9187	haemorrhoidal disease	3	165846506	10359
family.unknownfamily.id.1000005471.summary.txt.gz	rs17235252	T	C	-0.122002	-0.0068	NA	0.0948	0.0255463	0.0069	2.16e-06	0.3179	haemorrhoidal disease	7	82536037	9531
family.unknownfamily.id.1000005471.summary.txt.gz	rs3932485	C	T	0.0626209	0.0004	NA	0.4051	0.0141623	0.004	9.93e-06	0.9201	haemorrhoidal disease	3	184193482	10359
family.unknownfamily.id.1000005471.summary.txt.gz	rs515984	T	C	-0.0875451	-0.0156	NA	0.1599	0.0190685	0.0054	6.61e-06	0.003793	haemorrhoidal disease	10	3521459	10359
family.unknownfamily.id.1000005471.summary.txt.gz	rs62188991	G	C	-0.110864	0.0151	NA	0.0974	0.0241355	0.0134	5.27e-06	0.2596	haemorrhoidal disease	2	177374176	9531
family.unknownfamily.id.1000005471.summary.txt.gz	rs638542	G	A	-0.070592	0.0027	NA	0.2851	0.0157049	0.0044	5.17e-06	0.5456	haemorrhoidal disease	1	109845252	9970
family.unknownfamily.id.1000005471.summary.txt.gz	rs739151	C	G	0.0652659	0.0021	NA	0.4624	0.0139773	0.004	3.09e-06	0.5909	haemorrhoidal disease	22	42741466	10337
family.unknownfamily.id.1000005471.summary.txt.gz	rs74603314	T	C	0.230767	-0.006	NA	0.0516	0.0489701	0.0093	2.28e-06	0.5176	haemorrhoidal disease	14	46519718	4033
family.unknownfamily.id.1000005471.summary.txt.gz	rs76373661	G	A	0.0908218	-0.0046	NA	0.1345	0.0202986	0.0059	5.16e-06	0.4288	haemorrhoidal disease	3	3771148	10359
family.unknownfamily.id.1000005471.summary.txt.gz	rs7706512	G	A	0.0657351	-0.0042	NA	0.5112	0.0138979	0.004	2.27e-06	0.2876	haemorrhoidal disease	5	17443654	10359
family.unknownfamily.id.1000005471.summary.txt.gz	rs7801843	A	G	-0.0869495	0.0131	NA	0.1439	0.0194509	0.0056	9.47e-06	0.01875	haemorrhoidal disease	7	4105705	10359
family.unknownfamily.id.1000005471.summary.txt.gz	rs7853673	G	A	-0.0624389	-0.0095	NA	0.4942	0.0139833	0.004	6.73e-06	0.01776	haemorrhoidal disease	9	116711241	10359
family.unknownfamily.id.1000005471.summary.txt.gz	rs949341	G	A	0.0656602	-0.0048	NA	0.3368	0.0147216	0.0042	7.73e-06	0.2548	haemorrhoidal disease	11	112386785	10355
family.unknownfamily.id.1000006161.summary.txt.gz	rs11251024	G	A	0.104201	-0.0062	NA	0.3474	0.0206737	0.0041	6.63e-07	0.1321	haemorrhoidal disease	10	2095726	5107
family.unknownfamily.id.1000006161.summary.txt.gz	rs11606187	A	G	-0.154539	-0.0125	NA	0.103	0.0326288	0.0065	3.31e-06	0.0542	haemorrhoidal disease	11	91589600	5102
family.unknownfamily.id.1000006161.summary.txt.gz	rs12358808	G	T	-0.119662	0.0056	NA	0.1866	0.0255597	0.005	5.31e-06	0.2655	haemorrhoidal disease	10	1957088	5107
family.unknownfamily.id.1000006161.summary.txt.gz	rs13219468	G	C	0.115344	-0.0017	NA	0.2219	0.0236958	0.0048	1.41e-06	0.7161	haemorrhoidal disease	6	68934648	5104
family.unknownfamily.id.1000006161.summary.txt.gz	rs13385922	T	C	0.0929494	-0.0055	NA	0.3953	0.0201348	0.004	3.97e-06	0.1745	haemorrhoidal disease	2	234081324	5106
family.unknownfamily.id.1000006161.summary.txt.gz	rs166849	G	A	0.0911053	-0.0116	NA	0.4029	0.0202239	0.004	7.74e-06	0.003861	haemorrhoidal disease	2	200778866	5107
family.unknownfamily.id.1000006161.summary.txt.gz	rs2172426	C	T	-0.10212	0.0011	NA	0.4373	0.0198947	0.004	3.17e-07	0.7732	haemorrhoidal disease	8	18229020	5099
family.unknownfamily.id.1000006161.summary.txt.gz	rs267959	A	G	0.0988612	0.0048	NA	0.3236	0.0209676	0.0042	2.62e-06	0.2481	haemorrhoidal disease	5	10737802	5107
family.unknownfamily.id.1000006161.summary.txt.gz	rs2930903	C	G	0.0908335	-0.0027	NA	0.4042	0.0209434	0.0043	6.84e-06	0.5287	haemorrhoidal disease	19	887824	4789
family.unknownfamily.id.1000006161.summary.txt.gz	rs4383094	T	C	0.149188	0.0075	NA	0.1091	0.0320662	0.0064	4.28e-06	0.2426	haemorrhoidal disease	15	81694972	5091
family.unknownfamily.id.1000006161.summary.txt.gz	rs55921101	A	T	-0.109245	-0.0096	NA	0.2158	0.0236201	0.0048	4.32e-06	0.04614	haemorrhoidal disease	10	127094261	5105
family.unknownfamily.id.1000006161.summary.txt.gz	rs60583455	T	C	0.108934	-0.0093	NA	0.3598	0.021177	0.0045	2.6e-07	0.03843	haemorrhoidal disease	7	1321675	4773
family.unknownfamily.id.1000006161.summary.txt.gz	rs60775321	T	C	-0.0962425	-0.0016	NA	0.3134	0.0213842	0.0044	7.1e-06	0.7191	haemorrhoidal disease	15	97318671	5101
family.unknownfamily.id.1000006161.summary.txt.gz	rs72671304	T	C	0.172322	0.011	NA	0.0762	0.0370028	0.0074	3.8e-06	0.1358	haemorrhoidal disease	14	39425971	4887
family.unknownfamily.id.1000006161.summary.txt.gz	rs7911787	G	T	-0.223071	-0.0138	NA	0.0558	0.0470232	0.0086	3.39e-06	0.1103	haemorrhoidal disease	10	98619568	3879
family.unknownfamily.id.1000006161.summary.txt.gz	rs8126061	T	C	-0.159135	-0.0013	NA	0.0829	0.0351904	0.0072	7.36e-06	0.8544	haemorrhoidal disease	20	3405239	5089
family.unknownfamily.id.1000006161.summary.txt.gz	rs9542068	T	C	0.0990709	0.0074	NA	0.2724	0.0218149	0.0044	6.52e-06	0.09443	haemorrhoidal disease	13	70306831	5107
family.Veillonellaceae.id.2172.summary.txt.gz	rs111810795	C	T	-0.0867108	-0.0075	NA	0.0954	0.0180573	0.007	1.73e-06	0.2841	haemorrhoidal disease	14	102897930	15605
family.Veillonellaceae.id.2172.summary.txt.gz	rs114889439	A	G	-0.253809	0.0026	NA	0.0424	0.0539169	0.0103	6.19e-06	0.799	haemorrhoidal disease	13	61597625	3268
family.Veillonellaceae.id.2172.summary.txt.gz	rs11700976	C	A	0.0503337	-0.0021	NA	0.4835	0.0113763	0.004	9.25e-06	0.5908	haemorrhoidal disease	21	35576123	15971
family.Veillonellaceae.id.2172.summary.txt.gz	rs12186441	G	A	0.208096	0.0119	NA	0.0474	0.0453999	0.0093	4.53e-06	0.2029	haemorrhoidal disease	5	132646303	5236
family.Veillonellaceae.id.2172.summary.txt.gz	rs12668619	A	G	0.055301	-0.0065	NA	0.3499	0.0117654	0.0041	2.57e-06	0.1166	haemorrhoidal disease	7	21637810	15971
family.Veillonellaceae.id.2172.summary.txt.gz	rs12741784	C	T	-0.0621452	0.0035	NA	0.3663	0.0119266	0.0041	1.28e-07	0.4018	haemorrhoidal disease	1	50088819	15867
family.Veillonellaceae.id.2172.summary.txt.gz	rs1442060	G	A	-0.0514024	0.0055	NA	0.5056	0.0112125	0.004	4.51e-06	0.1609	haemorrhoidal disease	4	46366067	15976
family.Veillonellaceae.id.2172.summary.txt.gz	rs1447205	G	C	-0.0520689	-0.0009	NA	0.3848	0.0115656	0.0041	7.35e-06	0.8331	haemorrhoidal disease	8	41231597	15971
family.Veillonellaceae.id.2172.summary.txt.gz	rs1693340	T	C	0.0818934	0.0007	NA	0.1204	0.018245	0.0061	9.25e-06	0.9033	haemorrhoidal disease	18	30208691	15058
family.Veillonellaceae.id.2172.summary.txt.gz	rs2175069	A	G	-0.0526752	0.0022	NA	0.3847	0.0114886	0.0041	4.64e-06	0.588	haemorrhoidal disease	4	23317124	15976
family.Veillonellaceae.id.2172.summary.txt.gz	rs2561116	T	G	-0.083617	0.0108	NA	0.0971	0.0187159	0.0066	7.89e-06	0.1025	haemorrhoidal disease	5	38348199	15976
family.Veillonellaceae.id.2172.summary.txt.gz	rs2585520	G	T	-0.0904972	0.0159	NA	0.0878	0.0200428	0.007	5.27e-06	0.02384	haemorrhoidal disease	13	78785141	15501
family.Veillonellaceae.id.2172.summary.txt.gz	rs4263802	G	A	0.050942	0.0007	NA	0.4012	0.0114921	0.004	7.45e-06	0.8606	haemorrhoidal disease	8	138319508	15976
family.Veillonellaceae.id.2172.summary.txt.gz	rs4461038	A	G	-0.0554965	-0.0073	NA	0.3503	0.0119467	0.0041	3.73e-06	0.07707	haemorrhoidal disease	15	78546996	15973
family.Veillonellaceae.id.2172.summary.txt.gz	rs4797169	T	C	0.0587799	-0.0099	NA	0.248	0.0128297	0.0046	4.49e-06	0.03074	haemorrhoidal disease	18	462180	15974
family.Veillonellaceae.id.2172.summary.txt.gz	rs61264131	A	C	0.202367	-0.0249	NA	0.0415	0.0464388	0.0102	6.75e-06	0.0148	haemorrhoidal disease	6	139188534	3075
family.Veillonellaceae.id.2172.summary.txt.gz	rs6692542	A	G	0.0534397	-0.0113	NA	0.3769	0.0118254	0.0042	8.68e-06	0.006539	haemorrhoidal disease	1	244391618	15976
family.Veillonellaceae.id.2172.summary.txt.gz	rs6909981	C	T	-0.0638697	0.0042	NA	0.2098	0.0141765	0.0048	5.48e-06	0.3904	haemorrhoidal disease	6	75534152	15976
family.Veillonellaceae.id.2172.summary.txt.gz	rs75768969	C	G	-0.0703773	-0.0029	NA	0.1614	0.0156855	0.0054	7.19e-06	0.5837	haemorrhoidal disease	13	101617913	15975
family.Veillonellaceae.id.2172.summary.txt.gz	rs79535861	A	C	0.100666	0.001	NA	0.0867	0.0207016	0.0071	1.58e-06	0.8827	haemorrhoidal disease	13	38326692	15061
family.Veillonellaceae.id.2172.summary.txt.gz	rs9345168	C	A	0.0509102	0.0065	NA	0.4872	0.0113253	0.0039	8.49e-06	0.09819	haemorrhoidal disease	6	92380922	15976
family.Verrucomicrobiaceae.id.4036.summary.txt.gz	rs11184341	G	C	0.0655301	0.0019	NA	0.2944	0.014223	0.0043	4.14e-06	0.6553	haemorrhoidal disease	1	105422565	11864
family.Verrucomicrobiaceae.id.4036.summary.txt.gz	rs111862613	T	C	0.0907065	-0.0063	NA	0.1652	0.0196746	0.0118	3.73e-06	0.5928	haemorrhoidal disease	12	130309670	11621
family.Verrucomicrobiaceae.id.4036.summary.txt.gz	rs117107102	A	G	0.204683	-0.0137	NA	0.0369	0.0431573	0.0107	2.92e-06	0.2013	haemorrhoidal disease	18	49473635	4975
family.Verrucomicrobiaceae.id.4036.summary.txt.gz	rs11729256	T	C	0.0749798	0.0045	NA	0.2523	0.0150177	0.0046	6.73e-07	0.3243	haemorrhoidal disease	4	95027272	11861
family.Verrucomicrobiaceae.id.4036.summary.txt.gz	rs12908520	G	A	0.0619104	0.005	NA	0.447	0.0130946	0.004	2.15e-06	0.2024	haemorrhoidal disease	15	97570657	11863
family.Verrucomicrobiaceae.id.4036.summary.txt.gz	rs2602429	C	T	0.0745516	-0.0023	NA	0.1992	0.0156195	0.0051	2.7e-06	0.655	haemorrhoidal disease	16	81063149	11690
family.Verrucomicrobiaceae.id.4036.summary.txt.gz	rs3995795	C	T	0.064218	-0.0012	NA	0.3212	0.0140994	0.0044	5.03e-06	0.7872	haemorrhoidal disease	10	11389614	11690
family.Verrucomicrobiaceae.id.4036.summary.txt.gz	rs4242783	G	A	0.0687992	0.0009	NA	0.263	0.0147694	0.0045	2.75e-06	0.8429	haemorrhoidal disease	10	5064327	11690
family.Verrucomicrobiaceae.id.4036.summary.txt.gz	rs4936098	A	G	0.0648691	-0.0092	NA	0.364	0.0135928	0.0042	1.13e-06	0.0263	haemorrhoidal disease	11	130280667	11858
family.Verrucomicrobiaceae.id.4036.summary.txt.gz	rs61779207	G	A	-0.0758811	0.0007	NA	0.1834	0.0167762	0.0051	6.63e-06	0.8945	haemorrhoidal disease	1	41074472	11591
family.Verrucomicrobiaceae.id.4036.summary.txt.gz	rs74542928	T	C	0.112124	0.0073	NA	0.095	0.0236422	0.0067	1.65e-06	0.2727	haemorrhoidal disease	4	100544188	11216
family.Verrucomicrobiaceae.id.4036.summary.txt.gz	rs9349825	A	G	-0.0704354	0.0071	NA	0.2727	0.0147128	0.0045	2.51e-06	0.1129	haemorrhoidal disease	6	56341481	11858
family.Verrucomicrobiaceae.id.4036.summary.txt.gz	rs941682	G	A	-0.0631526	0.0072	NA	0.2851	0.0143767	0.0044	9.58e-06	0.1004	haemorrhoidal disease	20	31867840	11809
family.Victivallaceae.id.2255.summary.txt.gz	rs11671100	A	C	-0.160034	-0.0195	NA	0.1744	0.0349472	0.0113	4.08e-06	0.08516	haemorrhoidal disease	19	711637	3331
family.Victivallaceae.id.2255.summary.txt.gz	rs11764871	G	T	0.127099	0.0037	NA	0.2815	0.025656	0.0044	7.49e-07	0.3999	haemorrhoidal disease	7	146808977	3909
family.Victivallaceae.id.2255.summary.txt.gz	rs1603450	T	C	-0.144369	-0.0052	NA	0.1624	0.0299873	0.0053	2.28e-06	0.3313	haemorrhoidal disease	7	146913540	3917
family.Victivallaceae.id.2255.summary.txt.gz	rs2546105	A	T	0.126643	-0.0083	NA	0.2728	0.0257111	0.0044	1.03e-06	0.06194	haemorrhoidal disease	5	94692439	3917
family.Victivallaceae.id.2255.summary.txt.gz	rs2944282	T	C	-0.124197	-0.0045	NA	0.3024	0.0257026	0.0044	1.57e-06	0.3069	haemorrhoidal disease	7	57589803	3555
family.Victivallaceae.id.2255.summary.txt.gz	rs34962571	A	C	-0.186945	0.0062	NA	0.0901	0.0418412	0.0072	6.25e-06	0.3853	haemorrhoidal disease	12	131103256	3237
family.Victivallaceae.id.2255.summary.txt.gz	rs4396289	C	T	-0.152918	-0.0044	NA	0.1739	0.0288525	0.0052	1.54e-07	0.3915	haemorrhoidal disease	11	9316730	3913
family.Victivallaceae.id.2255.summary.txt.gz	rs61702987	T	C	0.145501	0.0106	NA	0.1757	0.0300007	0.0054	3.08e-06	0.05026	haemorrhoidal disease	2	31211657	3906
family.Victivallaceae.id.2255.summary.txt.gz	rs62570196	C	T	-0.246101	0.0053	NA	0.0722	0.0483077	0.0078	2.7e-07	0.4906	haemorrhoidal disease	9	111086170	3091
family.Victivallaceae.id.2255.summary.txt.gz	rs6545794	A	G	-0.197786	0.0114	NA	0.0747	0.0410495	0.0075	5.97e-07	0.1261	haemorrhoidal disease	2	60484909	3916
family.Victivallaceae.id.2255.summary.txt.gz	rs67832247	C	T	-0.123489	-0.0187	NA	0.2749	0.0266695	0.0099	3.24e-06	0.05888	haemorrhoidal disease	2	2649472	3555
family.Victivallaceae.id.2255.summary.txt.gz	rs7077363	G	A	0.148942	0.0127	NA	0.1545	0.0318366	0.0054	2.83e-06	0.01889	haemorrhoidal disease	10	95286954	3912
family.Victivallaceae.id.2255.summary.txt.gz	rs7314815	G	A	0.101088	0.0034	NA	0.5	0.0225594	0.0039	6.4e-06	0.3904	haemorrhoidal disease	12	102525047	3912
family.Victivallaceae.id.2255.summary.txt.gz	rs7627405	C	T	-0.134158	-0.0091	NA	0.1821	0.0301427	0.0057	8.19e-06	0.1079	haemorrhoidal disease	3	9968555	3555
family.Victivallaceae.id.2255.summary.txt.gz	rs7860510	G	C	0.164855	0.0117	NA	0.1037	0.0375128	0.0065	9.6e-06	0.07046	haemorrhoidal disease	9	94128796	3912
genus..Clostridiuminnocuumgroup.id.14397.summary.txt.gz	rs10074000	T	C	-0.102648	0.0024	NA	0.3988	0.0227508	0.004	7e-06	0.5515	haemorrhoidal disease	5	113126539	4048
genus..Clostridiuminnocuumgroup.id.14397.summary.txt.gz	rs10506058	A	G	0.0997048	-0.0007	NA	0.4095	0.0221926	0.004	8.92e-06	0.8672	haemorrhoidal disease	12	30268485	4163
genus..Clostridiuminnocuumgroup.id.14397.summary.txt.gz	rs1942371	G	A	-0.157938	-0.0078	NA	0.1285	0.034187	0.0059	4.06e-06	0.1923	haemorrhoidal disease	18	69274308	3971
genus..Clostridiuminnocuumgroup.id.14397.summary.txt.gz	rs1948423	T	A	-0.108859	0.0092	NA	0.31	0.023425	0.0043	3.49e-06	0.03318	haemorrhoidal disease	3	103025517	4165
genus..Clostridiuminnocuumgroup.id.14397.summary.txt.gz	rs40656	C	T	0.142664	0.0054	NA	0.1646	0.0311021	0.0105	8.62e-06	0.607	haemorrhoidal disease	5	9368158	4048
genus..Clostridiuminnocuumgroup.id.14397.summary.txt.gz	rs4869133	G	A	-0.180591	0.0039	NA	0.0898	0.0409505	0.007	7.24e-06	0.579	haemorrhoidal disease	5	95717619	3735
genus..Clostridiuminnocuumgroup.id.14397.summary.txt.gz	rs61267978	T	C	0.14708	-0.0023	NA	0.1358	0.0320875	0.0058	5.59e-06	0.6907	haemorrhoidal disease	18	6348227	4165
genus..Clostridiuminnocuumgroup.id.14397.summary.txt.gz	rs6577484	G	A	0.160425	-0.0113	NA	0.1308	0.0360857	0.0116	8.41e-06	0.3306	haemorrhoidal disease	1	8419420	3858
genus..Clostridiuminnocuumgroup.id.14397.summary.txt.gz	rs6890185	T	C	0.113424	-0.0047	NA	0.3395	0.0233137	0.0042	1.12e-06	0.2572	haemorrhoidal disease	5	71186626	4166
genus..Clostridiuminnocuumgroup.id.14397.summary.txt.gz	rs71564433	T	A	-0.126746	0.0026	NA	0.2003	0.0274657	0.005	7.8e-06	0.6062	haemorrhoidal disease	6	143718234	4164
genus..Clostridiuminnocuumgroup.id.14397.summary.txt.gz	rs77845139	A	G	-0.114993	-0.0086	NA	0.2607	0.0257186	0.0046	8.41e-06	0.05844	haemorrhoidal disease	15	59704208	4048
genus..Eubacteriumbrachygroup.id.11296.summary.txt.gz	rs112617308	T	C	-0.170873	0.01	NA	0.0973	0.0362844	0.0067	2.38e-06	0.1339	haemorrhoidal disease	10	94185213	4001
genus..Eubacteriumbrachygroup.id.11296.summary.txt.gz	rs12151423	A	G	0.101329	0.0001	NA	0.4772	0.0227324	0.004	9.27e-06	0.9716	haemorrhoidal disease	2	218237281	3854
genus..Eubacteriumbrachygroup.id.11296.summary.txt.gz	rs13139592	T	C	-0.145997	-0.0047	NA	0.1524	0.0327192	0.0058	7.97e-06	0.4119	haemorrhoidal disease	4	144665178	3842
genus..Eubacteriumbrachygroup.id.11296.summary.txt.gz	rs1384962	A	G	0.120888	0.0061	NA	0.2336	0.0266264	0.0047	6.99e-06	0.1909	haemorrhoidal disease	14	23060552	4001
genus..Eubacteriumbrachygroup.id.11296.summary.txt.gz	rs2913110	C	T	0.105143	-0.0002	NA	0.4016	0.022942	0.004	4.56e-06	0.9644	haemorrhoidal disease	10	22892667	4001
genus..Eubacteriumbrachygroup.id.11296.summary.txt.gz	rs4862235	G	A	0.104806	0.0012	NA	0.4284	0.0225751	0.004	3.73e-06	0.7551	haemorrhoidal disease	4	184628931	4000
genus..Eubacteriumbrachygroup.id.11296.summary.txt.gz	rs62348779	T	C	-0.201481	-0.0018	NA	0.078	0.043286	0.0077	3.78e-06	0.8161	haemorrhoidal disease	5	17460096	3827
genus..Eubacteriumbrachygroup.id.11296.summary.txt.gz	rs6591893	G	A	0.108225	0.0013	NA	0.3063	0.0240319	0.0043	7.34e-06	0.7624	haemorrhoidal disease	11	80236833	3999
genus..Eubacteriumbrachygroup.id.11296.summary.txt.gz	rs720439	A	G	-0.111927	0.0063	NA	0.2702	0.0251252	0.0046	7.03e-06	0.1699	haemorrhoidal disease	22	48190598	4001
genus..Eubacteriumbrachygroup.id.11296.summary.txt.gz	rs73199919	T	C	-0.236717	0.0094	NA	0.0656	0.0531335	0.0085	8.16e-06	0.2652	haemorrhoidal disease	4	6856564	3008
genus..Eubacteriumbrachygroup.id.11296.summary.txt.gz	rs9613196	T	A	-0.238718	-0.0065	NA	0.0714	0.0528561	0.0083	4.99e-06	0.4324	haemorrhoidal disease	22	26922534	3004
genus..Eubacteriumcoprostanoligenesgroup.id.11375.summary.txt.gz	rs10444197	A	G	-0.0505823	0.0015	NA	0.3456	0.0113455	0.0042	5.98e-06	0.7196	haemorrhoidal disease	10	2215931	17380
genus..Eubacteriumcoprostanoligenesgroup.id.11375.summary.txt.gz	rs11052069	T	C	0.0477832	0.003	NA	0.445	0.0107833	0.004	9.38e-06	0.449	haemorrhoidal disease	12	32713919	17380
genus..Eubacteriumcoprostanoligenesgroup.id.11375.summary.txt.gz	rs115325767	G	C	0.0783322	0.0023	NA	0.104	0.0174719	0.0065	2.62e-06	0.7254	haemorrhoidal disease	1	200638489	16555
genus..Eubacteriumcoprostanoligenesgroup.id.11375.summary.txt.gz	rs11720857	C	T	0.0630776	0.0057	NA	0.1698	0.0144485	0.0053	9.26e-06	0.2828	haemorrhoidal disease	3	113794507	16960
genus..Eubacteriumcoprostanoligenesgroup.id.11375.summary.txt.gz	rs12906958	C	T	-0.0533159	-0.0037	NA	0.3233	0.0115935	0.0042	4.35e-06	0.3768	haemorrhoidal disease	15	36911598	17380
genus..Eubacteriumcoprostanoligenesgroup.id.11375.summary.txt.gz	rs17159861	C	T	0.0962228	-0.0007	NA	0.117	0.0168388	0.0064	1.04e-08	0.919	haemorrhoidal disease	7	31085162	17380
genus..Eubacteriumcoprostanoligenesgroup.id.11375.summary.txt.gz	rs2644213	G	A	0.0538845	0.0036	NA	0.2532	0.0121245	0.0045	9.86e-06	0.4327	haemorrhoidal disease	10	84506096	17380
genus..Eubacteriumcoprostanoligenesgroup.id.11375.summary.txt.gz	rs4076415	T	G	0.0515152	0.0062	NA	0.4356	0.0110294	0.0042	1.99e-06	0.1383	haemorrhoidal disease	15	86440997	16960
genus..Eubacteriumcoprostanoligenesgroup.id.11375.summary.txt.gz	rs4717831	A	T	0.0786783	-0.016	NA	0.1169	0.0174038	0.0136	9.18e-06	0.2394	haemorrhoidal disease	7	73306506	16854
genus..Eubacteriumcoprostanoligenesgroup.id.11375.summary.txt.gz	rs62024432	C	T	-0.0769698	0.0032	NA	0.1068	0.0172101	0.0064	7.5e-06	0.6139	haemorrhoidal disease	15	97869293	17271
genus..Eubacteriumcoprostanoligenesgroup.id.11375.summary.txt.gz	rs6762473	C	A	0.0521584	-0.0084	NA	0.342	0.0112353	0.0041	4.26e-06	0.04294	haemorrhoidal disease	3	127139574	17377
genus..Eubacteriumcoprostanoligenesgroup.id.11375.summary.txt.gz	rs73109678	G	A	-0.0796956	-0.0067	NA	0.1142	0.0172275	0.0062	3.66e-06	0.2781	haemorrhoidal disease	7	33603122	17379
genus..Eubacteriumcoprostanoligenesgroup.id.11375.summary.txt.gz	rs76898927	G	A	0.123055	0.0075	NA	0.0518	0.0266375	0.0092	4.79e-06	0.4149	haemorrhoidal disease	3	81595477	12197
genus..Eubacteriumcoprostanoligenesgroup.id.11375.summary.txt.gz	rs79895140	T	C	-0.0641017	-0.0041	NA	0.2226	0.0141153	0.0054	8.62e-06	0.4457	haemorrhoidal disease	2	50797401	16139
genus..Eubacteriumcoprostanoligenesgroup.id.11375.summary.txt.gz	rs9648214	T	C	-0.0828719	0.001	NA	0.1212	0.016431	0.006	2.52e-07	0.8668	haemorrhoidal disease	7	16380806	17379
genus..Eubacteriumeligensgroup.id.14372.summary.txt.gz	rs12719051	A	G	0.0916626	-0.003	NA	0.0997	0.0208183	0.0072	7.12e-06	0.6796	haemorrhoidal disease	7	51365152	12799
genus..Eubacteriumeligensgroup.id.14372.summary.txt.gz	rs158115	G	C	0.0915271	-0.0081	NA	0.0911	0.0190611	0.007	9.74e-06	0.247	haemorrhoidal disease	14	77619186	14678
genus..Eubacteriumeligensgroup.id.14372.summary.txt.gz	rs182318	G	A	-0.0824941	-0.0079	NA	0.0817	0.0195615	0.0072	8.4e-06	0.269	haemorrhoidal disease	11	31098691	14777
genus..Eubacteriumeligensgroup.id.14372.summary.txt.gz	rs2200429	A	G	-0.0888825	0.0046	NA	0.0862	0.0198479	0.007	5.3e-06	0.5103	haemorrhoidal disease	13	107563458	14761
genus..Eubacteriumeligensgroup.id.14372.summary.txt.gz	rs265534	T	G	-0.0563756	-0.0011	NA	0.4445	0.0120127	0.004	2.27e-06	0.7752	haemorrhoidal disease	10	83092007	14776
genus..Eubacteriumeligensgroup.id.14372.summary.txt.gz	rs4583233	A	C	0.0670205	-0.0007	NA	0.3429	0.0128122	0.0043	2.84e-07	0.8775	haemorrhoidal disease	16	81820486	14327
genus..Eubacteriumeligensgroup.id.14372.summary.txt.gz	rs4888188	T	G	-0.053328	-0.0006	NA	0.4	0.0119126	0.004	7.74e-06	0.8794	haemorrhoidal disease	16	81951937	14771
genus..Eubacteriumeligensgroup.id.14372.summary.txt.gz	rs56080211	C	T	0.123093	0.0209	NA	0.0655	0.0282743	0.0159	9.14e-06	0.1877	haemorrhoidal disease	2	110260993	10699
genus..Eubacteriumeligensgroup.id.14372.summary.txt.gz	rs6923695	T	G	0.103268	-0.0123	NA	0.0729	0.0229524	0.0075	4.87e-06	0.1026	haemorrhoidal disease	6	70956815	12891
genus..Eubacteriumeligensgroup.id.14372.summary.txt.gz	rs72839198	C	G	0.155659	-0.0005	NA	0.0509	0.0375612	0.0091	3.14e-06	0.9598	haemorrhoidal disease	2	115197171	4926
genus..Eubacteriumeligensgroup.id.14372.summary.txt.gz	rs74606150	C	G	-0.196454	-0.0472	NA	0.0473	0.042565	0.0177	4.25e-06	0.007551	haemorrhoidal disease	14	39301409	5381
genus..Eubacteriumfissicatenagroup.id.14373.summary.txt.gz	rs10147907	T	G	0.172263	0.0051	NA	0.0815	0.039601	0.0073	8.27e-06	0.4833	haemorrhoidal disease	14	89484373	3833
genus..Eubacteriumfissicatenagroup.id.14373.summary.txt.gz	rs11818408	G	A	0.10585	0.0043	NA	0.462	0.0237114	0.004	8.2e-06	0.2827	haemorrhoidal disease	10	96758467	3590
genus..Eubacteriumfissicatenagroup.id.14373.summary.txt.gz	rs11876297	T	C	0.131469	0.0023	NA	0.2653	0.0281712	0.009	2.67e-06	0.7942	haemorrhoidal disease	18	45753272	3396
genus..Eubacteriumfissicatenagroup.id.14373.summary.txt.gz	rs151257695	A	G	0.20951	-0.0111	NA	0.074	0.0454847	0.0078	3.1e-06	0.1537	haemorrhoidal disease	7	73043561	3587
genus..Eubacteriumfissicatenagroup.id.14373.summary.txt.gz	rs1768152	T	C	0.139489	-0.0012	NA	0.1522	0.0316186	0.0055	8.7e-06	0.824	haemorrhoidal disease	3	39604954	3590
genus..Eubacteriumfissicatenagroup.id.14373.summary.txt.gz	rs2733072	G	A	0.109644	0.0053	NA	0.4412	0.0228306	0.0041	1.49e-06	0.2001	haemorrhoidal disease	8	5433699	3833
genus..Eubacteriumfissicatenagroup.id.14373.summary.txt.gz	rs3771393	C	T	0.130842	-0.0011	NA	0.266	0.0266671	0.0045	7.38e-07	0.81	haemorrhoidal disease	2	71145246	3792
genus..Eubacteriumfissicatenagroup.id.14373.summary.txt.gz	rs6934739	A	G	0.111463	0.0057	NA	0.2779	0.0252788	0.0044	9.75e-06	0.1967	haemorrhoidal disease	6	39940437	3831
genus..Eubacteriumfissicatenagroup.id.14373.summary.txt.gz	rs7104872	G	A	0.138612	0.0021	NA	0.192	0.0291906	0.0051	2.73e-06	0.6725	haemorrhoidal disease	11	115165111	3829
genus..Eubacteriumhalliigroup.id.11338.summary.txt.gz	rs10501370	C	T	-0.115589	-0.0067	NA	0.0543	0.0252489	0.0088	5.42e-06	0.4473	haemorrhoidal disease	11	58040621	13824
genus..Eubacteriumhalliigroup.id.11338.summary.txt.gz	rs10798999	C	T	0.0601661	0.006	NA	0.2284	0.0126752	0.0047	2.61e-06	0.2046	haemorrhoidal disease	1	34308917	16561
genus..Eubacteriumhalliigroup.id.11338.summary.txt.gz	rs10808115	A	C	-0.0504747	0.0159	NA	0.4703	0.0109922	0.004	4.42e-06	6.59e-05	haemorrhoidal disease	7	100635375	16566
genus..Eubacteriumhalliigroup.id.11338.summary.txt.gz	rs117748144	T	C	-0.126582	-0.0127	NA	0.0582	0.028712	0.0088	7.86e-06	0.1475	haemorrhoidal disease	11	11771637	10861
genus..Eubacteriumhalliigroup.id.11338.summary.txt.gz	rs13116360	T	C	0.154124	-0.0086	NA	0.0636	0.0297185	0.0088	2.94e-07	0.3325	haemorrhoidal disease	4	111885431	10323
genus..Eubacteriumhalliigroup.id.11338.summary.txt.gz	rs138531890	A	G	0.153138	-0.0048	NA	0.0532	0.0349456	0.0093	5.43e-06	0.6021	haemorrhoidal disease	3	195238086	7710
genus..Eubacteriumhalliigroup.id.11338.summary.txt.gz	rs17074066	T	C	-0.0813986	0.0033	NA	0.0876	0.0189272	0.007	9.35e-06	0.6411	haemorrhoidal disease	4	183709536	15804
genus..Eubacteriumhalliigroup.id.11338.summary.txt.gz	rs17474256	G	A	0.0810805	-0.0061	NA	0.1011	0.0184573	0.0065	9.45e-06	0.3528	haemorrhoidal disease	1	104524676	16460
genus..Eubacteriumhalliigroup.id.11338.summary.txt.gz	rs281379	A	G	-0.0499523	0.0109	NA	0.4982	0.0112153	0.004	9.33e-06	0.006353	haemorrhoidal disease	19	49214274	16130
genus..Eubacteriumhalliigroup.id.11338.summary.txt.gz	rs28584818	A	G	0.126115	0.009	NA	0.0603	0.0268627	0.0087	4.43e-06	0.2965	haemorrhoidal disease	3	64664456	11095
genus..Eubacteriumhalliigroup.id.11338.summary.txt.gz	rs60254196	A	G	-0.0522832	0.0033	NA	0.5129	0.0111865	0.0041	2.7e-06	0.418	haemorrhoidal disease	7	148856720	16238
genus..Eubacteriumhalliigroup.id.11338.summary.txt.gz	rs630939	C	T	-0.0508914	0.0075	NA	0.3962	0.0114352	0.0042	9.16e-06	0.07409	haemorrhoidal disease	18	48384463	16238
genus..Eubacteriumhalliigroup.id.11338.summary.txt.gz	rs6550770	T	C	-0.198087	0.0277	NA	0.0547	0.0443545	0.0167	4.82e-06	0.09692	haemorrhoidal disease	3	23663416	4279
genus..Eubacteriumhalliigroup.id.11338.summary.txt.gz	rs74018587	C	T	0.208943	0.0081	NA	0.0302	0.043822	0.0116	3.7e-06	0.4867	haemorrhoidal disease	15	62014160	3039
genus..Eubacteriumhalliigroup.id.11338.summary.txt.gz	rs78056098	G	T	-0.0507411	-0.0003	NA	0.3648	0.0113758	0.0041	8.29e-06	0.9374	haemorrhoidal disease	11	123789877	16568
genus..Eubacteriumhalliigroup.id.11338.summary.txt.gz	rs949971	T	G	-0.0540164	0.0161	NA	0.3738	0.0116101	0.0041	3.29e-06	7.81e-05	haemorrhoidal disease	3	110283389	16566
genus..Eubacteriumnodatumgroup.id.11297.summary.txt.gz	rs10263623	C	T	0.193496	-0.0048	NA	0.1037	0.0439023	0.0065	8.91e-06	0.4608	haemorrhoidal disease	7	64894137	3080
genus..Eubacteriumnodatumgroup.id.11297.summary.txt.gz	rs10458299	T	C	-0.187753	-0.0044	NA	0.0895	0.041969	0.0071	8.37e-06	0.5346	haemorrhoidal disease	7	135052348	3271
genus..Eubacteriumnodatumgroup.id.11297.summary.txt.gz	rs11006576	A	G	-0.110167	0.0009	NA	0.5035	0.024593	0.0039	7.99e-06	0.8109	haemorrhoidal disease	10	61322015	3295
genus..Eubacteriumnodatumgroup.id.11297.summary.txt.gz	rs113893692	C	T	-0.185107	-0.0054	NA	0.1096	0.0403573	0.0064	5.76e-06	0.4035	haemorrhoidal disease	9	28245518	3195
genus..Eubacteriumnodatumgroup.id.11297.summary.txt.gz	rs34297067	A	G	-0.186907	0.0135	NA	0.1516	0.0341475	0.0055	6.6e-08	0.01401	haemorrhoidal disease	14	52185888	3271
genus..Eubacteriumnodatumgroup.id.11297.summary.txt.gz	rs61841040	G	T	0.160621	0.0076	NA	0.1581	0.0341609	0.0055	3.56e-06	0.1651	haemorrhoidal disease	10	9659749	3295
genus..Eubacteriumnodatumgroup.id.11297.summary.txt.gz	rs6818880	A	G	-0.110081	0.0008	NA	0.4615	0.0245964	0.004	7.83e-06	0.8331	haemorrhoidal disease	4	94712747	3291
genus..Eubacteriumnodatumgroup.id.11297.summary.txt.gz	rs77910827	C	T	0.201788	0.0017	NA	0.0977	0.0413568	0.0067	9.05e-07	0.8023	haemorrhoidal disease	9	96597985	3271
genus..Eubacteriumnodatumgroup.id.11297.summary.txt.gz	rs7827125	C	T	0.1223	-0.0006	NA	0.2815	0.0271331	0.0044	7.17e-06	0.8995	haemorrhoidal disease	8	4954912	3294
genus..Eubacteriumnodatumgroup.id.11297.summary.txt.gz	rs7880204	T	C	-0.125454	0.0015	NA	0.2683	0.0275303	0.0045	6.84e-06	0.7409	haemorrhoidal disease	1	171060821	3294
genus..Eubacteriumnodatumgroup.id.11297.summary.txt.gz	rs9425984	T	C	-0.130234	0.0018	NA	0.241	0.0292347	0.0046	7.21e-06	0.6977	haemorrhoidal disease	1	34529736	3294
genus..Eubacteriumrectalegroup.id.14374.summary.txt.gz	rs10248854	C	A	-0.0527827	-0.0016	NA	0.3536	0.0113463	0.0041	4.21e-06	0.7043	haemorrhoidal disease	7	121281238	17348
genus..Eubacteriumrectalegroup.id.14374.summary.txt.gz	rs10797540	A	G	0.0503179	-0.0026	NA	0.4284	0.0108389	0.004	3.53e-06	0.5079	haemorrhoidal disease	1	234530370	17350
genus..Eubacteriumrectalegroup.id.14374.summary.txt.gz	rs10892089	C	G	-0.0635522	0.0084	NA	0.185	0.0140072	0.005	6.22e-06	0.09468	haemorrhoidal disease	11	98523638	17351
genus..Eubacteriumrectalegroup.id.14374.summary.txt.gz	rs117151453	G	C	-0.113141	0.0027	NA	0.0586	0.0243541	0.0084	1.84e-06	0.7468	haemorrhoidal disease	12	20066025	13908
genus..Eubacteriumrectalegroup.id.14374.summary.txt.gz	rs143694765	T	C	0.0870025	-0.0082	NA	0.0997	0.019779	0.007	9.75e-06	0.2413	haemorrhoidal disease	1	116082909	15124
genus..Eubacteriumrectalegroup.id.14374.summary.txt.gz	rs16960159	C	G	-0.156596	-0.0145	NA	0.0522	0.0336234	0.0094	4.1e-06	0.1223	haemorrhoidal disease	18	37703874	8334
genus..Eubacteriumrectalegroup.id.14374.summary.txt.gz	rs2884897	A	G	-0.129364	0.0083	NA	0.0475	0.0289021	0.0093	6.44e-06	0.3738	haemorrhoidal disease	11	8129537	10813
genus..Eubacteriumrectalegroup.id.14374.summary.txt.gz	rs314726	T	C	0.0528824	0.0012	NA	0.4332	0.0109486	0.004	1.38e-06	0.7753	haemorrhoidal disease	2	125553155	16966
genus..Eubacteriumrectalegroup.id.14374.summary.txt.gz	rs35398954	A	G	-0.0901402	-0.0116	NA	0.1082	0.0174602	0.0063	5.4e-07	0.06746	haemorrhoidal disease	15	93006765	16621
genus..Eubacteriumrectalegroup.id.14374.summary.txt.gz	rs3980709	A	T	-0.0622701	0.0036	NA	0.1738	0.0140572	0.0052	6.86e-06	0.4867	haemorrhoidal disease	1	170900221	17340
genus..Eubacteriumrectalegroup.id.14374.summary.txt.gz	rs58498416	C	T	-0.0517316	-0.005	NA	0.3099	0.0118196	0.0043	9.68e-06	0.2405	haemorrhoidal disease	15	87881513	17350
genus..Eubacteriumrectalegroup.id.14374.summary.txt.gz	rs59427698	A	G	-0.0576035	0.003	NA	0.2376	0.0130853	0.0048	5.37e-06	0.5308	haemorrhoidal disease	9	129425745	16613
genus..Eubacteriumrectalegroup.id.14374.summary.txt.gz	rs62547233	A	G	0.0536319	-0.0047	NA	0.2812	0.0120201	0.0044	9.9e-06	0.2868	haemorrhoidal disease	9	92013419	17347
genus..Eubacteriumruminantiumgroup.id.11340.summary.txt.gz	rs10131724	A	C	-0.199832	0.0177	NA	0.0614	0.0414577	0.0178	2.39e-06	0.3207	haemorrhoidal disease	14	52219066	5071
genus..Eubacteriumruminantiumgroup.id.11340.summary.txt.gz	rs10923018	G	A	0.0726438	-0.0031	NA	0.4593	0.0160924	0.004	6.8e-06	0.4408	haemorrhoidal disease	1	88523399	7739
genus..Eubacteriumruminantiumgroup.id.11340.summary.txt.gz	rs112375806	T	A	0.143141	-0.0005	NA	0.0984	0.0293757	0.0069	5.82e-06	0.945	haemorrhoidal disease	22	48749548	7123
genus..Eubacteriumruminantiumgroup.id.11340.summary.txt.gz	rs11637981	G	T	-0.073258	-0.0036	NA	0.4682	0.0160888	0.0039	5.44e-06	0.3554	haemorrhoidal disease	15	61289622	7718
genus..Eubacteriumruminantiumgroup.id.11340.summary.txt.gz	rs13025464	T	C	-0.0737077	-0.0056	NA	0.3804	0.0163786	0.0041	6.97e-06	0.1671	haemorrhoidal disease	2	201610645	7738
genus..Eubacteriumruminantiumgroup.id.11340.summary.txt.gz	rs139749	C	T	-0.0845439	-0.0019	NA	0.3491	0.0171791	0.0041	8.59e-07	0.6449	haemorrhoidal disease	22	25303055	7314
genus..Eubacteriumruminantiumgroup.id.11340.summary.txt.gz	rs16891896	G	A	-0.174787	-0.0093	NA	0.0472	0.0390573	0.0092	2.38e-06	0.3143	haemorrhoidal disease	5	33897589	4753
genus..Eubacteriumruminantiumgroup.id.11340.summary.txt.gz	rs17519472	C	T	0.107804	-0.0056	NA	0.1398	0.0233984	0.0057	4.7e-06	0.3188	haemorrhoidal disease	12	30360954	7710
genus..Eubacteriumruminantiumgroup.id.11340.summary.txt.gz	rs209813	G	A	-0.103488	-0.0048	NA	0.1358	0.0236391	0.0058	9.23e-06	0.4022	haemorrhoidal disease	6	11953633	7264
genus..Eubacteriumruminantiumgroup.id.11340.summary.txt.gz	rs2116427	A	G	0.0911461	-0.0089	NA	0.2506	0.0182353	0.0045	4.67e-07	0.05034	haemorrhoidal disease	5	121182996	7739
genus..Eubacteriumruminantiumgroup.id.11340.summary.txt.gz	rs2229917	A	G	0.153538	-0.0022	NA	0.0708	0.0323922	0.0081	2.16e-06	0.7818	haemorrhoidal disease	9	130980937	7050
genus..Eubacteriumruminantiumgroup.id.11340.summary.txt.gz	rs2418654	C	T	-0.0748879	0.0012	NA	0.4729	0.0165852	0.0082	6.17e-06	0.8785	haemorrhoidal disease	2	71247578	7314
genus..Eubacteriumruminantiumgroup.id.11340.summary.txt.gz	rs2817174	C	T	-0.0734306	0.0043	NA	0.4073	0.0163687	0.0042	7.87e-06	0.3056	haemorrhoidal disease	1	3044181	7710
genus..Eubacteriumruminantiumgroup.id.11340.summary.txt.gz	rs57340348	T	C	-0.0979429	0.0017	NA	0.186	0.0212166	0.0051	4.93e-06	0.7423	haemorrhoidal disease	6	130030114	7314
genus..Eubacteriumruminantiumgroup.id.11340.summary.txt.gz	rs606117	A	G	0.0833243	0.0083	NA	0.3075	0.018056	0.0043	4.82e-06	0.05211	haemorrhoidal disease	9	2539358	7263
genus..Eubacteriumruminantiumgroup.id.11340.summary.txt.gz	rs6676699	G	T	-0.0888124	0.0014	NA	0.2077	0.0196447	0.0049	6.38e-06	0.7709	haemorrhoidal disease	1	197978281	7708
genus..Eubacteriumruminantiumgroup.id.11340.summary.txt.gz	rs7000472	A	G	-0.0762282	-0.0114	NA	0.3915	0.016523	0.0041	4.07e-06	0.005469	haemorrhoidal disease	8	138626268	7739
genus..Eubacteriumruminantiumgroup.id.11340.summary.txt.gz	rs72836424	C	T	-0.139825	0.0044	NA	0.083	0.030069	0.0073	2.62e-06	0.545	haemorrhoidal disease	10	129037453	7314
genus..Eubacteriumruminantiumgroup.id.11340.summary.txt.gz	rs73139629	A	C	-0.115098	0.0019	NA	0.1221	0.0247909	0.0063	5.36e-06	0.762	haemorrhoidal disease	12	63306003	7314
genus..Eubacteriumventriosumgroup.id.11341.summary.txt.gz	rs11617697	A	G	-0.143349	-0.0026	NA	0.0476	0.0286241	0.0172	7.22e-07	0.8809	haemorrhoidal disease	13	98785900	11497
genus..Eubacteriumventriosumgroup.id.11341.summary.txt.gz	rs12964517	G	A	0.0587198	0.009	NA	0.3252	0.0123453	0.0042	2.07e-06	0.03238	haemorrhoidal disease	18	22460785	15289
genus..Eubacteriumventriosumgroup.id.11341.summary.txt.gz	rs13082419	C	T	-0.0715522	-0.0042	NA	0.1611	0.016137	0.0054	9.56e-06	0.4375	haemorrhoidal disease	3	107736434	14501
genus..Eubacteriumventriosumgroup.id.11341.summary.txt.gz	rs16884680	G	T	-0.0906428	0.0046	NA	0.0999	0.0191909	0.0066	1.74e-06	0.4877	haemorrhoidal disease	8	114445055	15289
genus..Eubacteriumventriosumgroup.id.11341.summary.txt.gz	rs35179274	C	T	-0.0627263	0.0039	NA	0.2357	0.013786	0.0046	5.76e-06	0.3977	haemorrhoidal disease	14	51960625	15287
genus..Eubacteriumventriosumgroup.id.11341.summary.txt.gz	rs3809430	T	C	-0.0548171	0.0058	NA	0.3677	0.0118426	0.0041	3.55e-06	0.1567	haemorrhoidal disease	14	44975510	15287
genus..Eubacteriumventriosumgroup.id.11341.summary.txt.gz	rs57199565	T	C	0.0783394	0.0021	NA	0.1381	0.0160257	0.0306	7.97e-07	0.9451	haemorrhoidal disease	3	190223732	14913
genus..Eubacteriumventriosumgroup.id.11341.summary.txt.gz	rs6048195	A	T	-0.0603594	0.0028	NA	0.4775	0.011658	0.0051	2.5e-07	0.5807	haemorrhoidal disease	20	2308307	14839
genus..Eubacteriumventriosumgroup.id.11341.summary.txt.gz	rs66746423	C	T	0.0751501	-0.0021	NA	0.1508	0.0164978	0.0055	6.11e-06	0.7063	haemorrhoidal disease	1	109398264	14578
genus..Eubacteriumventriosumgroup.id.11341.summary.txt.gz	rs66830358	T	A	0.0528752	-0.0032	NA	0.404	0.0117972	0.0042	6.87e-06	0.4408	haemorrhoidal disease	3	171895485	14913
genus..Eubacteriumventriosumgroup.id.11341.summary.txt.gz	rs6704822	A	G	0.0739179	-0.0064	NA	0.1306	0.0166705	0.0058	6.62e-06	0.269	haemorrhoidal disease	2	203661779	15289
genus..Eubacteriumventriosumgroup.id.11341.summary.txt.gz	rs72783037	C	A	0.0658926	0.0054	NA	0.1963	0.0143747	0.005	6.55e-06	0.2801	haemorrhoidal disease	16	60348381	15286
genus..Eubacteriumventriosumgroup.id.11341.summary.txt.gz	rs73615400	T	C	-0.0956303	0.0049	NA	0.0932	0.0193428	0.007	9.54e-07	0.4836	haemorrhoidal disease	20	50140919	15146
genus..Eubacteriumventriosumgroup.id.11341.summary.txt.gz	rs73849225	T	C	0.0975711	0.0087	NA	0.0681	0.0224388	0.0078	5.21e-06	0.2681	haemorrhoidal disease	4	126371814	14573
genus..Eubacteriumventriosumgroup.id.11341.summary.txt.gz	rs78250280	G	A	0.0749762	0.0034	NA	0.1574	0.0164404	0.0058	3.36e-06	0.5599	haemorrhoidal disease	1	147291928	14835
genus..Eubacteriumventriosumgroup.id.11341.summary.txt.gz	rs876734	C	T	-0.0618696	-0.0035	NA	0.26	0.0132532	0.005	2.89e-06	0.4835	haemorrhoidal disease	12	52423996	14913
genus..Eubacteriumventriosumgroup.id.11341.summary.txt.gz	rs9316536	T	G	-0.0817111	-0.0075	NA	0.1142	0.0183121	0.0068	7.84e-06	0.2702	haemorrhoidal disease	13	51938576	15289
genus..Eubacteriumxylanophilumgroup.id.14375.summary.txt.gz	rs10140184	A	C	0.0576795	0.002	NA	0.4389	0.012599	0.0069	4.96e-06	0.7775	haemorrhoidal disease	14	73181783	12930
genus..Eubacteriumxylanophilumgroup.id.14375.summary.txt.gz	rs10917203	A	C	0.0612633	-0.0148	NA	0.3287	0.0130917	0.0042	3.15e-06	0.0005003	haemorrhoidal disease	1	22627266	12930
genus..Eubacteriumxylanophilumgroup.id.14375.summary.txt.gz	rs112176119	C	T	-0.113455	0.0072	NA	0.0804	0.0245762	0.0143	3.33e-06	0.6141	haemorrhoidal disease	16	73696771	12199
genus..Eubacteriumxylanophilumgroup.id.14375.summary.txt.gz	rs12980122	C	G	-0.108274	-0.0062	NA	0.0862	0.0238257	0.0156	5.02e-06	0.6894	haemorrhoidal disease	19	8255478	12039
genus..Eubacteriumxylanophilumgroup.id.14375.summary.txt.gz	rs13239072	G	A	0.0687427	0.0025	NA	0.2435	0.0142728	0.0046	1.82e-06	0.5926	haemorrhoidal disease	7	43566344	13307
genus..Eubacteriumxylanophilumgroup.id.14375.summary.txt.gz	rs17830032	G	A	-0.160597	-0.0085	NA	0.0542	0.0310515	0.0095	2.39e-07	0.3695	haemorrhoidal disease	20	57995506	9527
genus..Eubacteriumxylanophilumgroup.id.14375.summary.txt.gz	rs1999224	G	T	-0.0949051	-0.0055	NA	0.0969	0.0203503	0.0066	3.75e-06	0.4047	haemorrhoidal disease	9	130498120	13309
genus..Eubacteriumxylanophilumgroup.id.14375.summary.txt.gz	rs2012708	A	G	0.0573202	0.0017	NA	0.3672	0.0126905	0.0041	6.53e-06	0.6834	haemorrhoidal disease	16	84790559	13306
genus..Eubacteriumxylanophilumgroup.id.14375.summary.txt.gz	rs2213117	T	G	0.0877797	-0.0003	NA	0.1403	0.0189012	0.0063	4.21e-06	0.9602	haemorrhoidal disease	11	131009660	12878
genus..Eubacteriumxylanophilumgroup.id.14375.summary.txt.gz	rs4654122	C	G	0.0553508	0.0023	NA	0.437	0.0123588	0.004	7.2e-06	0.556	haemorrhoidal disease	1	246780557	13309
genus..Eubacteriumxylanophilumgroup.id.14375.summary.txt.gz	rs75586835	A	G	-0.114498	0.0101	NA	0.0692	0.0263455	0.0081	9.39e-06	0.209	haemorrhoidal disease	4	87891938	12550
genus..Eubacteriumxylanophilumgroup.id.14375.summary.txt.gz	rs79582700	C	G	-0.0951677	-0.0034	NA	0.1059	0.0199969	0.0066	2.41e-06	0.6049	haemorrhoidal disease	17	66689958	13256
genus..Ruminococcusgnavusgroup.id.14376.summary.txt.gz	rs11597105	A	G	0.114673	-0.007	NA	0.1328	0.0250653	0.0058	6.95e-06	0.2251	haemorrhoidal disease	10	6512581	6328
genus..Ruminococcusgnavusgroup.id.14376.summary.txt.gz	rs11864644	T	C	-0.139804	0.0056	NA	0.0859	0.0318253	0.0075	5.01e-06	0.4509	haemorrhoidal disease	16	433078	6241
genus..Ruminococcusgnavusgroup.id.14376.summary.txt.gz	rs12136548	C	T	0.0901946	-0.0026	NA	0.2946	0.0196476	0.0043	3.1e-06	0.5504	haemorrhoidal disease	1	115168097	6401
genus..Ruminococcusgnavusgroup.id.14376.summary.txt.gz	rs12989336	G	A	-0.0846861	0.0016	NA	0.3329	0.0187936	0.0042	7.12e-06	0.7033	haemorrhoidal disease	2	36259341	6401
genus..Ruminococcusgnavusgroup.id.14376.summary.txt.gz	rs13163520	G	A	-0.127377	-0.0058	NA	0.1735	0.0233883	0.0052	5.61e-08	0.2667	haemorrhoidal disease	5	18662686	6326
genus..Ruminococcusgnavusgroup.id.14376.summary.txt.gz	rs2909242	C	A	-0.0909965	0.0076	NA	0.3651	0.018351	0.0041	7.41e-07	0.06583	haemorrhoidal disease	8	129224680	6401
genus..Ruminococcusgnavusgroup.id.14376.summary.txt.gz	rs3124783	A	G	-0.11599	-0.0045	NA	0.1431	0.0249099	0.0057	2.67e-06	0.4285	haemorrhoidal disease	9	135838591	6401
genus..Ruminococcusgnavusgroup.id.14376.summary.txt.gz	rs4388134	C	T	-0.0904997	-0.0023	NA	0.2334	0.0203544	0.0047	9.12e-06	0.6292	haemorrhoidal disease	4	190110710	6399
genus..Ruminococcusgnavusgroup.id.14376.summary.txt.gz	rs62167033	T	C	0.185289	-0.0043	NA	0.0706	0.0396295	0.0081	3.5e-06	0.5957	haemorrhoidal disease	2	144700007	5194
genus..Ruminococcusgnavusgroup.id.14376.summary.txt.gz	rs78399089	T	C	0.144445	-0.0126	NA	0.0853	0.0326618	0.0071	6.63e-06	0.07777	haemorrhoidal disease	3	146290310	5944
genus..Ruminococcusgnavusgroup.id.14376.summary.txt.gz	rs934940	A	C	-0.105045	-0.0039	NA	0.19	0.0229588	0.0051	2.74e-06	0.443	haemorrhoidal disease	2	122096018	6309
genus..Ruminococcusgnavusgroup.id.14376.summary.txt.gz	rs9872758	T	C	0.0849233	-0.0008	NA	0.4898	0.0176643	0.004	1.66e-06	0.8374	haemorrhoidal disease	3	66701616	6398
genus..Ruminococcustorquesgroup.id.14377.summary.txt.gz	rs10904297	A	G	-0.167804	0.0081	NA	0.0377	0.0389812	0.0108	2.69e-06	0.4535	haemorrhoidal disease	10	4639762	3143
genus..Ruminococcustorquesgroup.id.14377.summary.txt.gz	rs10967781	C	A	0.0507994	0.0069	NA	0.3241	0.0113322	0.0042	8.37e-06	0.1054	haemorrhoidal disease	9	27225258	17791
genus..Ruminococcustorquesgroup.id.14377.summary.txt.gz	rs12434631	A	G	0.074697	0.0006	NA	0.1445	0.0153401	0.0057	2.77e-06	0.9225	haemorrhoidal disease	14	26130404	17353
genus..Ruminococcustorquesgroup.id.14377.summary.txt.gz	rs13154778	T	A	0.0563358	0.0017	NA	0.1892	0.0129526	0.005	7.16e-06	0.7379	haemorrhoidal disease	5	56952803	17795
genus..Ruminococcustorquesgroup.id.14377.summary.txt.gz	rs1475330	T	C	0.0523492	-0.0014	NA	0.2877	0.01182	0.0045	8.13e-06	0.7571	haemorrhoidal disease	6	67262102	17353
genus..Ruminococcustorquesgroup.id.14377.summary.txt.gz	rs158487	A	G	0.0531781	-0.0048	NA	0.3083	0.0116341	0.0043	7.52e-06	0.2654	haemorrhoidal disease	5	55576026	17798
genus..Ruminococcustorquesgroup.id.14377.summary.txt.gz	rs1972694	T	A	-0.0614094	-0.0036	NA	0.1834	0.0137321	0.0053	8.93e-06	0.5013	haemorrhoidal disease	15	25326425	17353
genus..Ruminococcustorquesgroup.id.14377.summary.txt.gz	rs35866622	T	C	-0.0612024	0.0121	NA	0.4718	0.0109421	0.004	2.21e-08	0.002495	haemorrhoidal disease	19	49218060	17240
genus..Ruminococcustorquesgroup.id.14377.summary.txt.gz	rs4073731	T	C	0.0651948	-0.0014	NA	0.152	0.0142221	0.0055	4.05e-06	0.8038	haemorrhoidal disease	11	132663147	17793
genus..Ruminococcustorquesgroup.id.14377.summary.txt.gz	rs60603763	C	G	0.124328	-0.0172	NA	0.0599	0.0275286	0.0088	5.87e-06	0.05128	haemorrhoidal disease	10	3901226	11700
genus..Ruminococcustorquesgroup.id.14377.summary.txt.gz	rs73130967	A	T	0.0770375	0.0079	NA	0.127	0.0168264	0.0059	3.71e-06	0.1817	haemorrhoidal disease	7	54781314	17011
genus..Ruminococcustorquesgroup.id.14377.summary.txt.gz	rs77034621	T	G	-0.151553	0.0007	NA	0.0559	0.0335878	0.0087	6.07e-06	0.9342	haemorrhoidal disease	8	76769843	8567
genus..Ruminococcustorquesgroup.id.14377.summary.txt.gz	rs773123	T	A	0.0824005	-0.0039	NA	0.112	0.0173862	0.0062	1.59e-06	0.5348	haemorrhoidal disease	12	56494998	17011
genus..Ruminococcustorquesgroup.id.14377.summary.txt.gz	rs8080469	G	A	0.0490727	-0.0018	NA	0.4945	0.0107036	0.0039	3.5e-06	0.6459	haemorrhoidal disease	17	14532347	17798
genus..Ruminococcustorquesgroup.id.14377.summary.txt.gz	rs8141465	A	G	0.0480778	0.002	NA	0.5222	0.0107442	0.0041	9.65e-06	0.6203	haemorrhoidal disease	22	21358653	17791
genus.Actinomyces.id.423.summary.txt.gz	rs10787984	G	C	0.094316	-0.011	NA	0.182	0.0213513	0.0051	9.62e-06	0.02998	haemorrhoidal disease	10	121356829	7468
genus.Actinomyces.id.423.summary.txt.gz	rs2715439	C	T	0.0746684	0.0025	NA	0.4498	0.0164822	0.0039	6.27e-06	0.5321	haemorrhoidal disease	15	99492313	7468
genus.Actinomyces.id.423.summary.txt.gz	rs34583783	G	T	0.126596	0.0043	NA	0.1105	0.0268461	0.0063	4.49e-06	0.4983	haemorrhoidal disease	6	67207371	7468
genus.Actinomyces.id.423.summary.txt.gz	rs35011108	A	G	0.232634	-0.0117	NA	0.0511	0.0512044	0.01	6.34e-06	0.2419	haemorrhoidal disease	6	133007480	3515
genus.Actinomyces.id.423.summary.txt.gz	rs4073240	G	A	0.0749687	-0.0039	NA	0.3905	0.0167368	0.0041	7.94e-06	0.3389	haemorrhoidal disease	6	169224781	7468
genus.Actinomyces.id.423.summary.txt.gz	rs4146653	G	A	0.0985224	0.0063	NA	0.1863	0.0214182	0.0051	4.5e-06	0.2128	haemorrhoidal disease	10	4782841	7468
genus.Actinomyces.id.423.summary.txt.gz	rs71315246	A	G	-0.0969809	-0.0046	NA	0.1512	0.021925	0.0055	9.83e-06	0.4022	haemorrhoidal disease	3	101352439	7468
genus.Actinomyces.id.423.summary.txt.gz	rs7915461	T	C	0.18776	-0.0042	NA	0.0595	0.0401636	0.0088	5.92e-06	0.6346	haemorrhoidal disease	10	127532121	5282
genus.Adlercreutzia.id.812.summary.txt.gz	rs1046175	C	G	0.112758	-0.0121	NA	0.1212	0.0255994	0.0063	6.36e-06	0.0556	haemorrhoidal disease	10	135204950	8051
genus.Adlercreutzia.id.812.summary.txt.gz	rs11604400	C	T	-0.102524	0.0058	NA	0.1224	0.0234834	0.0061	9.74e-06	0.3382	haemorrhoidal disease	11	98386085	8107
genus.Adlercreutzia.id.812.summary.txt.gz	rs12522517	A	T	-0.104884	-0.0201	NA	0.1298	0.0234695	0.0127	4.41e-06	0.1122	haemorrhoidal disease	5	31991834	8187
genus.Adlercreutzia.id.812.summary.txt.gz	rs13231526	C	A	0.143237	0.0003	NA	0.0727	0.0311654	0.0076	4.81e-06	0.9711	haemorrhoidal disease	7	48844151	8051
genus.Adlercreutzia.id.812.summary.txt.gz	rs2147798	C	G	0.0922959	-0.0053	NA	0.1942	0.0192121	0.005	1.4e-06	0.2937	haemorrhoidal disease	1	201061818	8243
genus.Adlercreutzia.id.812.summary.txt.gz	rs2717140	C	T	-0.119225	-0.013	NA	0.1033	0.0251081	0.0066	2.05e-06	0.04681	haemorrhoidal disease	18	75009770	8243
genus.Adlercreutzia.id.812.summary.txt.gz	rs55719207	G	A	-0.0699243	-0.0047	NA	0.422	0.0158036	0.0073	9.61e-06	0.5236	haemorrhoidal disease	3	105355971	8243
genus.Adlercreutzia.id.812.summary.txt.gz	rs6664405	T	C	-0.0953084	0.0072	NA	0.1765	0.0210752	0.0104	5.23e-06	0.4853	haemorrhoidal disease	1	69444163	8051
genus.Adlercreutzia.id.812.summary.txt.gz	rs7680684	C	T	-0.083381	0.0061	NA	0.2971	0.0168901	0.0043	9.77e-07	0.1579	haemorrhoidal disease	4	171281359	8243
genus.Adlercreutzia.id.812.summary.txt.gz	rs80078995	A	T	-0.11324	-0.0123	NA	0.126	0.0232586	0.0059	1.57e-06	0.03871	haemorrhoidal disease	5	94059857	8243
genus.Adlercreutzia.id.812.summary.txt.gz	rs9490822	C	T	-0.0734512	0.0062	NA	0.4521	0.0155789	0.004	2.54e-06	0.1216	haemorrhoidal disease	6	123909083	8243
genus.Adlercreutzia.id.812.summary.txt.gz	rs9915817	T	C	0.0749219	0.0144	NA	0.3164	0.016833	0.0043	8.22e-06	0.0007923	haemorrhoidal disease	17	48864179	8243
genus.Akkermansia.id.4037.summary.txt.gz	rs11184341	G	C	0.0655855	0.0019	NA	0.2944	0.0142236	0.0043	4.06e-06	0.6553	haemorrhoidal disease	1	105422565	11863
genus.Akkermansia.id.4037.summary.txt.gz	rs111862613	T	C	0.0911199	-0.0063	NA	0.1652	0.0196748	0.0118	3.39e-06	0.5928	haemorrhoidal disease	12	130309670	11620
genus.Akkermansia.id.4037.summary.txt.gz	rs117107102	A	G	0.204406	-0.0137	NA	0.0369	0.0431629	0.0107	3.01e-06	0.2013	haemorrhoidal disease	18	49473635	4974
genus.Akkermansia.id.4037.summary.txt.gz	rs11729256	T	C	0.0750473	0.0045	NA	0.2523	0.0150184	0.0046	6.58e-07	0.3243	haemorrhoidal disease	4	95027272	11860
genus.Akkermansia.id.4037.summary.txt.gz	rs12908520	G	A	0.061772	0.005	NA	0.447	0.0130954	0.004	2.26e-06	0.2024	haemorrhoidal disease	15	97570657	11862
genus.Akkermansia.id.4037.summary.txt.gz	rs2602429	C	T	0.0745352	-0.0023	NA	0.1992	0.0156201	0.0051	2.72e-06	0.655	haemorrhoidal disease	16	81063149	11689
genus.Akkermansia.id.4037.summary.txt.gz	rs3995795	C	T	0.0641175	-0.0012	NA	0.3212	0.0140999	0.0044	5.22e-06	0.7872	haemorrhoidal disease	10	11389614	11689
genus.Akkermansia.id.4037.summary.txt.gz	rs4242783	G	A	0.0685454	0.0009	NA	0.263	0.0147701	0.0045	3e-06	0.8429	haemorrhoidal disease	10	5064327	11689
genus.Akkermansia.id.4037.summary.txt.gz	rs4936098	A	G	0.0649225	-0.0092	NA	0.364	0.0135934	0.0042	1.1e-06	0.0263	haemorrhoidal disease	11	130280667	11857
genus.Akkermansia.id.4037.summary.txt.gz	rs61779207	G	A	-0.0760539	0.0007	NA	0.1834	0.0167769	0.0051	6.32e-06	0.8945	haemorrhoidal disease	1	41074472	11590
genus.Akkermansia.id.4037.summary.txt.gz	rs74542928	T	C	0.112623	0.0073	NA	0.095	0.0236434	0.0067	1.48e-06	0.2727	haemorrhoidal disease	4	100544188	11215
genus.Akkermansia.id.4037.summary.txt.gz	rs9349825	A	G	-0.0703407	0.0071	NA	0.2727	0.0147133	0.0045	2.6e-06	0.1129	haemorrhoidal disease	6	56341481	11857
genus.Akkermansia.id.4037.summary.txt.gz	rs941682	G	A	-0.0632957	0.0072	NA	0.2851	0.0143777	0.0044	9.17e-06	0.1004	haemorrhoidal disease	20	31867840	11808
genus.Alistipes.id.968.summary.txt.gz	rs1107244	G	A	0.0758558	0.002	NA	0.0902	0.0171182	0.0069	3.59e-06	0.7682	haemorrhoidal disease	13	38057357	17571
genus.Alistipes.id.968.summary.txt.gz	rs11769002	G	A	-0.0528793	-0.0029	NA	0.3989	0.0109389	0.004	1.45e-06	0.4691	haemorrhoidal disease	7	62443498	17571
genus.Alistipes.id.968.summary.txt.gz	rs11958296	A	G	-0.0981222	-0.0055	NA	0.0726	0.0218272	0.0078	9.3e-06	0.481	haemorrhoidal disease	5	177755179	16214
genus.Alistipes.id.968.summary.txt.gz	rs12990744	C	T	-0.0776618	0.0015	NA	0.1274	0.0172986	0.006	8.21e-06	0.8074	haemorrhoidal disease	2	178000949	16694
genus.Alistipes.id.968.summary.txt.gz	rs1689282	A	C	-0.0520061	0.0059	NA	0.3409	0.0113942	0.0042	5.28e-06	0.1575	haemorrhoidal disease	9	14080129	17090
genus.Alistipes.id.968.summary.txt.gz	rs2290844	C	T	0.0813969	-0.0108	NA	0.0841	0.0191632	0.0071	9.1e-06	0.1304	haemorrhoidal disease	10	127787142	17571
genus.Alistipes.id.968.summary.txt.gz	rs2450745	A	C	-0.080524	0.0041	NA	0.0949	0.0184702	0.0069	7.12e-06	0.5559	haemorrhoidal disease	8	144428720	17571
genus.Alistipes.id.968.summary.txt.gz	rs2875322	T	C	-0.0580945	0.0017	NA	0.2086	0.0131432	0.0049	8.78e-06	0.7342	haemorrhoidal disease	11	130887552	17459
genus.Alistipes.id.968.summary.txt.gz	rs34417064	A	G	-0.048202	-0.0046	NA	0.4948	0.0106868	0.0039	7.01e-06	0.2468	haemorrhoidal disease	17	52776479	17570
genus.Alistipes.id.968.summary.txt.gz	rs4810359	A	G	-0.0652428	-0.0024	NA	0.1559	0.0146155	0.0054	7.5e-06	0.6639	haemorrhoidal disease	20	41191335	17380
genus.Alistipes.id.968.summary.txt.gz	rs62576416	T	C	0.0492647	-0.0073	NA	0.4017	0.0109733	0.004	7.5e-06	0.06902	haemorrhoidal disease	9	112120264	17564
genus.Alistipes.id.968.summary.txt.gz	rs67281112	G	C	0.0634575	0.0144	NA	0.2136	0.0137846	0.0094	3.92e-06	0.1246	haemorrhoidal disease	7	135778919	17090
genus.Alistipes.id.968.summary.txt.gz	rs67705352	T	G	-0.0532404	-0.001	NA	0.3699	0.0110864	0.0042	1.65e-06	0.8119	haemorrhoidal disease	1	19790706	17567
genus.Alistipes.id.968.summary.txt.gz	rs7129639	C	A	-0.0524955	-0.0015	NA	0.3861	0.0109584	0.004	1.78e-06	0.715	haemorrhoidal disease	11	17511427	17571
genus.Alistipes.id.968.summary.txt.gz	rs8130320	A	G	-0.049002	0.015	NA	0.4466	0.010717	0.004	4.84e-06	0.0001527	haemorrhoidal disease	21	40580258	17571
genus.Allisonella.id.2174.summary.txt.gz	rs1901739	T	G	0.115769	-0.0021	NA	0.4781	0.0248626	0.004	3.59e-06	0.5933	haemorrhoidal disease	5	114286707	3212
genus.Allisonella.id.2174.summary.txt.gz	rs35110698	T	C	-0.146322	-0.0027	NA	0.175	0.0320852	0.0052	5.72e-06	0.6048	haemorrhoidal disease	12	28018998	3212
genus.Allisonella.id.2174.summary.txt.gz	rs35778461	C	T	0.146679	-0.002	NA	0.1958	0.0297186	0.005	1.21e-06	0.6868	haemorrhoidal disease	9	100150556	3212
genus.Allisonella.id.2174.summary.txt.gz	rs594561	C	T	0.112231	0.0015	NA	0.4274	0.0251681	0.004	9.41e-06	0.7115	haemorrhoidal disease	11	88632972	3212
genus.Allisonella.id.2174.summary.txt.gz	rs602075	A	G	0.168974	0.0026	NA	0.2573	0.0296976	0.0045	3.57e-08	0.5647	haemorrhoidal disease	9	79110160	3212
genus.Allisonella.id.2174.summary.txt.gz	rs6742198	G	A	0.149152	-0.0037	NA	0.1973	0.0316484	0.0049	3.35e-06	0.4548	haemorrhoidal disease	2	33607071	3182
genus.Allisonella.id.2174.summary.txt.gz	rs685403	G	C	-0.175203	-0.0067	NA	0.0867	0.0404474	0.0072	4.88e-06	0.3483	haemorrhoidal disease	18	75370866	3212
genus.Allisonella.id.2174.summary.txt.gz	rs76904847	G	A	0.148523	0.0082	NA	0.1919	0.0334857	0.0098	6.09e-06	0.4074	haemorrhoidal disease	7	137968010	3182
genus.Allisonella.id.2174.summary.txt.gz	rs7898615	T	G	0.167966	-0.0045	NA	0.1287	0.0373586	0.0061	8.87e-06	0.4639	haemorrhoidal disease	10	122413451	3212
genus.Alloprevotella.id.961.summary.txt.gz	rs12675596	G	T	0.145669	0.0028	NA	0.2479	0.0290678	0.0046	9.64e-07	0.5379	haemorrhoidal disease	8	69994816	3008
genus.Alloprevotella.id.961.summary.txt.gz	rs17380632	A	T	0.125564	-0.0053	NA	0.2897	0.0280409	0.0043	9.27e-06	0.2237	haemorrhoidal disease	3	79794395	3009
genus.Alloprevotella.id.961.summary.txt.gz	rs2154444	T	G	0.138234	-0.0024	NA	0.2134	0.0308961	0.0048	8.37e-06	0.6209	haemorrhoidal disease	21	36053643	3009
genus.Alloprevotella.id.961.summary.txt.gz	rs34619204	G	A	-0.156037	0.0008	NA	0.1874	0.0344392	0.0051	8.84e-06	0.8745	haemorrhoidal disease	21	40993008	3003
genus.Alloprevotella.id.961.summary.txt.gz	rs4364940	A	G	0.126418	0.0017	NA	0.278	0.0282207	0.0044	8.58e-06	0.6983	haemorrhoidal disease	1	234126516	3008
genus.Alloprevotella.id.961.summary.txt.gz	rs4680035	A	G	-0.119599	0.0086	NA	0.5352	0.0259446	0.0039	4.99e-06	0.02843	haemorrhoidal disease	3	152805600	3007
genus.Alloprevotella.id.961.summary.txt.gz	rs58212166	A	G	-0.161506	0.0141	NA	0.1413	0.0359102	0.0058	7.94e-06	0.01411	haemorrhoidal disease	4	189076705	3005
genus.Anaerofilum.id.2053.summary.txt.gz	rs10794359	T	C	-0.0953524	0.0025	NA	0.4633	0.02006	0.0043	2.23e-06	0.5625	haemorrhoidal disease	11	1051715	4994
genus.Anaerofilum.id.2053.summary.txt.gz	rs1563175	A	C	0.0923834	-0.0028	NA	0.4174	0.0202157	0.004	5.54e-06	0.4893	haemorrhoidal disease	2	3838940	5051
genus.Anaerofilum.id.2053.summary.txt.gz	rs17012738	T	G	0.0903417	0.0018	NA	0.4333	0.0200239	0.004	7.24e-06	0.6572	haemorrhoidal disease	2	76698142	5051
genus.Anaerofilum.id.2053.summary.txt.gz	rs17096874	C	T	-0.126337	-0.0013	NA	0.162	0.0268919	0.0053	2.86e-06	0.8017	haemorrhoidal disease	14	30991358	5051
genus.Anaerofilum.id.2053.summary.txt.gz	rs17105491	G	C	-0.193107	0.0073	NA	0.0652	0.0411187	0.0081	1.57e-06	0.3658	haemorrhoidal disease	10	125294406	4856
genus.Anaerofilum.id.2053.summary.txt.gz	rs356049	G	A	0.132603	0.0014	NA	0.1453	0.0289802	0.0118	6.56e-06	0.9033	haemorrhoidal disease	17	6450532	4994
genus.Anaerofilum.id.2053.summary.txt.gz	rs4244069	G	A	-0.146775	0.0033	NA	0.1034	0.0326594	0.0065	9.81e-06	0.6133	haemorrhoidal disease	12	67167461	5030
genus.Anaerofilum.id.2053.summary.txt.gz	rs4506496	G	A	0.10309	-0.009	NA	0.3311	0.0212861	0.0042	1.49e-06	0.03158	haemorrhoidal disease	1	247145690	4935
genus.Anaerofilum.id.2053.summary.txt.gz	rs712981	A	C	0.10076	-0.003	NA	0.3947	0.0202902	0.0041	6.83e-07	0.4577	haemorrhoidal disease	3	129686434	5051
genus.Anaerofilum.id.2053.summary.txt.gz	rs79598899	C	T	0.182586	-0.0226	NA	0.0826	0.0357284	0.0078	3.75e-07	0.0036	haemorrhoidal disease	2	191139151	4709
genus.Anaerofilum.id.2053.summary.txt.gz	rs816292	T	C	-0.113003	0.0078	NA	0.2756	0.02204	0.0044	2.64e-07	0.07479	haemorrhoidal disease	12	117811409	5017
genus.Anaerofilum.id.2053.summary.txt.gz	rs9299345	T	C	-0.1364	0.0083	NA	0.1242	0.0302372	0.006	8.04e-06	0.1622	haemorrhoidal disease	9	104339812	5051
genus.Anaerostipes.id.1991.summary.txt.gz	rs10502061	A	G	0.0835752	0.0059	NA	0.0831	0.0192017	0.0072	7.94e-06	0.4126	haemorrhoidal disease	11	105615253	16825
genus.Anaerostipes.id.1991.summary.txt.gz	rs13376554	A	T	0.197389	0.0163	NA	0.0326	0.0458642	0.012	7.72e-06	0.1732	haemorrhoidal disease	1	67595108	3101
genus.Anaerostipes.id.1991.summary.txt.gz	rs2014785	T	C	0.0515687	0.0033	NA	0.4125	0.0112199	0.004	4.68e-06	0.4171	haemorrhoidal disease	3	171100102	16445
genus.Anaerostipes.id.1991.summary.txt.gz	rs2396460	T	C	-0.0512653	0.0076	NA	0.4478	0.0109555	0.004	2.91e-06	0.05918	haemorrhoidal disease	2	228018671	16912
genus.Anaerostipes.id.1991.summary.txt.gz	rs2804244	A	G	-0.053089	0.0025	NA	0.4709	0.0110983	0.0039	2.04e-06	0.5307	haemorrhoidal disease	10	117383184	16926
genus.Anaerostipes.id.1991.summary.txt.gz	rs3900776	G	A	-0.110013	-0.0018	NA	0.0675	0.0236302	0.008	2.75e-06	0.8239	haemorrhoidal disease	9	13525082	14694
genus.Anaerostipes.id.1991.summary.txt.gz	rs60983350	G	A	-0.0539901	-0.0197	NA	0.3547	0.0116575	0.0222	4.42e-06	0.3739	haemorrhoidal disease	17	2850737	16344
genus.Anaerostipes.id.1991.summary.txt.gz	rs62157625	T	C	0.088573	-0.0081	NA	0.1133	0.0185548	0.0065	1.45e-06	0.2171	haemorrhoidal disease	2	142774333	15215
genus.Anaerostipes.id.1991.summary.txt.gz	rs62215703	G	A	0.0644965	-0.0067	NA	0.2113	0.0136702	0.0049	1.98e-06	0.1723	haemorrhoidal disease	21	25873624	15550
genus.Anaerostipes.id.1991.summary.txt.gz	rs6474958	A	G	-0.0500065	0.0103	NA	0.4086	0.0112001	0.004	6.74e-06	0.009817	haemorrhoidal disease	9	1582701	16918
genus.Anaerostipes.id.1991.summary.txt.gz	rs6726833	C	A	-0.0877497	0.0112	NA	0.0819	0.0189408	0.0073	3.32e-06	0.1247	haemorrhoidal disease	2	39351569	16924
genus.Anaerostipes.id.1991.summary.txt.gz	rs6854026	T	C	-0.0508482	0.0097	NA	0.5185	0.0109075	0.0039	3.2e-06	0.01375	haemorrhoidal disease	4	169690814	16921
genus.Anaerostipes.id.1991.summary.txt.gz	rs7193624	C	T	0.0750642	-0.0001	NA	0.1577	0.0150723	0.0054	5.35e-07	0.9877	haemorrhoidal disease	16	77574020	16926
genus.Anaerostipes.id.1991.summary.txt.gz	rs7823228	G	C	-0.0621085	0.0032	NA	0.1991	0.0136614	0.0051	5.84e-06	0.5354	haemorrhoidal disease	8	128397494	16445
genus.Anaerostipes.id.1991.summary.txt.gz	rs78735375	A	C	-0.137429	0.0093	NA	0.0533	0.0305304	0.0096	5.33e-06	0.3353	haemorrhoidal disease	19	1497547	10360
genus.Anaerotruncus.id.2054.summary.txt.gz	rs10150232	A	G	0.0567088	0.0058	NA	0.2782	0.0124877	0.0044	6.68e-06	0.1853	haemorrhoidal disease	14	30418008	16117
genus.Anaerotruncus.id.2054.summary.txt.gz	rs11018566	A	G	-0.156465	-0.011	NA	0.0509	0.0366032	0.0093	6.14e-06	0.2362	haemorrhoidal disease	11	89040226	6278
genus.Anaerotruncus.id.2054.summary.txt.gz	rs115414803	A	C	-0.144356	0.001	NA	0.0469	0.0317524	0.0096	6.83e-06	0.9174	haemorrhoidal disease	4	88163243	9273
genus.Anaerotruncus.id.2054.summary.txt.gz	rs12056802	C	G	0.0774194	0.0017	NA	0.104	0.0177178	0.0067	6.13e-06	0.799	haemorrhoidal disease	8	74713100	16010
genus.Anaerotruncus.id.2054.summary.txt.gz	rs1272208	G	T	-0.0611743	0.0027	NA	0.2493	0.0129831	0.0047	4.28e-06	0.5557	haemorrhoidal disease	9	78630894	16117
genus.Anaerotruncus.id.2054.summary.txt.gz	rs1431492	C	T	-0.0654996	-0.0008	NA	0.1666	0.0146188	0.0053	7.36e-06	0.8769	haemorrhoidal disease	3	150855371	16560
genus.Anaerotruncus.id.2054.summary.txt.gz	rs17734739	T	C	0.0660052	0.0025	NA	0.1826	0.014908	0.0051	7.43e-06	0.6263	haemorrhoidal disease	2	211663702	15927
genus.Anaerotruncus.id.2054.summary.txt.gz	rs2704155	T	A	-0.106235	0.0175	NA	0.0357	0.0234815	0.0112	5.42e-06	0.1193	haemorrhoidal disease	11	54908652	12419
genus.Anaerotruncus.id.2054.summary.txt.gz	rs34449434	A	C	-0.0497004	0.0016	NA	0.4409	0.0113402	0.0091	9.85e-06	0.862	haemorrhoidal disease	12	76523655	16117
genus.Anaerotruncus.id.2054.summary.txt.gz	rs4669806	G	T	0.0576389	-0.001	NA	0.2728	0.0122994	0.0044	2.42e-06	0.8253	haemorrhoidal disease	2	12200752	16566
genus.Anaerotruncus.id.2054.summary.txt.gz	rs6494922	A	G	0.0903106	-0.0003	NA	0.0769	0.0202257	0.0075	6.62e-06	0.9672	haemorrhoidal disease	15	33459867	16067
genus.Anaerotruncus.id.2054.summary.txt.gz	rs6563550	T	C	0.0877135	0.0021	NA	0.09	0.0176745	0.0069	2.35e-07	0.7653	haemorrhoidal disease	13	38058413	16566
genus.Anaerotruncus.id.2054.summary.txt.gz	rs7155595	C	A	0.0539336	-0.0107	NA	0.3248	0.0118903	0.0042	7.55e-06	0.01148	haemorrhoidal disease	14	77502546	16553
genus.Anaerotruncus.id.2054.summary.txt.gz	rs7675045	A	T	-0.0497815	0.0066	NA	0.4501	0.0110573	0.004	6.92e-06	0.09349	haemorrhoidal disease	4	172808992	16566
genus.Anaerotruncus.id.2054.summary.txt.gz	rs8005030	C	T	0.0554447	-0.0169	NA	0.3226	0.0117854	0.0042	2.28e-06	6.08e-05	haemorrhoidal disease	14	30607199	16548
genus.Anaerotruncus.id.2054.summary.txt.gz	rs9347879	T	C	0.050618	0.0015	NA	0.4777	0.011049	0.0039	4.22e-06	0.6989	haemorrhoidal disease	6	165015261	16566
genus.Bacteroides.id.918.summary.txt.gz	rs11585893	A	G	-0.0740746	0.0091	NA	0.1448	0.0147633	0.0058	1.8e-06	0.1151	haemorrhoidal disease	1	10644351	17821
genus.Bacteroides.id.918.summary.txt.gz	rs13207588	A	G	-0.059205	-0.0214	NA	0.2295	0.0131195	0.0106	7.49e-06	0.04303	haemorrhoidal disease	6	41519430	17707
genus.Bacteroides.id.918.summary.txt.gz	rs1340391	T	C	-0.0592004	-0.0023	NA	0.2024	0.0132244	0.0049	6.73e-06	0.6342	haemorrhoidal disease	1	102960989	18302
genus.Bacteroides.id.918.summary.txt.gz	rs17619981	T	G	0.0880978	-0.0078	NA	0.0974	0.0187002	0.0067	2.69e-06	0.2412	haemorrhoidal disease	19	24342250	15801
genus.Bacteroides.id.918.summary.txt.gz	rs2023437	T	C	-0.0782324	-0.0007	NA	0.1172	0.0167634	0.0062	5.02e-06	0.9047	haemorrhoidal disease	14	22045949	17484
genus.Bacteroides.id.918.summary.txt.gz	rs2366421	T	A	-0.0528153	-0.0084	NA	0.2637	0.0117124	0.0045	7.65e-06	0.05866	haemorrhoidal disease	3	62019400	18299
genus.Bacteroides.id.918.summary.txt.gz	rs28757219	T	A	0.0818398	0.0049	NA	0.1491	0.0170319	0.0057	1.29e-06	0.3919	haemorrhoidal disease	6	29143451	14833
genus.Bacteroides.id.918.summary.txt.gz	rs495004	C	G	-0.0607475	-0.0039	NA	0.1988	0.0129865	0.005	3.42e-06	0.439	haemorrhoidal disease	9	112855426	17707
genus.Bacteroides.id.918.summary.txt.gz	rs66474973	G	T	0.0812515	-0.0123	NA	0.1238	0.0164479	0.0061	6.81e-07	0.04561	haemorrhoidal disease	20	58605432	17405
genus.Bacteroides.id.918.summary.txt.gz	rs66710942	C	T	0.0488038	0.0052	NA	0.4244	0.0107412	0.0041	5.86e-06	0.2041	haemorrhoidal disease	3	77215327	17821
genus.Bacteroides.id.918.summary.txt.gz	rs6795673	C	T	0.0538565	0.0029	NA	0.4368	0.0105251	0.004	3.38e-07	0.4667	haemorrhoidal disease	3	10593224	18301
genus.Bacteroides.id.918.summary.txt.gz	rs9507307	C	T	0.0604456	-0.0036	NA	0.1994	0.0129128	0.0051	2.13e-06	0.481	haemorrhoidal disease	13	24910476	18184
genus.Barnesiella.id.944.summary.txt.gz	rs11155559	T	C	0.0956023	0.005	NA	0.088	0.0212961	0.0069	8.92e-06	0.4731	haemorrhoidal disease	6	148601905	13383
genus.Barnesiella.id.944.summary.txt.gz	rs113258194	A	G	0.098992	0.0103	NA	0.0737	0.0214121	0.0077	7.31e-06	0.1793	haemorrhoidal disease	2	180020849	13945
genus.Barnesiella.id.944.summary.txt.gz	rs12909713	C	T	-0.0550716	-0.0029	NA	0.4427	0.0120039	0.004	4.95e-06	0.4714	haemorrhoidal disease	15	87145913	14205
genus.Barnesiella.id.944.summary.txt.gz	rs13242616	T	C	-0.0583747	0.0136	NA	0.3849	0.0123176	0.0077	2.29e-06	0.07946	haemorrhoidal disease	7	122021518	13945
genus.Barnesiella.id.944.summary.txt.gz	rs199035	G	A	0.0559495	0.0067	NA	0.5147	0.0119716	0.0039	3e-06	0.09098	haemorrhoidal disease	6	23435415	13945
genus.Barnesiella.id.944.summary.txt.gz	rs2057922	G	C	0.0915241	0.005	NA	0.0985	0.0194623	0.0066	3.83e-06	0.449	haemorrhoidal disease	7	10076378	14208
genus.Barnesiella.id.944.summary.txt.gz	rs2276875	A	G	-0.0697176	-0.0048	NA	0.2436	0.0139537	0.005	4.65e-07	0.3402	haemorrhoidal disease	4	5730954	13893
genus.Barnesiella.id.944.summary.txt.gz	rs2428166	G	A	-0.165859	0.0029	NA	0.0512	0.0337309	0.0097	8.51e-07	0.7667	haemorrhoidal disease	6	110831148	8091
genus.Barnesiella.id.944.summary.txt.gz	rs28418786	C	G	-0.0791324	-0.0124	NA	0.1402	0.0174957	0.0057	6.48e-06	0.03105	haemorrhoidal disease	8	25834694	13698
genus.Barnesiella.id.944.summary.txt.gz	rs28479800	A	T	-0.09152	-0.0116	NA	0.0998	0.0210002	0.0067	7.93e-06	0.0841	haemorrhoidal disease	1	206216607	12399
genus.Barnesiella.id.944.summary.txt.gz	rs35177866	A	G	0.0917125	0.0015	NA	0.1276	0.0190133	0.0136	2.95e-06	0.9114	haemorrhoidal disease	3	181589155	13394
genus.Barnesiella.id.944.summary.txt.gz	rs60316894	C	T	-0.121478	-0.0137	NA	0.0616	0.025184	0.009	1.19e-06	0.1276	haemorrhoidal disease	12	54872438	12717
genus.Barnesiella.id.944.summary.txt.gz	rs62251337	A	G	-0.0690763	-0.0063	NA	0.206	0.0149374	0.0049	4.24e-06	0.1971	haemorrhoidal disease	3	44327429	13945
genus.Barnesiella.id.944.summary.txt.gz	rs72684847	T	C	-0.114369	0.0087	NA	0.0623	0.0253873	0.0083	6.76e-06	0.294	haemorrhoidal disease	4	102616869	12984
genus.Barnesiella.id.944.summary.txt.gz	rs76181748	C	T	-0.0778559	0.0087	NA	0.1365	0.017164	0.0058	6.78e-06	0.1351	haemorrhoidal disease	8	105458416	14201
genus.Barnesiella.id.944.summary.txt.gz	rs77455852	T	G	-0.0891491	-0.0106	NA	0.1286	0.0195601	0.0128	3.16e-06	0.4103	haemorrhoidal disease	5	54107036	13394
genus.Barnesiella.id.944.summary.txt.gz	rs79795328	A	G	-0.0818645	0.0023	NA	0.133	0.0176441	0.0058	4.23e-06	0.6887	haemorrhoidal disease	4	114546595	13657
genus.Bifidobacterium.id.436.summary.txt.gz	rs10841473	G	C	-0.0624207	-0.0041	NA	0.2652	0.0129438	0.0045	1.65e-06	0.3633	haemorrhoidal disease	12	20378911	14777
genus.Bifidobacterium.id.436.summary.txt.gz	rs12022129	G	A	0.0619356	0.0009	NA	0.2088	0.0138937	0.0048	8e-06	0.849	haemorrhoidal disease	1	207003374	14776
genus.Bifidobacterium.id.436.summary.txt.gz	rs12465599	A	G	0.0535787	0.0019	NA	0.4036	0.0118217	0.0041	6.27e-06	0.6462	haemorrhoidal disease	2	137074850	14778
genus.Bifidobacterium.id.436.summary.txt.gz	rs13020688	G	A	0.0562696	-0.0066	NA	0.3829	0.0122617	0.0042	4.07e-06	0.1134	haemorrhoidal disease	2	192878532	14666
genus.Bifidobacterium.id.436.summary.txt.gz	rs182549	C	T	0.119703	0.0052	NA	0.3996	0.0127294	0.0048	1.28e-20	0.2791	haemorrhoidal disease	2	136616754	14778
genus.Bifidobacterium.id.436.summary.txt.gz	rs1879087	C	T	0.105365	-0.0027	NA	0.0644	0.0240529	0.0083	1.45e-06	0.7459	haemorrhoidal disease	2	136822223	9066
genus.Bifidobacterium.id.436.summary.txt.gz	rs1961273	C	T	0.0674036	-0.0011	NA	0.2436	0.0132319	0.0046	3.51e-07	0.8032	haemorrhoidal disease	2	137602926	14778
genus.Bifidobacterium.id.436.summary.txt.gz	rs2491158	G	A	0.0712624	-0.0002	NA	0.1774	0.015983	0.0053	8.05e-06	0.9764	haemorrhoidal disease	10	126089703	14021
genus.Bifidobacterium.id.436.summary.txt.gz	rs2686790	T	C	0.070741	0.006	NA	0.1466	0.0157926	0.0056	7.5e-06	0.2848	haemorrhoidal disease	7	48090746	14778
genus.Bifidobacterium.id.436.summary.txt.gz	rs4567981	T	A	0.0562084	-0.0023	NA	0.4376	0.0117923	0.004	1.93e-06	0.5637	haemorrhoidal disease	2	49906864	14666
genus.Bifidobacterium.id.436.summary.txt.gz	rs540489	T	G	-0.0637641	-0.0004	NA	0.2318	0.0138746	0.005	5.19e-06	0.9351	haemorrhoidal disease	17	72897722	14561
genus.Bifidobacterium.id.436.summary.txt.gz	rs55888705	A	G	0.0546319	0.0029	NA	0.3693	0.0121139	0.0043	6.67e-06	0.4995	haemorrhoidal disease	4	1517826	14777
genus.Bifidobacterium.id.436.summary.txt.gz	rs56108664	T	C	0.0729971	-0.0323	NA	0.1836	0.0157926	0.0052	2.44e-06	4.06e-10	haemorrhoidal disease	5	537890	13916
genus.Bifidobacterium.id.436.summary.txt.gz	rs5746486	T	C	-0.0536216	0.0064	NA	0.3604	0.0120801	0.0041	9e-06	0.12	haemorrhoidal disease	22	18354272	14778
genus.Bifidobacterium.id.436.summary.txt.gz	rs62181700	G	A	-0.0624643	0.0005	NA	0.283	0.0131205	0.0044	2.17e-06	0.9112	haemorrhoidal disease	2	189805784	14774
genus.Bifidobacterium.id.436.summary.txt.gz	rs638382	T	C	-0.0650864	-0.0076	NA	0.4144	0.0123008	0.0041	9.45e-08	0.06293	haemorrhoidal disease	2	135288740	14021
genus.Bifidobacterium.id.436.summary.txt.gz	rs6430601	T	G	0.0796261	-0.0035	NA	0.1457	0.0170313	0.006	1.09e-06	0.5559	haemorrhoidal disease	2	136854537	14776
genus.Bifidobacterium.id.436.summary.txt.gz	rs7322849	T	C	0.112428	-0.001	NA	0.0873	0.0201813	0.0085	1.08e-08	0.908	haemorrhoidal disease	13	112859829	14778
genus.Bifidobacterium.id.436.summary.txt.gz	rs73797465	T	G	-0.0953566	-0.0168	NA	0.0733	0.0209236	0.008	4.38e-06	0.03652	haemorrhoidal disease	5	142793467	14666
genus.Bifidobacterium.id.436.summary.txt.gz	rs75344046	C	T	0.232354	-0.0004	NA	0.0397	0.0505979	0.0104	4.86e-06	0.9674	haemorrhoidal disease	21	31861790	3856
genus.Bifidobacterium.id.436.summary.txt.gz	rs7570971	A	C	0.113335	0.0049	NA	0.4111	0.0125748	0.0049	2.01e-19	0.3159	haemorrhoidal disease	2	135837906	14666
genus.Bifidobacterium.id.436.summary.txt.gz	rs76671854	C	G	-0.0846055	-0.0039	NA	0.1291	0.0184003	0.0063	3.96e-06	0.5331	haemorrhoidal disease	5	169748189	13806
genus.Bifidobacterium.id.436.summary.txt.gz	rs857444	C	T	0.0558234	-0.0037	NA	0.3581	0.0121219	0.0042	3.57e-06	0.3777	haemorrhoidal disease	6	14617591	14777
genus.Bilophila.id.3170.summary.txt.gz	rs11069458	T	C	-0.0680947	0.0033	NA	0.1822	0.015503	0.0051	7.72e-06	0.5143	haemorrhoidal disease	13	102402685	12856
genus.Bilophila.id.3170.summary.txt.gz	rs116261629	G	C	0.128112	0.0108	NA	0.0693	0.0261358	0.008	8.62e-07	0.1766	haemorrhoidal disease	6	20505628	11276
genus.Bilophila.id.3170.summary.txt.gz	rs1241171	G	A	-0.0692654	0.0038	NA	0.2162	0.0150148	0.0048	4.24e-06	0.4293	haemorrhoidal disease	1	103299921	12856
genus.Bilophila.id.3170.summary.txt.gz	rs1571225	C	T	0.0826826	-0.0015	NA	0.1431	0.0170621	0.0056	1.12e-06	0.7952	haemorrhoidal disease	9	4940871	12854
genus.Bilophila.id.3170.summary.txt.gz	rs1917709	A	T	0.118509	-0.0096	NA	0.0654	0.026742	0.0081	7.37e-06	0.2401	haemorrhoidal disease	7	123174986	10886
genus.Bilophila.id.3170.summary.txt.gz	rs1969927	G	A	0.0564589	0.0057	NA	0.4125	0.0126935	0.0041	9.07e-06	0.1616	haemorrhoidal disease	12	100786847	12777
genus.Bilophila.id.3170.summary.txt.gz	rs2713349	A	T	0.0617228	0.0138	NA	0.2673	0.0140174	0.0045	8.63e-06	0.002057	haemorrhoidal disease	7	9510367	12853
genus.Bilophila.id.3170.summary.txt.gz	rs2728491	G	T	-0.0627416	-0.0048	NA	0.2826	0.0139456	0.0044	6.33e-06	0.2707	haemorrhoidal disease	7	47211732	12856
genus.Bilophila.id.3170.summary.txt.gz	rs3827020	C	T	0.0766479	0.0007	NA	0.1839	0.0160642	0.0053	1.79e-06	0.8945	haemorrhoidal disease	20	61980991	12628
genus.Bilophila.id.3170.summary.txt.gz	rs4798126	G	A	0.073288	-0.0051	NA	0.1525	0.016799	0.0055	7.15e-06	0.3566	haemorrhoidal disease	18	3765773	12777
genus.Bilophila.id.3170.summary.txt.gz	rs542415	T	C	-0.0613623	0.0032	NA	0.3413	0.0133436	0.0042	4.71e-06	0.4434	haemorrhoidal disease	15	50011554	12777
genus.Bilophila.id.3170.summary.txt.gz	rs60178956	G	A	-0.0624818	-0.0003	NA	0.2618	0.0141485	0.0046	8.06e-06	0.9457	haemorrhoidal disease	8	90878338	12777
genus.Bilophila.id.3170.summary.txt.gz	rs6793291	C	A	0.112729	-0.005	NA	0.0944	0.0241633	0.0072	3.11e-06	0.4806	haemorrhoidal disease	3	194419531	11051
genus.Bilophila.id.3170.summary.txt.gz	rs72676854	T	C	0.123209	0.01	NA	0.0712	0.026882	0.0082	5.62e-06	0.2205	haemorrhoidal disease	8	109990939	11616
genus.Bilophila.id.3170.summary.txt.gz	rs7802841	C	A	0.0670097	0.0071	NA	0.3139	0.0137701	0.0042	1.77e-06	0.0926	haemorrhoidal disease	7	138583840	12856
genus.Bilophila.id.3170.summary.txt.gz	rs8013541	A	T	-0.0571991	0.003	NA	0.4468	0.0125673	0.004	5.48e-06	0.4621	haemorrhoidal disease	14	67640571	12856
genus.Bilophila.id.3170.summary.txt.gz	rs9899990	A	G	-0.102702	-0.0051	NA	0.0884	0.0233878	0.0073	9.07e-06	0.4815	haemorrhoidal disease	17	9121579	12088
genus.Blautia.id.1992.summary.txt.gz	rs11149971	C	T	0.117605	-0.0093	NA	0.0561	0.02339	0.0087	1.04e-06	0.2846	haemorrhoidal disease	16	77238810	16255
genus.Blautia.id.1992.summary.txt.gz	rs113271346	C	T	0.0782682	-0.0013	NA	0.1098	0.0172116	0.0065	6.85e-06	0.8454	haemorrhoidal disease	14	78062644	17465
genus.Blautia.id.1992.summary.txt.gz	rs115043014	G	A	-0.206605	0.0017	NA	0.0452	0.043992	0.01	5.19e-06	0.8678	haemorrhoidal disease	1	175757311	4902
genus.Blautia.id.1992.summary.txt.gz	rs117001700	T	C	0.196414	-0.008	NA	0.0473	0.0441122	0.0095	8.84e-06	0.403	haemorrhoidal disease	7	68396262	4965
genus.Blautia.id.1992.summary.txt.gz	rs12453000	C	T	0.0625335	0.0085	NA	0.2136	0.0129987	0.0052	1.26e-06	0.1024	haemorrhoidal disease	17	16895873	17815
genus.Blautia.id.1992.summary.txt.gz	rs16892041	T	C	-0.0622605	0.0022	NA	0.1613	0.0141804	0.0055	8.82e-06	0.6928	haemorrhoidal disease	6	9298640	18276
genus.Blautia.id.1992.summary.txt.gz	rs2788271	T	G	-0.0575596	-0.0097	NA	0.1706	0.0133492	0.0052	7.16e-06	0.06361	haemorrhoidal disease	1	219117743	18276
genus.Blautia.id.1992.summary.txt.gz	rs3005511	A	G	0.0501085	-0.019	NA	0.3374	0.0110768	0.0042	6.19e-06	5.49e-06	haemorrhoidal disease	6	74605806	18276
genus.Blautia.id.1992.summary.txt.gz	rs4926264	T	C	0.0826207	0.0069	NA	0.0793	0.0178239	0.0075	5.1e-06	0.3523	haemorrhoidal disease	19	13420917	18276
genus.Blautia.id.1992.summary.txt.gz	rs67794373	C	T	0.0601709	-0.0042	NA	0.2246	0.0123443	0.0047	1e-06	0.3776	haemorrhoidal disease	7	124210039	18158
genus.Blautia.id.1992.summary.txt.gz	rs682885	A	G	-0.0493376	-0.0114	NA	0.411	0.0107359	0.004	4.49e-06	0.004557	haemorrhoidal disease	11	87805911	18274
genus.Blautia.id.1992.summary.txt.gz	rs72973581	A	G	0.125169	0.0103	NA	0.0684	0.0265408	0.0173	1.74e-06	0.5533	haemorrhoidal disease	19	1043103	12764
genus.Blautia.id.1992.summary.txt.gz	rs7860714	A	G	-0.0502178	0.0093	NA	0.3654	0.0109853	0.0042	4.09e-06	0.02865	haemorrhoidal disease	9	1866537	18162
genus.Butyricicoccus.id.2055.summary.txt.gz	rs10084203	A	G	0.0549699	-0.0186	NA	0.2481	0.0123563	0.0046	8.59e-06	4.52e-05	haemorrhoidal disease	2	191304149	17135
genus.Butyricicoccus.id.2055.summary.txt.gz	rs12034718	A	G	0.0701199	0.0055	NA	0.1457	0.0158214	0.0057	9.58e-06	0.3291	haemorrhoidal disease	1	67379595	16237
genus.Butyricicoccus.id.2055.summary.txt.gz	rs12585793	T	C	-0.262206	-0.0066	NA	0.0444	0.0564729	0.0096	5.79e-06	0.4894	haemorrhoidal disease	13	27018240	3135
genus.Butyricicoccus.id.2055.summary.txt.gz	rs2017189	G	T	-0.0506956	-0.0083	NA	0.4271	0.011024	0.0041	3.87e-06	0.0441	haemorrhoidal disease	4	7460153	17133
genus.Butyricicoccus.id.2055.summary.txt.gz	rs4962426	G	T	0.0614216	-0.0026	NA	0.2031	0.0135979	0.0051	7.38e-06	0.6159	haemorrhoidal disease	10	126908208	16889
genus.Butyricicoccus.id.2055.summary.txt.gz	rs56221232	T	C	0.0828027	-0.0114	NA	0.117	0.0167401	0.0062	7.62e-07	0.06375	haemorrhoidal disease	2	153453410	17133
genus.Butyricicoccus.id.2055.summary.txt.gz	rs62478070	T	G	0.224039	0.004	NA	0.0492	0.0494959	0.0187	5.94e-06	0.8306	haemorrhoidal disease	7	157688150	4007
genus.Butyricicoccus.id.2055.summary.txt.gz	rs7322368	T	C	0.0815733	0.0042	NA	0.0965	0.0183167	0.0067	5.52e-06	0.524	haemorrhoidal disease	13	100213990	17134
genus.Butyricicoccus.id.2055.summary.txt.gz	rs75238760	T	A	0.0619423	0.0109	NA	0.1985	0.0139942	0.005	6.8e-06	0.0282	haemorrhoidal disease	18	22899113	17022
genus.Butyricimonas.id.945.summary.txt.gz	rs11228830	A	G	0.135265	-0.005	NA	0.0619	0.0298411	0.0082	6.55e-06	0.5428	haemorrhoidal disease	11	56664962	8974
genus.Butyricimonas.id.945.summary.txt.gz	rs113054641	G	A	-0.144881	0.022	NA	0.0721	0.0274574	0.0076	1.74e-07	0.003912	haemorrhoidal disease	21	16550389	9949
genus.Butyricimonas.id.945.summary.txt.gz	rs12304031	G	A	-0.086278	-0.0015	NA	0.1371	0.0196846	0.0058	6.7e-06	0.7983	haemorrhoidal disease	12	129438771	10658
genus.Butyricimonas.id.945.summary.txt.gz	rs12458763	A	C	0.122037	-0.0117	NA	0.0708	0.0269587	0.0077	6.37e-06	0.1293	haemorrhoidal disease	18	34091618	10383
genus.Butyricimonas.id.945.summary.txt.gz	rs1701950	G	C	-0.105056	0.0078	NA	0.1031	0.0241047	0.0108	7.68e-06	0.4712	haemorrhoidal disease	19	51465096	9875
genus.Butyricimonas.id.945.summary.txt.gz	rs1862649	G	A	0.113124	0.0181	NA	0.0936	0.0248176	0.0069	4.76e-06	0.009075	haemorrhoidal disease	16	22172866	10123
genus.Butyricimonas.id.945.summary.txt.gz	rs2114713	G	T	0.062721	0.0065	NA	0.4225	0.0138998	0.004	6.88e-06	0.1025	haemorrhoidal disease	15	80528373	10734
genus.Butyricimonas.id.945.summary.txt.gz	rs2642760	G	C	0.0713357	-0.0009	NA	0.3619	0.0145396	0.0041	8.58e-07	0.821	haemorrhoidal disease	5	62119947	10634
genus.Butyricimonas.id.945.summary.txt.gz	rs270727	G	C	-0.0694173	-0.0024	NA	0.3174	0.0150795	0.0093	5.38e-06	0.7998	haemorrhoidal disease	1	45082825	10634
genus.Butyricimonas.id.945.summary.txt.gz	rs326049	C	G	0.0759694	0.0129	NA	0.2177	0.0167617	0.0051	8.19e-06	0.01147	haemorrhoidal disease	5	997217	10557
genus.Butyricimonas.id.945.summary.txt.gz	rs62130338	G	A	-0.0732608	-0.0033	NA	0.2347	0.0158324	0.005	3.9e-06	0.5052	haemorrhoidal disease	19	49162501	10557
genus.Butyricimonas.id.945.summary.txt.gz	rs62390301	T	C	-0.0872983	-0.0007	NA	0.1896	0.0174893	0.0052	7.42e-07	0.891	haemorrhoidal disease	5	159867647	10634
genus.Butyricimonas.id.945.summary.txt.gz	rs7083431	A	C	0.0703539	0.0042	NA	0.3507	0.0144439	0.0042	8.85e-07	0.3155	haemorrhoidal disease	10	72711156	10737
genus.Butyricimonas.id.945.summary.txt.gz	rs71428626	G	T	-0.133188	0.0061	NA	0.074	0.0289905	0.0076	4.8e-06	0.4193	haemorrhoidal disease	2	83093264	9776
genus.Butyricimonas.id.945.summary.txt.gz	rs72814525	A	G	0.0664154	-0.005	NA	0.311	0.0149766	0.0043	8.25e-06	0.2452	haemorrhoidal disease	10	72443070	10736
genus.Butyricimonas.id.945.summary.txt.gz	rs782080	T	A	0.0653488	-0.0014	NA	0.4164	0.0137973	0.0041	2.23e-06	0.7357	haemorrhoidal disease	3	127468661	10733
genus.Butyricimonas.id.945.summary.txt.gz	rs78453362	A	G	-0.14948	-0.0072	NA	0.059	0.0327073	0.0088	4.06e-06	0.4103	haemorrhoidal disease	3	78740009	8207
genus.Butyricimonas.id.945.summary.txt.gz	rs9657374	C	T	0.0680719	-0.0016	NA	0.3047	0.0148172	0.0043	4.5e-06	0.718	haemorrhoidal disease	8	4834406	10737
genus.Butyrivibrio.id.1993.summary.txt.gz	rs1007475	G	T	0.118065	-0.0013	NA	0.307	0.0261271	0.0043	7.92e-06	0.7581	haemorrhoidal disease	6	148403405	3482
genus.Butyrivibrio.id.1993.summary.txt.gz	rs11761679	T	C	0.154775	-0.0016	NA	0.1622	0.0321539	0.0054	2.2e-06	0.7611	haemorrhoidal disease	7	150596929	3482
genus.Butyrivibrio.id.1993.summary.txt.gz	rs142855850	A	G	0.205013	-0.0087	NA	0.106	0.0457138	0.0126	6.86e-06	0.492	haemorrhoidal disease	10	22587900	3234
genus.Butyrivibrio.id.1993.summary.txt.gz	rs16934069	T	C	-0.133784	0.001	NA	0.196	0.0299444	0.005	8.86e-06	0.8414	haemorrhoidal disease	9	119693164	3482
genus.Butyrivibrio.id.1993.summary.txt.gz	rs16941336	C	T	0.127488	0	NA	0.2795	0.0267936	0.0046	1.53e-06	0.9955	haemorrhoidal disease	17	20575697	3482
genus.Butyrivibrio.id.1993.summary.txt.gz	rs17163238	G	A	0.140987	0	NA	0.1961	0.0309117	0.0049	5.51e-06	0.9959	haemorrhoidal disease	5	128976021	3482
genus.Butyrivibrio.id.1993.summary.txt.gz	rs4537857	T	C	-0.12459	0.004	NA	0.294	0.0260992	0.0043	1.8e-06	0.3473	haemorrhoidal disease	13	27292666	3482
genus.Butyrivibrio.id.1993.summary.txt.gz	rs486484	A	G	-0.108349	-0.0049	NA	0.473	0.0240008	0.0041	6.61e-06	0.2298	haemorrhoidal disease	20	811507	3456
genus.Butyrivibrio.id.1993.summary.txt.gz	rs4928024	A	G	-0.17471	0.0097	NA	0.0989	0.0389333	0.0066	8.19e-06	0.1426	haemorrhoidal disease	3	54288503	3481
genus.Butyrivibrio.id.1993.summary.txt.gz	rs72723662	C	T	0.224078	-0.028	NA	0.0982	0.0449336	0.0151	7.86e-07	0.06312	haemorrhoidal disease	14	76065563	3073
genus.Butyrivibrio.id.1993.summary.txt.gz	rs7412979	C	G	0.186779	0.0066	NA	0.1	0.0389112	0.0065	1.71e-06	0.3164	haemorrhoidal disease	1	235580646	3480
genus.Butyrivibrio.id.1993.summary.txt.gz	rs74622183	A	G	-0.201027	-0.006	NA	0.0828	0.0428204	0.0072	2.46e-06	0.4086	haemorrhoidal disease	14	34150977	3478
genus.Butyrivibrio.id.1993.summary.txt.gz	rs77356209	T	C	0.216874	0.0101	NA	0.0655	0.0483299	0.0081	6.66e-06	0.2117	haemorrhoidal disease	18	10267733	3379
genus.Butyrivibrio.id.1993.summary.txt.gz	rs7752361	A	G	-0.11923	0.0163	NA	0.4589	0.0239975	0.0039	7.69e-07	3.51e-05	haemorrhoidal disease	6	111780705	3481
genus.Butyrivibrio.id.1993.summary.txt.gz	rs7763512	G	A	0.119846	-0.0016	NA	0.3947	0.0253367	0.0041	3.11e-06	0.6989	haemorrhoidal disease	6	21960091	3259
genus.Butyrivibrio.id.1993.summary.txt.gz	rs9349693	A	G	0.117973	-0.0016	NA	0.3095	0.0259861	0.0042	5.55e-06	0.7122	haemorrhoidal disease	6	53939724	3482
genus.CandidatusSoleaferrea.id.11350.summary.txt.gz	rs10090365	A	G	-0.0834413	-0.0024	NA	0.5472	0.0180989	0.0041	4.17e-06	0.5692	haemorrhoidal disease	8	138638199	6145
genus.CandidatusSoleaferrea.id.11350.summary.txt.gz	rs10108780	A	G	-0.092834	0.0014	NA	0.2872	0.0199807	0.0044	3.64e-06	0.757	haemorrhoidal disease	8	123882833	5999
genus.CandidatusSoleaferrea.id.11350.summary.txt.gz	rs10809135	T	C	0.0834858	0.0056	NA	0.505	0.0182426	0.0041	5.47e-06	0.1712	haemorrhoidal disease	9	10611282	5999
genus.CandidatusSoleaferrea.id.11350.summary.txt.gz	rs11153159	G	C	-0.12805	0.0036	NA	0.1172	0.0285446	0.0062	4.42e-06	0.564	haemorrhoidal disease	6	109376647	6101
genus.CandidatusSoleaferrea.id.11350.summary.txt.gz	rs12500231	A	T	0.0813853	0.0047	NA	0.4349	0.0182696	0.004	7.68e-06	0.2427	haemorrhoidal disease	4	52935445	6145
genus.CandidatusSoleaferrea.id.11350.summary.txt.gz	rs2193878	T	A	0.228255	-0.0013	NA	0.0489	0.0509241	0.0093	9.46e-06	0.8901	haemorrhoidal disease	3	190349049	3088
genus.CandidatusSoleaferrea.id.11350.summary.txt.gz	rs36155147	C	T	0.104966	0.0003	NA	0.3582	0.0240995	0.0056	5.41e-06	0.9619	haemorrhoidal disease	7	352368	5958
genus.CandidatusSoleaferrea.id.11350.summary.txt.gz	rs386526	C	G	0.0818459	-0.0001	NA	0.4779	0.0180086	0.0072	8.33e-06	0.9846	haemorrhoidal disease	10	82879688	6144
genus.CandidatusSoleaferrea.id.11350.summary.txt.gz	rs4294381	T	C	0.112197	-0.006	NA	0.1917	0.023186	0.005	1.37e-06	0.2353	haemorrhoidal disease	1	224688107	6145
genus.CandidatusSoleaferrea.id.11350.summary.txt.gz	rs4678258	T	C	0.0986136	-0.0015	NA	0.2388	0.0215646	0.0046	5.53e-06	0.7531	haemorrhoidal disease	3	137945192	6101
genus.CandidatusSoleaferrea.id.11350.summary.txt.gz	rs6489992	A	G	-0.0840437	-0.0001	NA	0.3699	0.0187031	0.0041	7.89e-06	0.9876	haemorrhoidal disease	12	115352769	6142
genus.CandidatusSoleaferrea.id.11350.summary.txt.gz	rs6494306	A	G	-0.0969304	-0.0025	NA	0.2166	0.0214221	0.0048	5.8e-06	0.6053	haemorrhoidal disease	15	62394540	6145
genus.CandidatusSoleaferrea.id.11350.summary.txt.gz	rs6881988	G	C	-0.0819131	0.0076	NA	0.4479	0.018185	0.0068	9.23e-06	0.2576	haemorrhoidal disease	5	172758774	6140
genus.CandidatusSoleaferrea.id.11350.summary.txt.gz	rs7400877	T	C	-0.0951085	-0.0066	NA	0.2287	0.0212799	0.0047	9.29e-06	0.159	haemorrhoidal disease	14	76403542	6145
genus.CandidatusSoleaferrea.id.11350.summary.txt.gz	rs830149	C	G	0.184647	0.0056	NA	0.0533	0.0397237	0.0089	9.58e-06	0.5315	haemorrhoidal disease	19	47991441	5065
genus.CandidatusSoleaferrea.id.11350.summary.txt.gz	rs9973954	A	G	0.0892075	-0.0001	NA	0.2969	0.0195401	0.0043	5.95e-06	0.9779	haemorrhoidal disease	2	19885907	6145
genus.Catenibacterium.id.2153.summary.txt.gz	rs12404911	C	T	0.140717	0.008	NA	0.1891	0.0304142	0.0051	2.8e-06	0.1124	haemorrhoidal disease	1	240118443	3239
genus.Catenibacterium.id.2153.summary.txt.gz	rs212393	G	A	-0.135254	0.0028	NA	0.3017	0.0286209	0.0043	3.62e-06	0.5208	haemorrhoidal disease	6	159485742	3239
genus.Catenibacterium.id.2153.summary.txt.gz	rs73128290	A	G	0.129726	0.0072	NA	0.2647	0.0284563	0.0045	4.29e-06	0.1062	haemorrhoidal disease	7	57364320	3239
genus.Catenibacterium.id.2153.summary.txt.gz	rs77285108	G	A	-0.161826	-0.0019	NA	0.1586	0.0353447	0.0057	3.63e-06	0.7461	haemorrhoidal disease	4	122282768	3210
genus.Catenibacterium.id.2153.summary.txt.gz	rs7742829	C	T	0.11411	-0.0034	NA	0.4052	0.0251099	0.004	5.61e-06	0.402	haemorrhoidal disease	6	105089665	3239
genus.ChristensenellaceaeR.7group.id.11283.summary.txt.gz	rs10461257	A	G	-0.0551969	0.0097	NA	0.2921	0.0122069	0.0092	6.51e-06	0.2917	haemorrhoidal disease	4	156131004	15987
genus.ChristensenellaceaeR.7group.id.11283.summary.txt.gz	rs17081797	A	G	-0.0904325	0.0015	NA	0.0756	0.0204253	0.0075	3.34e-06	0.8377	haemorrhoidal disease	18	67555560	16324
genus.ChristensenellaceaeR.7group.id.11283.summary.txt.gz	rs60954665	T	G	0.049815	-0.0015	NA	0.4763	0.0110787	0.0041	7.13e-06	0.7118	haemorrhoidal disease	19	35883736	16324
genus.ChristensenellaceaeR.7group.id.11283.summary.txt.gz	rs62132810	A	G	-0.0828853	-0.0159	NA	0.1274	0.0179623	0.0133	5.67e-06	0.2303	haemorrhoidal disease	19	49279227	15066
genus.ChristensenellaceaeR.7group.id.11283.summary.txt.gz	rs62190261	A	C	0.0958394	0.0033	NA	0.0731	0.0214723	0.0078	8.74e-06	0.6761	haemorrhoidal disease	2	230943099	15274
genus.ChristensenellaceaeR.7group.id.11283.summary.txt.gz	rs62467127	C	T	0.114108	0.0149	NA	0.0514	0.0251983	0.0089	3.25e-06	0.09403	haemorrhoidal disease	7	118096925	12719
genus.ChristensenellaceaeR.7group.id.11283.summary.txt.gz	rs73952017	C	T	-0.0862164	0.0183	NA	0.0909	0.0194354	0.0069	8.46e-06	0.007889	haemorrhoidal disease	18	1779609	15274
genus.ChristensenellaceaeR.7group.id.11283.summary.txt.gz	rs78521377	C	T	0.124992	-0.0043	NA	0.0491	0.0274797	0.0091	5.61e-06	0.6354	haemorrhoidal disease	10	126448374	12605
genus.ChristensenellaceaeR.7group.id.11283.summary.txt.gz	rs79150079	C	A	0.121547	-0.0026	NA	0.0641	0.0270977	0.0086	9.42e-06	0.7662	haemorrhoidal disease	5	29352420	11994
genus.ChristensenellaceaeR.7group.id.11283.summary.txt.gz	rs892686	A	G	0.0514099	-0.0038	NA	0.4769	0.011136	0.0039	3.97e-06	0.3379	haemorrhoidal disease	9	83043376	16325
genus.ChristensenellaceaeR.7group.id.11283.summary.txt.gz	rs999354	T	A	0.0580248	-0.0054	NA	0.3279	0.0117185	0.0042	7.01e-07	0.1994	haemorrhoidal disease	19	34076956	16324
genus.Clostridiumsensustricto1.id.1873.summary.txt.gz	rs11264403	G	A	-0.139062	-0.0186	NA	0.0502	0.0334454	0.0095	7.76e-06	0.04984	haemorrhoidal disease	1	155676492	7285
genus.Clostridiumsensustricto1.id.1873.summary.txt.gz	rs115807074	A	G	-0.22736	-0.0121	NA	0.0518	0.0492575	0.0094	4.32e-06	0.1968	haemorrhoidal disease	5	84997131	4229
genus.Clostridiumsensustricto1.id.1873.summary.txt.gz	rs11586026	A	T	0.110967	-0.0125	NA	0.063	0.0250498	0.0081	8.85e-06	0.1237	haemorrhoidal disease	1	83252771	13095
genus.Clostridiumsensustricto1.id.1873.summary.txt.gz	rs116847295	C	T	0.110021	0.0082	NA	0.0623	0.0246032	0.0082	4.58e-06	0.3158	haemorrhoidal disease	12	43485015	12910
genus.Clostridiumsensustricto1.id.1873.summary.txt.gz	rs12341505	G	A	0.0810718	-0.0042	NA	0.1326	0.0180121	0.006	4.82e-06	0.4912	haemorrhoidal disease	9	136710881	14118
genus.Clostridiumsensustricto1.id.1873.summary.txt.gz	rs12490337	C	G	-0.0616879	0.0111	NA	0.2286	0.0137581	0.0047	7.49e-06	0.01726	haemorrhoidal disease	3	111482845	14121
genus.Clostridiumsensustricto1.id.1873.summary.txt.gz	rs2795528	G	A	-0.184315	-0.0221	NA	0.0525	0.0392204	0.0089	2.72e-06	0.013	haemorrhoidal disease	10	43270264	6366
genus.Clostridiumsensustricto1.id.1873.summary.txt.gz	rs2817172	C	T	0.058139	0.002	NA	0.3847	0.0124492	0.0042	2.77e-06	0.6401	haemorrhoidal disease	1	3041519	13658
genus.Clostridiumsensustricto1.id.1873.summary.txt.gz	rs550843	T	C	-0.0783246	0.0036	NA	0.1401	0.0169209	0.0058	2.05e-06	0.5403	haemorrhoidal disease	6	165722832	14102
genus.Collinsella.id.815.summary.txt.gz	rs10890671	T	C	-0.0537401	-0.0013	NA	0.4999	0.0118848	0.0039	6.52e-06	0.7328	haemorrhoidal disease	11	107123199	14334
genus.Collinsella.id.815.summary.txt.gz	rs11597285	G	T	-0.0537947	0.0078	NA	0.4186	0.0120548	0.004	9.38e-06	0.04991	haemorrhoidal disease	10	8589813	14334
genus.Collinsella.id.815.summary.txt.gz	rs12921100	A	T	0.0563759	0.0061	NA	0.3114	0.0127019	0.0043	8.23e-06	0.1553	haemorrhoidal disease	16	77283458	14334
genus.Collinsella.id.815.summary.txt.gz	rs1496626	T	C	-0.0722307	0.0076	NA	0.1569	0.01616	0.0055	6.78e-06	0.1701	haemorrhoidal disease	19	31760841	14334
genus.Collinsella.id.815.summary.txt.gz	rs149807560	C	A	-0.104264	-0.0057	NA	0.0729	0.0235841	0.0076	7.1e-06	0.4562	haemorrhoidal disease	19	56526640	13473
genus.Collinsella.id.815.summary.txt.gz	rs2103510	G	A	0.0786551	0.0001	NA	0.1302	0.0168217	0.0058	2.42e-06	0.9799	haemorrhoidal disease	21	29355467	14334
genus.Collinsella.id.815.summary.txt.gz	rs2671662	C	G	-0.0567751	-0.012	NA	0.4656	0.011945	0.0041	2.22e-06	0.003933	haemorrhoidal disease	17	47529492	14334
genus.Collinsella.id.815.summary.txt.gz	rs59414781	C	G	0.0668866	0.0007	NA	0.1953	0.0149773	0.0049	9.15e-06	0.8837	haemorrhoidal disease	15	50026113	14334
genus.Collinsella.id.815.summary.txt.gz	rs62102630	A	G	-0.0696299	0.0022	NA	0.1752	0.0153325	0.0052	8.31e-06	0.666	haemorrhoidal disease	19	31879555	14334
genus.Collinsella.id.815.summary.txt.gz	rs62448871	C	A	-0.0540309	0.0048	NA	0.4293	0.0120324	0.004	6.78e-06	0.2348	haemorrhoidal disease	7	24465024	14334
genus.Collinsella.id.815.summary.txt.gz	rs73052258	G	A	0.0930178	-0.0055	NA	0.098	0.0202658	0.0069	1.72e-06	0.4263	haemorrhoidal disease	2	195739311	14334
genus.Collinsella.id.815.summary.txt.gz	rs75672793	A	G	-0.108908	0.0128	NA	0.0748	0.0240522	0.0076	6.14e-06	0.0921	haemorrhoidal disease	4	149818294	12601
genus.Collinsella.id.815.summary.txt.gz	rs9541268	C	A	0.09597	-0.0001	NA	0.1137	0.0197312	0.0062	8.79e-07	0.9909	haemorrhoidal disease	13	68610061	12914
genus.Coprobacter.id.949.summary.txt.gz	rs11532348	C	T	-0.103931	-0.0031	NA	0.1932	0.0226826	0.0051	5.71e-06	0.5395	haemorrhoidal disease	12	98289796	6364
genus.Coprobacter.id.949.summary.txt.gz	rs12684609	T	C	0.100827	-0.0049	NA	0.1995	0.0220366	0.005	6.1e-06	0.3197	haemorrhoidal disease	9	137784868	6364
genus.Coprobacter.id.949.summary.txt.gz	rs12996055	A	C	0.0921817	0.0057	NA	0.2339	0.0209405	0.0048	8.08e-06	0.238	haemorrhoidal disease	2	137223458	6570
genus.Coprobacter.id.949.summary.txt.gz	rs143662916	C	T	0.253264	-0.0068	NA	0.0513	0.0540141	0.0089	3.07e-06	0.4442	haemorrhoidal disease	11	103549974	3083
genus.Coprobacter.id.949.summary.txt.gz	rs189356	G	A	0.0781125	0.0008	NA	0.5015	0.0171916	0.004	6.26e-06	0.8368	haemorrhoidal disease	20	57574851	6763
genus.Coprobacter.id.949.summary.txt.gz	rs213863	C	T	-0.0887412	0.0019	NA	0.2855	0.0188377	0.0043	2.35e-06	0.6688	haemorrhoidal disease	6	97234939	6798
genus.Coprobacter.id.949.summary.txt.gz	rs28402691	T	C	0.110695	0.0007	NA	0.1451	0.0251199	0.0059	9.56e-06	0.9073	haemorrhoidal disease	4	96389240	6387
genus.Coprobacter.id.949.summary.txt.gz	rs305411	A	G	0.129218	0.0126	NA	0.1222	0.0264518	0.0062	1.01e-06	0.04044	haemorrhoidal disease	1	88233128	6777
genus.Coprobacter.id.949.summary.txt.gz	rs3828477	G	T	-0.091218	-0.0004	NA	0.2545	0.019569	0.0069	2.89e-06	0.9504	haemorrhoidal disease	3	46483717	6798
genus.Coprobacter.id.949.summary.txt.gz	rs5011652	G	C	0.0899597	0.0101	NA	0.2406	0.020001	0.0046	5.51e-06	0.0297	haemorrhoidal disease	15	91166608	6783
genus.Coprobacter.id.949.summary.txt.gz	rs55672356	T	A	-0.193354	-0.0113	NA	0.0545	0.0413815	0.0087	2.74e-06	0.1951	haemorrhoidal disease	4	34852443	4903
genus.Coprobacter.id.949.summary.txt.gz	rs72821405	T	C	-0.147365	0.0044	NA	0.0873	0.0319978	0.0072	4.76e-06	0.5442	haemorrhoidal disease	6	4714797	6177
genus.Coprobacter.id.949.summary.txt.gz	rs74919520	G	A	0.125703	-0.0018	NA	0.1242	0.0276296	0.006	5.76e-06	0.7611	haemorrhoidal disease	2	32242452	6387
genus.Coprobacter.id.949.summary.txt.gz	rs76001613	C	G	0.21591	-0.0044	NA	0.0697	0.0493019	0.0171	9.13e-06	0.7956	haemorrhoidal disease	4	3852385	3385
genus.Coprococcus1.id.11301.summary.txt.gz	rs1010560	C	A	0.0580232	-0.0041	NA	0.2934	0.0122722	0.0044	1.96e-06	0.3463	haemorrhoidal disease	1	30400301	16723
genus.Coprococcus1.id.11301.summary.txt.gz	rs12794898	G	T	0.0903299	-0.0041	NA	0.08	0.0197212	0.0076	4.92e-06	0.5895	haemorrhoidal disease	11	124554061	15186
genus.Coprococcus1.id.11301.summary.txt.gz	rs12886051	G	C	-0.0521782	0.0052	NA	0.3358	0.0118051	0.0042	8.01e-06	0.2165	haemorrhoidal disease	14	29898456	16633
genus.Coprococcus1.id.11301.summary.txt.gz	rs1519491	T	C	0.0499197	-0.0073	NA	0.4081	0.0113558	0.004	8.95e-06	0.06792	haemorrhoidal disease	2	22079770	16733
genus.Coprococcus1.id.11301.summary.txt.gz	rs1576241	A	G	-0.0510343	0.0004	NA	0.464	0.0109535	0.004	3.33e-06	0.9135	haemorrhoidal disease	6	72529277	16729
genus.Coprococcus1.id.11301.summary.txt.gz	rs1762123	C	T	-0.0891532	0.0021	NA	0.06	0.0198554	0.0087	8.01e-06	0.8141	haemorrhoidal disease	6	150288094	16724
genus.Coprococcus1.id.11301.summary.txt.gz	rs2907920	A	G	0.0561173	-0.0055	NA	0.2675	0.0126824	0.0049	7.65e-06	0.2593	haemorrhoidal disease	19	2600717	16040
genus.Coprococcus1.id.11301.summary.txt.gz	rs4277593	G	A	-0.0585649	-0.0045	NA	0.4878	0.0109914	0.004	1.14e-07	0.254	haemorrhoidal disease	20	4319420	16651
genus.Coprococcus1.id.11301.summary.txt.gz	rs56405618	A	G	-0.08963	-0.0002	NA	0.098	0.0186508	0.0069	1.57e-06	0.9731	haemorrhoidal disease	4	174468316	16379
genus.Coprococcus1.id.11301.summary.txt.gz	rs73031725	T	C	0.167591	-0.011	NA	0.0466	0.0355224	0.0094	1.98e-06	0.2419	haemorrhoidal disease	11	134622282	7206
genus.Coprococcus1.id.11301.summary.txt.gz	rs73167075	T	C	0.0573137	0.0104	NA	0.2371	0.0127573	0.0046	8.57e-06	0.02429	haemorrhoidal disease	3	165693143	16733
genus.Coprococcus1.id.11301.summary.txt.gz	rs74101919	T	C	-0.0718989	0.0104	NA	0.1766	0.0144651	0.0051	1.03e-06	0.04247	haemorrhoidal disease	1	95424321	16732
genus.Coprococcus1.id.11301.summary.txt.gz	rs7784490	C	G	-0.0518543	-0.0058	NA	0.3782	0.0113136	0.004	4.55e-06	0.1516	haemorrhoidal disease	7	132556835	16733
genus.Coprococcus1.id.11301.summary.txt.gz	rs946513	C	T	0.205899	0.0103	NA	0.0611	0.0460018	0.0162	8.62e-06	0.5254	haemorrhoidal disease	10	15913820	4310
genus.Coprococcus2.id.11302.summary.txt.gz	rs10070053	A	G	0.0594312	-0.009	NA	0.4149	0.0135375	0.004	7.65e-06	0.02474	haemorrhoidal disease	5	34794789	11473
genus.Coprococcus2.id.11302.summary.txt.gz	rs10121347	C	G	0.0925805	0.0032	NA	0.0795	0.0219459	0.0074	8.31e-06	0.6629	haemorrhoidal disease	9	16806694	11457
genus.Coprococcus2.id.11302.summary.txt.gz	rs12634070	T	C	0.0736486	0.0117	NA	0.2026	0.0164921	0.0049	9.95e-06	0.01791	haemorrhoidal disease	3	180544880	11457
genus.Coprococcus2.id.11302.summary.txt.gz	rs1958519	T	A	0.0665288	0.0037	NA	0.4307	0.0138558	0.004	1.58e-06	0.3573	haemorrhoidal disease	14	86833255	11009
genus.Coprococcus2.id.11302.summary.txt.gz	rs2482516	C	T	0.0754415	-0.0021	NA	0.2096	0.0164619	0.0049	4.72e-06	0.6708	haemorrhoidal disease	9	25554068	11483
genus.Coprococcus2.id.11302.summary.txt.gz	rs35890118	A	G	-0.066536	0.0005	NA	0.2773	0.0147661	0.0044	8.26e-06	0.9107	haemorrhoidal disease	10	129715759	11478
genus.Coprococcus2.id.11302.summary.txt.gz	rs59936925	A	T	0.117085	0.008	NA	0.0887	0.0233995	0.007	9.38e-07	0.2516	haemorrhoidal disease	20	49266770	10931
genus.Coprococcus2.id.11302.summary.txt.gz	rs61823518	A	C	-0.0955381	0.018	NA	0.1072	0.0215724	0.0069	6.68e-06	0.008849	haemorrhoidal disease	1	223688236	10980
genus.Coprococcus2.id.11302.summary.txt.gz	rs6677933	C	T	-0.0804405	0.0126	NA	0.211	0.0164216	0.0048	1.19e-06	0.009015	haemorrhoidal disease	1	112139008	11483
genus.Coprococcus2.id.11302.summary.txt.gz	rs6894272	T	C	-0.113458	-0.0007	NA	0.0733	0.0253003	0.0075	9.53e-06	0.921	haemorrhoidal disease	5	33114638	11001
genus.Coprococcus2.id.11302.summary.txt.gz	rs72680320	T	C	-0.0649382	-0.0013	NA	0.4227	0.013919	0.004	2.27e-06	0.7502	haemorrhoidal disease	4	131125786	11009
genus.Coprococcus2.id.11302.summary.txt.gz	rs9426473	A	G	0.0727361	0.0028	NA	0.2219	0.0161662	0.0048	6.31e-06	0.5616	haemorrhoidal disease	1	4210455	11486
genus.Coprococcus3.id.11303.summary.txt.gz	rs10810043	A	G	0.0515518	-0.0017	NA	0.3738	0.0115923	0.0042	9.27e-06	0.6785	haemorrhoidal disease	9	13799809	15833
genus.Coprococcus3.id.11303.summary.txt.gz	rs11077359	T	C	-0.0645443	0.0085	NA	0.213	0.0148833	0.0104	9.64e-06	0.4169	haemorrhoidal disease	17	76343961	15378
genus.Coprococcus3.id.11303.summary.txt.gz	rs11080344	C	T	0.0516921	-0.0005	NA	0.4578	0.0113054	0.004	4.79e-06	0.9015	haemorrhoidal disease	17	26104511	15835
genus.Coprococcus3.id.11303.summary.txt.gz	rs13247359	G	A	0.051211	-0.0118	NA	0.4884	0.0113031	0.0059	7.33e-06	0.04712	haemorrhoidal disease	7	76357726	15833
genus.Coprococcus3.id.11303.summary.txt.gz	rs13394391	C	T	-0.0709302	0.0001	NA	0.1698	0.0150918	0.0053	2.2e-06	0.9785	haemorrhoidal disease	2	240727657	15834
genus.Coprococcus3.id.11303.summary.txt.gz	rs178271	T	C	0.145257	-0.0108	NA	0.0552	0.0294239	0.0091	7.81e-07	0.2335	haemorrhoidal disease	22	21331556	10794
genus.Coprococcus3.id.11303.summary.txt.gz	rs34731438	T	G	-0.0626607	-0.0004	NA	0.2075	0.0137305	0.0049	7.71e-06	0.9382	haemorrhoidal disease	8	4234021	15829
genus.Coprococcus3.id.11303.summary.txt.gz	rs4575475	G	A	0.0619514	-0.0019	NA	0.2388	0.0137787	0.0096	7.04e-06	0.8409	haemorrhoidal disease	14	99141751	15154
genus.Coprococcus3.id.11303.summary.txt.gz	rs62481985	G	C	-0.0582385	0.0008	NA	0.4323	0.0115052	0.004	4.18e-07	0.847	haemorrhoidal disease	8	4128340	15472
genus.Coprococcus3.id.11303.summary.txt.gz	rs6994742	C	T	0.0551306	-0.0011	NA	0.2744	0.0123929	0.0044	7.84e-06	0.8042	haemorrhoidal disease	8	8540070	15834
genus.Coprococcus3.id.11303.summary.txt.gz	rs7521171	G	A	-0.0596434	0.0026	NA	0.2855	0.0129279	0.0081	4.32e-06	0.7482	haemorrhoidal disease	1	149998497	15472
genus.Coprococcus3.id.11303.summary.txt.gz	rs8100692	T	C	0.0577411	-0.0073	NA	0.4243	0.0113476	0.004	4.16e-07	0.06603	haemorrhoidal disease	19	40032132	15829
genus.DefluviitaleaceaeUCG011.id.11287.summary.txt.gz	rs112893842	T	C	0.11381	0.0047	NA	0.119	0.0232806	0.0061	1.45e-06	0.4387	haemorrhoidal disease	9	8786663	8183
genus.DefluviitaleaceaeUCG011.id.11287.summary.txt.gz	rs12122999	G	T	-0.0827292	0.0075	NA	0.2519	0.0181154	0.0047	4.83e-06	0.1118	haemorrhoidal disease	1	118782748	7811
genus.DefluviitaleaceaeUCG011.id.11287.summary.txt.gz	rs1582238	T	C	0.0805036	-0.0068	NA	0.371	0.0167257	0.0042	1.57e-06	0.1059	haemorrhoidal disease	1	118723685	7983
genus.DefluviitaleaceaeUCG011.id.11287.summary.txt.gz	rs28696126	A	T	-0.106503	-0.0023	NA	0.1306	0.0238473	0.006	6.63e-06	0.695	haemorrhoidal disease	7	79734541	7811
genus.DefluviitaleaceaeUCG011.id.11287.summary.txt.gz	rs2892880	G	A	0.0817755	-0.0019	NA	0.2436	0.0181686	0.0046	6.83e-06	0.6813	haemorrhoidal disease	4	120741726	8182
genus.DefluviitaleaceaeUCG011.id.11287.summary.txt.gz	rs4344384	G	T	0.0715978	-0.0012	NA	0.488	0.0156309	0.0039	4.83e-06	0.762	haemorrhoidal disease	10	66407366	8180
genus.DefluviitaleaceaeUCG011.id.11287.summary.txt.gz	rs4677103	A	G	0.0977912	-0.0059	NA	0.1993	0.0197263	0.0099	9.6e-07	0.548	haemorrhoidal disease	3	72207794	7983
genus.DefluviitaleaceaeUCG011.id.11287.summary.txt.gz	rs55658617	T	C	0.174369	0.0087	NA	0.0751	0.0362226	0.0164	2.15e-06	0.594	haemorrhoidal disease	21	41811003	6663
genus.DefluviitaleaceaeUCG011.id.11287.summary.txt.gz	rs72731813	C	T	-0.147383	0.0008	NA	0.0808	0.0293796	0.0076	4.33e-07	0.9186	haemorrhoidal disease	4	147414743	7767
genus.DefluviitaleaceaeUCG011.id.11287.summary.txt.gz	rs9608282	T	G	0.142939	-0.0022	NA	0.077	0.0299793	0.0075	2.52e-06	0.7673	haemorrhoidal disease	22	24804081	7716
genus.DefluviitaleaceaeUCG011.id.11287.summary.txt.gz	rs9725395	A	G	-0.13834	-0.0067	NA	0.08	0.029554	0.0075	3.52e-06	0.3653	haemorrhoidal disease	1	85205632	8011
genus.Desulfovibrio.id.3173.summary.txt.gz	rs11160353	T	A	-0.0691756	0.0068	NA	0.4861	0.0147285	0.0039	2.7e-06	0.08661	haemorrhoidal disease	14	97116904	9234
genus.Desulfovibrio.id.3173.summary.txt.gz	rs12031543	T	C	-0.127185	-0.0046	NA	0.0719	0.0281887	0.0083	6.55e-06	0.5779	haemorrhoidal disease	1	68664315	8855
genus.Desulfovibrio.id.3173.summary.txt.gz	rs1294544	A	C	0.0688782	-0.0011	NA	0.345	0.0153635	0.0043	7.78e-06	0.7971	haemorrhoidal disease	14	90986846	9241
genus.Desulfovibrio.id.3173.summary.txt.gz	rs13066142	G	A	0.119141	0.002	NA	0.0837	0.0250891	0.0071	3.79e-06	0.7756	haemorrhoidal disease	3	67478973	9241
genus.Desulfovibrio.id.3173.summary.txt.gz	rs16863365	A	G	0.109402	-0.0194	NA	0.1262	0.0226964	0.0059	1.79e-06	0.001069	haemorrhoidal disease	2	198089911	8776
genus.Desulfovibrio.id.3173.summary.txt.gz	rs2032031	A	G	-0.0654931	0.0112	NA	0.4691	0.0148681	0.004	9.14e-06	0.005188	haemorrhoidal disease	10	130170270	9241
genus.Desulfovibrio.id.3173.summary.txt.gz	rs2590913	G	A	0.154496	0	NA	0.073	0.0339396	0.008	6.65e-06	0.9997	haemorrhoidal disease	13	64264446	7225
genus.Desulfovibrio.id.3173.summary.txt.gz	rs2853179	C	T	0.0811971	0.0036	NA	0.2329	0.0174234	0.0048	2.42e-06	0.4552	haemorrhoidal disease	8	105462047	8949
genus.Desulfovibrio.id.3173.summary.txt.gz	rs4797774	G	A	0.212582	0.0099	NA	0.0553	0.0470044	0.0156	5.64e-06	0.527	haemorrhoidal disease	18	13447995	3476
genus.Desulfovibrio.id.3173.summary.txt.gz	rs6580353	T	C	0.0770979	-0.0034	NA	0.2499	0.0169735	0.0048	4.94e-06	0.4686	haemorrhoidal disease	5	139410687	9241
genus.Desulfovibrio.id.3173.summary.txt.gz	rs72647089	T	G	-0.106594	0.0029	NA	0.1029	0.0239337	0.0064	8.3e-06	0.6501	haemorrhoidal disease	8	57972916	8985
genus.Desulfovibrio.id.3173.summary.txt.gz	rs7729080	C	A	-0.070287	-0.0022	NA	0.3184	0.0157691	0.0042	9.96e-06	0.6033	haemorrhoidal disease	5	52653978	9241
genus.Dialister.id.2183.summary.txt.gz	rs10138457	T	C	-0.113054	0.0041	NA	0.0643	0.0261933	0.008	7.88e-06	0.6048	haemorrhoidal disease	14	102458052	10968
genus.Dialister.id.2183.summary.txt.gz	rs10938938	G	A	-0.0773514	-0.0026	NA	0.1846	0.0170915	0.0051	7.37e-06	0.6122	haemorrhoidal disease	4	23294359	11401
genus.Dialister.id.2183.summary.txt.gz	rs11071887	T	C	0.0662403	0.005	NA	0.2681	0.0146315	0.0046	5.91e-06	0.2721	haemorrhoidal disease	15	32955095	11989
genus.Dialister.id.2183.summary.txt.gz	rs11166701	G	A	-0.0655301	-0.0016	NA	0.515	0.013186	0.004	5.51e-07	0.6834	haemorrhoidal disease	8	138295725	11720
genus.Dialister.id.2183.summary.txt.gz	rs2314294	T	C	0.0865932	-0.0021	NA	0.1368	0.0193719	0.0058	8.08e-06	0.7199	haemorrhoidal disease	16	9336862	11339
genus.Dialister.id.2183.summary.txt.gz	rs2435610	A	C	0.0647131	0.0078	NA	0.2832	0.0143314	0.0048	5.93e-06	0.1029	haemorrhoidal disease	7	150890034	11984
genus.Dialister.id.2183.summary.txt.gz	rs4747450	C	A	0.0668509	0.002	NA	0.2609	0.0147685	0.0045	5.84e-06	0.6495	haemorrhoidal disease	10	23199653	11987
genus.Dialister.id.2183.summary.txt.gz	rs4753063	G	A	-0.0596297	-0.0121	NA	0.4491	0.0130052	0.004	4.86e-06	0.002261	haemorrhoidal disease	11	92267129	11989
genus.Dialister.id.2183.summary.txt.gz	rs517089	T	A	0.076227	0.0098	NA	0.1722	0.0170411	0.0052	5.14e-06	0.06084	haemorrhoidal disease	11	10967286	11988
genus.Dialister.id.2183.summary.txt.gz	rs75416973	A	G	0.0727223	-0.0021	NA	0.2027	0.016451	0.0049	9.46e-06	0.6775	haemorrhoidal disease	1	172809633	11402
genus.Dialister.id.2183.summary.txt.gz	rs764177	C	A	-0.0601454	0.0017	NA	0.3324	0.0135366	0.0042	9.61e-06	0.6875	haemorrhoidal disease	3	45809449	11988
genus.Dialister.id.2183.summary.txt.gz	rs76680460	G	A	-0.161296	-0.0044	NA	0.0513	0.0364332	0.0095	8.19e-06	0.6398	haemorrhoidal disease	9	25447080	7176
genus.Dorea.id.1997.summary.txt.gz	rs11150408	T	G	0.0488254	-0.007	NA	0.4516	0.0109063	0.0086	7.06e-06	0.4163	haemorrhoidal disease	16	81803497	17215
genus.Dorea.id.1997.summary.txt.gz	rs12216169	T	A	0.0881722	0.0045	NA	0.0944	0.0193683	0.0124	5.33e-06	0.7171	haemorrhoidal disease	6	116078810	16086
genus.Dorea.id.1997.summary.txt.gz	rs12537781	T	C	-0.055544	0.0005	NA	0.2489	0.0125223	0.0046	9.15e-06	0.9166	haemorrhoidal disease	7	154978183	17608
genus.Dorea.id.1997.summary.txt.gz	rs13279148	G	A	0.0715309	0.0061	NA	0.1547	0.0150878	0.0055	2.25e-06	0.2593	haemorrhoidal disease	8	127905865	17605
genus.Dorea.id.1997.summary.txt.gz	rs1899291	C	T	0.0697217	0.0085	NA	0.131	0.0150285	0.0059	4.57e-06	0.1467	haemorrhoidal disease	4	60992340	17609
genus.Dorea.id.1997.summary.txt.gz	rs3005511	A	G	0.0516127	-0.019	NA	0.3374	0.0112852	0.0042	5.29e-06	5.49e-06	haemorrhoidal disease	6	74605806	17610
genus.Dorea.id.1997.summary.txt.gz	rs345219	T	G	-0.0497368	-0.0054	NA	0.3864	0.0112621	0.0042	8.8e-06	0.2002	haemorrhoidal disease	3	6826520	17215
genus.Dorea.id.1997.summary.txt.gz	rs3752849	G	A	0.163846	-0.0149	NA	0.045	0.036608	0.01	7.68e-06	0.1343	haemorrhoidal disease	11	8729057	5322
genus.Dorea.id.1997.summary.txt.gz	rs4793307	C	T	0.0574165	-0.0059	NA	0.264	0.0122472	0.0045	4.01e-06	0.1852	haemorrhoidal disease	17	70733523	17600
genus.Dorea.id.1997.summary.txt.gz	rs62503162	A	G	-0.0974091	0.0033	NA	0.0857	0.0194379	0.007	7.47e-07	0.6382	haemorrhoidal disease	8	15768657	16210
genus.Dorea.id.1997.summary.txt.gz	rs62583469	T	A	-0.0634136	0.0019	NA	0.203	0.0142227	0.0049	5.78e-06	0.7	haemorrhoidal disease	9	106815466	16819
genus.Dorea.id.1997.summary.txt.gz	rs73729431	C	T	-0.13745	-0.0098	NA	0.0607	0.0299983	0.0086	3.17e-06	0.2514	haemorrhoidal disease	6	25078050	9596
genus.Dorea.id.1997.summary.txt.gz	rs78772518	A	C	0.13826	0.0056	NA	0.0515	0.0283609	0.0094	3.38e-06	0.5504	haemorrhoidal disease	8	13165357	10858
genus.Eggerthella.id.819.summary.txt.gz	rs112205261	T	C	-0.188618	-0.0029	NA	0.0626	0.0403613	0.0082	3.35e-06	0.7249	haemorrhoidal disease	1	9136139	5036
genus.Eggerthella.id.819.summary.txt.gz	rs13070736	A	C	-0.121331	-0.0028	NA	0.1463	0.0272024	0.0056	7.62e-06	0.6192	haemorrhoidal disease	3	20807454	5147
genus.Eggerthella.id.819.summary.txt.gz	rs1784446	G	A	0.0907728	-0.0058	NA	0.4349	0.0198096	0.004	5.23e-06	0.1411	haemorrhoidal disease	11	102461599	5147
genus.Eggerthella.id.819.summary.txt.gz	rs2223081	G	A	0.102572	0.0008	NA	0.2581	0.0221108	0.0045	3.89e-06	0.8563	haemorrhoidal disease	21	29778032	5147
genus.Eggerthella.id.819.summary.txt.gz	rs2240838	A	G	0.0980582	-0.0057	NA	0.5369	0.0197653	0.0041	7.36e-07	0.1641	haemorrhoidal disease	7	38335954	5147
genus.Eggerthella.id.819.summary.txt.gz	rs2877457	G	A	-0.093486	-0.0081	NA	0.3212	0.0210208	0.0096	9.03e-06	0.3966	haemorrhoidal disease	4	70483957	5083
genus.Eggerthella.id.819.summary.txt.gz	rs3851328	T	G	-0.107774	0.0013	NA	0.2441	0.0236527	0.0047	4.18e-06	0.7865	haemorrhoidal disease	2	45453805	5147
genus.Eggerthella.id.819.summary.txt.gz	rs4985746	G	A	0.110522	0.0132	NA	0.2111	0.0247653	0.0049	5.71e-06	0.007152	haemorrhoidal disease	17	17098213	4906
genus.Eggerthella.id.819.summary.txt.gz	rs6430926	C	T	0.0879736	-0.0012	NA	0.4965	0.0197127	0.004	8.37e-06	0.767	haemorrhoidal disease	2	141337454	5147
genus.Eggerthella.id.819.summary.txt.gz	rs67490567	T	C	0.108495	0.0141	NA	0.2178	0.0245457	0.0101	8.94e-06	0.1636	haemorrhoidal disease	15	65691324	5083
genus.Eggerthella.id.819.summary.txt.gz	rs76663501	C	T	0.175349	-0.0168	NA	0.0869	0.0378576	0.0143	4.83e-06	0.2399	haemorrhoidal disease	20	55647869	4814
genus.Eisenbergiella.id.11304.summary.txt.gz	rs11027642	C	T	0.129006	-0.0056	NA	0.1275	0.0284844	0.0059	4.92e-06	0.3402	haemorrhoidal disease	11	24001840	5583
genus.Eisenbergiella.id.11304.summary.txt.gz	rs11079158	T	C	0.100627	-0.0049	NA	0.2329	0.022546	0.0047	7.35e-06	0.2925	haemorrhoidal disease	17	53367641	5582
genus.Eisenbergiella.id.11304.summary.txt.gz	rs11938607	T	C	0.0978125	0.0093	NA	0.2434	0.0216636	0.0046	8.22e-06	0.04247	haemorrhoidal disease	4	189060431	5583
genus.Eisenbergiella.id.11304.summary.txt.gz	rs12257723	A	C	-0.0952742	-0.005	NA	0.2887	0.0211569	0.0043	8.85e-06	0.2454	haemorrhoidal disease	10	109417101	5582
genus.Eisenbergiella.id.11304.summary.txt.gz	rs12278566	T	A	-0.121065	-0.0013	NA	0.1601	0.0251658	0.0054	1.65e-06	0.8044	haemorrhoidal disease	11	124764527	5582
genus.Eisenbergiella.id.11304.summary.txt.gz	rs12710729	C	A	0.0893384	0.0014	NA	0.3529	0.0199069	0.0041	9.84e-06	0.7265	haemorrhoidal disease	2	19973210	5583
genus.Eisenbergiella.id.11304.summary.txt.gz	rs13258851	A	G	0.137001	0.0044	NA	0.1036	0.0302124	0.0065	7.75e-06	0.4985	haemorrhoidal disease	8	55330814	5583
genus.Eisenbergiella.id.11304.summary.txt.gz	rs1508033	A	C	0.091546	0.0057	NA	0.3617	0.0195787	0.0041	3.23e-06	0.1608	haemorrhoidal disease	15	53375201	5580
genus.Eisenbergiella.id.11304.summary.txt.gz	rs1553971	T	G	0.120965	0.0235	NA	0.1449	0.0263054	0.0057	5.27e-06	3.93e-05	haemorrhoidal disease	3	111419486	5583
genus.Eisenbergiella.id.11304.summary.txt.gz	rs2683098	C	T	0.107319	-0.0012	NA	0.2171	0.022515	0.0048	2.24e-06	0.7971	haemorrhoidal disease	15	36178565	5582
genus.Eisenbergiella.id.11304.summary.txt.gz	rs3812426	G	A	0.106447	0.0058	NA	0.2321	0.0224159	0.0047	2.72e-06	0.2119	haemorrhoidal disease	8	50822676	5583
genus.Eisenbergiella.id.11304.summary.txt.gz	rs4462860	G	A	0.0939071	0.0024	NA	0.3447	0.0201104	0.0043	4.16e-06	0.574	haemorrhoidal disease	21	21610254	5460
genus.Enterorhabdus.id.820.summary.txt.gz	rs10098492	T	C	0.132323	0.0119	NA	0.087	0.0293688	0.007	6.41e-06	0.08818	haemorrhoidal disease	8	113109756	7361
genus.Enterorhabdus.id.820.summary.txt.gz	rs11098863	T	A	-0.0966008	0.0003	NA	0.496	0.0162677	0.0039	3.06e-09	0.9292	haemorrhoidal disease	4	127336602	7524
genus.Enterorhabdus.id.820.summary.txt.gz	rs114731706	T	G	0.182308	-0.0003	NA	0.0584	0.0382298	0.0089	2.17e-06	0.9713	haemorrhoidal disease	2	19611953	5956
genus.Enterorhabdus.id.820.summary.txt.gz	rs2051957	C	T	0.0843291	0.0077	NA	0.25	0.0189864	0.0046	8.9e-06	0.09531	haemorrhoidal disease	7	89709883	7524
genus.Enterorhabdus.id.820.summary.txt.gz	rs3017103	A	G	0.0980897	0.0191	NA	0.1918	0.0208995	0.0051	2.94e-06	0.0001898	haemorrhoidal disease	11	62174193	7524
genus.Enterorhabdus.id.820.summary.txt.gz	rs73331712	T	C	0.26199	-0.0014	NA	0.0486	0.055123	0.0092	4.85e-06	0.8832	haemorrhoidal disease	12	69515102	3109
genus.Enterorhabdus.id.820.summary.txt.gz	rs77655283	G	A	0.132988	-0.002	NA	0.0688	0.0298306	0.0078	5.88e-06	0.7956	haemorrhoidal disease	2	236439879	7494
genus.Enterorhabdus.id.820.summary.txt.gz	rs7923280	A	T	0.0860019	-0.0016	NA	0.3787	0.0169148	0.0041	5.24e-07	0.694	haemorrhoidal disease	10	20280612	7524
genus.Enterorhabdus.id.820.summary.txt.gz	rs9470637	A	T	-0.0755513	0.0053	NA	0.3885	0.0166263	0.0041	5.7e-06	0.1932	haemorrhoidal disease	6	37567189	7524
genus.Erysipelatoclostridium.id.11381.summary.txt.gz	rs1434153	G	A	-0.0684526	0.0052	NA	0.326	0.0152443	0.0042	6.85e-06	0.2226	haemorrhoidal disease	2	34595533	9662
genus.Erysipelatoclostridium.id.11381.summary.txt.gz	rs16936671	C	T	-0.0968026	0.0084	NA	0.126	0.0217883	0.006	6.04e-06	0.1591	haemorrhoidal disease	10	36394609	9488
genus.Erysipelatoclostridium.id.11381.summary.txt.gz	rs17804233	T	C	-0.0662914	0.0072	NA	0.5032	0.0144203	0.0039	4.59e-06	0.06725	haemorrhoidal disease	5	77815056	9783
genus.Erysipelatoclostridium.id.11381.summary.txt.gz	rs2901723	C	A	0.0641339	-0.0071	NA	0.5129	0.0144295	0.004	8.79e-06	0.07886	haemorrhoidal disease	11	36871523	9662
genus.Erysipelatoclostridium.id.11381.summary.txt.gz	rs340991	A	G	-0.0740482	-0.0019	NA	0.2846	0.0158891	0.0044	3.75e-06	0.6558	haemorrhoidal disease	5	34892042	9781
genus.Erysipelatoclostridium.id.11381.summary.txt.gz	rs34528142	C	G	-0.0875551	0.0051	NA	0.1618	0.0195556	0.0112	6.13e-06	0.6506	haemorrhoidal disease	17	71411325	9604
genus.Erysipelatoclostridium.id.11381.summary.txt.gz	rs3804326	A	G	0.14147	0.0171	NA	0.074	0.0336352	0.0081	9.85e-06	0.03511	haemorrhoidal disease	6	24292185	7028
genus.Erysipelatoclostridium.id.11381.summary.txt.gz	rs45480394	T	G	-0.0687134	0.0069	NA	0.3685	0.0151835	0.0043	7.66e-06	0.107	haemorrhoidal disease	19	55857777	9604
genus.Erysipelatoclostridium.id.11381.summary.txt.gz	rs4697572	A	G	-0.0810636	0.0015	NA	0.2508	0.0163308	0.0046	7.59e-07	0.739	haemorrhoidal disease	4	25446787	9779
genus.Erysipelatoclostridium.id.11381.summary.txt.gz	rs58236560	G	T	-0.111157	-0.0038	NA	0.1005	0.0234426	0.0067	2.16e-06	0.5687	haemorrhoidal disease	11	121876913	9368
genus.Erysipelatoclostridium.id.11381.summary.txt.gz	rs61806970	C	T	0.142548	-0.006	NA	0.0566	0.0320688	0.0085	9.09e-06	0.4813	haemorrhoidal disease	1	167818597	8644
genus.Erysipelatoclostridium.id.11381.summary.txt.gz	rs62060367	T	C	-0.0798013	-0.0051	NA	0.2061	0.0181358	0.0091	6.7e-06	0.5762	haemorrhoidal disease	17	10151737	9662
genus.Erysipelatoclostridium.id.11381.summary.txt.gz	rs622418	A	G	-0.0668051	-0.0042	NA	0.519	0.0143224	0.004	3.68e-06	0.2932	haemorrhoidal disease	9	90586043	9783
genus.Erysipelatoclostridium.id.11381.summary.txt.gz	rs6474512	A	C	0.067015	0.0011	NA	0.4722	0.0143201	0.0041	3.02e-06	0.7792	haemorrhoidal disease	8	38780606	9783
genus.Erysipelatoclostridium.id.11381.summary.txt.gz	rs710230	T	C	0.143381	-0.0106	NA	0.0779	0.0281514	0.0081	6.33e-07	0.1884	haemorrhoidal disease	1	42333631	9016
genus.Erysipelatoclostridium.id.11381.summary.txt.gz	rs7221249	A	G	0.0839861	0.0034	NA	0.5263	0.0142741	0.004	4.31e-09	0.3915	haemorrhoidal disease	17	10177708	9781
genus.Erysipelatoclostridium.id.11381.summary.txt.gz	rs9590927	G	A	-0.0646003	0.0034	NA	0.4791	0.0143479	0.004	6.39e-06	0.3944	haemorrhoidal disease	13	46372065	9782
genus.ErysipelotrichaceaeUCG003.id.11384.summary.txt.gz	rs10164067	T	G	-0.10326	-0.0004	NA	0.088	0.0212405	0.0069	1.13e-06	0.9571	haemorrhoidal disease	18	46614602	14427
genus.ErysipelotrichaceaeUCG003.id.11384.summary.txt.gz	rs11666127	A	G	-0.0719187	-0.0004	NA	0.1638	0.0161371	0.0055	7.9e-06	0.942	haemorrhoidal disease	19	57828980	13813
genus.ErysipelotrichaceaeUCG003.id.11384.summary.txt.gz	rs11994308	C	T	0.115417	0.0044	NA	0.0616	0.0242503	0.0082	1.33e-06	0.591	haemorrhoidal disease	8	91660344	13558
genus.ErysipelotrichaceaeUCG003.id.11384.summary.txt.gz	rs12251396	A	G	-0.0705399	-0.0056	NA	0.1789	0.0158766	0.0051	9.52e-06	0.2765	haemorrhoidal disease	10	873148	14211
genus.ErysipelotrichaceaeUCG003.id.11384.summary.txt.gz	rs17798136	G	A	0.158818	0.019	NA	0.0532	0.0347674	0.0091	3.24e-06	0.03701	haemorrhoidal disease	7	33684926	7421
genus.ErysipelotrichaceaeUCG003.id.11384.summary.txt.gz	rs214586	T	C	-0.106455	-0.0172	NA	0.0715	0.024038	0.0079	8.5e-06	0.0301	haemorrhoidal disease	6	18213637	13505
genus.ErysipelotrichaceaeUCG003.id.11384.summary.txt.gz	rs2302840	T	C	-0.0871966	-0.0043	NA	0.1216	0.017687	0.006	1.29e-06	0.4794	haemorrhoidal disease	18	43072987	14897
genus.ErysipelotrichaceaeUCG003.id.11384.summary.txt.gz	rs28568391	A	G	-0.0583911	-0.0101	NA	0.4429	0.0118741	0.0043	6.42e-07	0.02071	haemorrhoidal disease	10	125628540	14544
genus.ErysipelotrichaceaeUCG003.id.11384.summary.txt.gz	rs4758231	G	T	-0.0551754	0.0076	NA	0.3311	0.0122047	0.0042	6.55e-06	0.07118	haemorrhoidal disease	11	7765096	14890
genus.ErysipelotrichaceaeUCG003.id.11384.summary.txt.gz	rs59068084	T	G	0.0564772	-0.0052	NA	0.4021	0.0120224	0.0061	3.12e-06	0.3916	haemorrhoidal disease	4	113256737	14544
genus.ErysipelotrichaceaeUCG003.id.11384.summary.txt.gz	rs62403464	T	C	-0.0731743	0.0001	NA	0.1629	0.0156516	0.0053	3.44e-06	0.991	haemorrhoidal disease	6	24220160	14899
genus.ErysipelotrichaceaeUCG003.id.11384.summary.txt.gz	rs6875357	C	T	0.165673	0.0078	NA	0.0502	0.0353831	0.0094	6.7e-06	0.4073	haemorrhoidal disease	5	32345671	7034
genus.ErysipelotrichaceaeUCG003.id.11384.summary.txt.gz	rs73074432	C	T	0.072154	-0.0034	NA	0.1554	0.0164378	0.0054	9.99e-06	0.5257	haemorrhoidal disease	7	20554814	14217
genus.ErysipelotrichaceaeUCG003.id.11384.summary.txt.gz	rs74988980	G	A	-0.133141	0.0066	NA	0.0479	0.0348574	0.0094	8.64e-06	0.4781	haemorrhoidal disease	16	80167277	5944
genus.ErysipelotrichaceaeUCG003.id.11384.summary.txt.gz	rs75949021	T	C	-0.169667	0.014	NA	0.0507	0.0374238	0.0091	3.58e-06	0.1227	haemorrhoidal disease	2	175403951	6721
genus.ErysipelotrichaceaeUCG003.id.11384.summary.txt.gz	rs76502207	T	C	0.144844	-0.0177	NA	0.0614	0.0289929	0.0158	6.41e-07	0.2609	haemorrhoidal disease	15	86522244	10740
genus.ErysipelotrichaceaeUCG003.id.11384.summary.txt.gz	rs79396538	C	G	0.0848148	0.0085	NA	0.115	0.0191146	0.0062	8.63e-06	0.1671	haemorrhoidal disease	14	47935928	13750
genus.ErysipelotrichaceaeUCG003.id.11384.summary.txt.gz	rs8053479	A	G	-0.0838212	-0.0035	NA	0.1245	0.0186509	0.0062	5.83e-06	0.5737	haemorrhoidal disease	16	4076830	13813
genus.Escherichia.Shigella.id.3504.summary.txt.gz	rs112767262	T	C	0.0732963	0.0065	NA	0.1941	0.0163589	0.0051	8.21e-06	0.2022	haemorrhoidal disease	16	3750623	11771
genus.Escherichia.Shigella.id.3504.summary.txt.gz	rs113127095	A	G	0.151009	0.0139	NA	0.0603	0.0323434	0.009	3.33e-06	0.1206	haemorrhoidal disease	13	23253392	8433
genus.Escherichia.Shigella.id.3504.summary.txt.gz	rs113513883	A	G	0.172283	-0.0077	NA	0.0593	0.038041	0.0184	5.28e-06	0.6777	haemorrhoidal disease	7	140678199	6280
genus.Escherichia.Shigella.id.3504.summary.txt.gz	rs1154904	A	G	-0.0613376	0.0063	NA	0.4631	0.0130644	0.004	3.04e-06	0.1097	haemorrhoidal disease	11	134774845	12002
genus.Escherichia.Shigella.id.3504.summary.txt.gz	rs11706043	T	A	0.075657	-0.0096	NA	0.178	0.0164155	0.0052	5.87e-06	0.06454	haemorrhoidal disease	3	3173016	12001
genus.Escherichia.Shigella.id.3504.summary.txt.gz	rs117092367	A	T	0.117362	0.0018	NA	0.0835	0.0264533	0.0076	9.65e-06	0.8126	haemorrhoidal disease	10	69394914	10304
genus.Escherichia.Shigella.id.3504.summary.txt.gz	rs118526	C	A	-0.0594401	-0.0065	NA	0.4042	0.013598	0.004	8e-06	0.1078	haemorrhoidal disease	5	79863544	11853
genus.Escherichia.Shigella.id.3504.summary.txt.gz	rs2267739	G	C	0.115505	0.0052	NA	0.0792	0.0237628	0.0159	1.42e-06	0.7444	haemorrhoidal disease	7	31136897	11853
genus.Escherichia.Shigella.id.3504.summary.txt.gz	rs2798105	A	G	-0.100851	-0.0042	NA	0.1015	0.0222045	0.0065	8.25e-06	0.5214	haemorrhoidal disease	1	48961903	11296
genus.Escherichia.Shigella.id.3504.summary.txt.gz	rs35555519	C	G	0.101976	-0.0023	NA	0.0861	0.0222883	0.007	4.92e-06	0.7461	haemorrhoidal disease	16	77711641	12002
genus.Escherichia.Shigella.id.3504.summary.txt.gz	rs4731451	G	A	-0.0609885	0.0045	NA	0.3582	0.0135157	0.0041	7.47e-06	0.2679	haemorrhoidal disease	7	128054100	12001
genus.Escherichia.Shigella.id.3504.summary.txt.gz	rs57024273	T	C	0.0626172	-0.0108	NA	0.3257	0.0139919	0.0045	9.7e-06	0.01531	haemorrhoidal disease	2	236515155	11853
genus.Escherichia.Shigella.id.3504.summary.txt.gz	rs592299	T	C	-0.0592004	-0.018	NA	0.4739	0.0129486	0.004	4.77e-06	7.41e-06	haemorrhoidal disease	9	136179347	11995
genus.Escherichia.Shigella.id.3504.summary.txt.gz	rs73208162	A	G	-0.119296	-0.0039	NA	0.0597	0.024839	0.009	2.19e-06	0.6679	haemorrhoidal disease	21	39324484	11073
genus.Escherichia.Shigella.id.3504.summary.txt.gz	rs7502686	G	C	-0.136384	0.0052	NA	0.056	0.0302576	0.0085	5.9e-06	0.5442	haemorrhoidal disease	17	14173290	9990
genus.Faecalibacterium.id.2057.summary.txt.gz	rs10927394	G	T	-0.232262	0.0072	NA	0.0348	0.0512364	0.0114	7.02e-06	0.5273	haemorrhoidal disease	1	245267339	3495
genus.Faecalibacterium.id.2057.summary.txt.gz	rs114946999	C	T	-0.0861565	-0.0082	NA	0.0958	0.01896	0.0069	5.7e-06	0.2338	haemorrhoidal disease	2	37125235	15673
genus.Faecalibacterium.id.2057.summary.txt.gz	rs11776390	T	C	-0.078354	0.0062	NA	0.1113	0.017183	0.0065	6.4e-06	0.3392	haemorrhoidal disease	8	38593645	16718
genus.Faecalibacterium.id.2057.summary.txt.gz	rs12320842	C	G	0.094833	-0.0071	NA	0.1228	0.0163962	0.0064	7.57e-09	0.2667	haemorrhoidal disease	12	83502773	17638
genus.Faecalibacterium.id.2057.summary.txt.gz	rs1271565	C	T	-0.0576251	-0.0018	NA	0.2743	0.0119649	0.0045	1.3e-06	0.6866	haemorrhoidal disease	14	64044097	17638
genus.Faecalibacterium.id.2057.summary.txt.gz	rs12753492	A	C	0.0641305	-0.0037	NA	0.1498	0.0149933	0.006	8.8e-06	0.5343	haemorrhoidal disease	1	14201546	17525
genus.Faecalibacterium.id.2057.summary.txt.gz	rs2835874	T	C	-0.0866356	0.0016	NA	0.0765	0.0196496	0.0074	7.54e-06	0.8262	haemorrhoidal disease	21	39027901	17567
genus.Faecalibacterium.id.2057.summary.txt.gz	rs28376661	C	G	0.0504817	0.002	NA	0.3765	0.0109368	0.0041	3.66e-06	0.6179	haemorrhoidal disease	15	47404021	18087
genus.Faecalibacterium.id.2057.summary.txt.gz	rs61875484	C	G	0.0817953	0.0166	NA	0.0998	0.018369	0.0121	9.18e-06	0.1717	haemorrhoidal disease	10	128614990	16718
genus.Faecalibacterium.id.2057.summary.txt.gz	rs6910935	A	G	0.134864	0.0039	NA	0.0532	0.0277032	0.0092	1.38e-06	0.6717	haemorrhoidal disease	6	131587157	12640
genus.Faecalibacterium.id.2057.summary.txt.gz	rs75499067	C	T	0.227585	0.0128	NA	0.0534	0.0465522	0.0092	1.76e-06	0.1633	haemorrhoidal disease	16	6099863	4526
genus.Faecalibacterium.id.2057.summary.txt.gz	rs79656633	T	C	0.145631	0.0111	NA	0.0536	0.0323019	0.0198	8.14e-06	0.5747	haemorrhoidal disease	1	111036827	9080
genus.Faecalibacterium.id.2057.summary.txt.gz	rs9536330	T	C	-0.048317	-0.0065	NA	0.3959	0.010797	0.004	5.33e-06	0.107	haemorrhoidal disease	13	53567017	18082
genus.FamilyXIIIAD3011group.id.11293.summary.txt.gz	rs11126423	C	T	0.0904399	0.007	NA	0.1103	0.0196301	0.0072	5.91e-06	0.3294	haemorrhoidal disease	2	74195551	13735
genus.FamilyXIIIAD3011group.id.11293.summary.txt.gz	rs11736617	G	A	-0.0759493	0.0151	NA	0.1276	0.0172101	0.0059	9.02e-06	0.01056	haemorrhoidal disease	4	38917830	13778
genus.FamilyXIIIAD3011group.id.11293.summary.txt.gz	rs12812672	T	C	-0.096065	-0.0101	NA	0.0882	0.020828	0.0069	2.56e-06	0.1432	haemorrhoidal disease	12	18127597	13565
genus.FamilyXIIIAD3011group.id.11293.summary.txt.gz	rs12911842	A	T	-0.0811976	-0.0096	NA	0.1234	0.0183335	0.006	6.91e-06	0.1079	haemorrhoidal disease	15	40047706	14125
genus.FamilyXIIIAD3011group.id.11293.summary.txt.gz	rs149302	T	C	-0.0645635	-0.0037	NA	0.2227	0.0143225	0.0048	7.48e-06	0.4369	haemorrhoidal disease	5	14159925	14192
genus.FamilyXIIIAD3011group.id.11293.summary.txt.gz	rs16840310	A	G	-0.0608052	0.0027	NA	0.3746	0.0122149	0.0041	6.75e-07	0.5136	haemorrhoidal disease	1	240694163	14201
genus.FamilyXIIIAD3011group.id.11293.summary.txt.gz	rs16940167	C	T	0.0732552	-0.0051	NA	0.1559	0.0159898	0.0054	3.91e-06	0.345	haemorrhoidal disease	15	58683697	14201
genus.FamilyXIIIAD3011group.id.11293.summary.txt.gz	rs17156849	G	A	-0.112891	0.01	NA	0.0754	0.0245292	0.0076	4.19e-06	0.187	haemorrhoidal disease	7	28603985	13352
genus.FamilyXIIIAD3011group.id.11293.summary.txt.gz	rs62029761	A	G	0.128753	0.0478	NA	0.0682	0.0276002	0.0205	3.89e-06	0.02012	haemorrhoidal disease	16	16006242	9655
genus.FamilyXIIIAD3011group.id.11293.summary.txt.gz	rs62200412	C	T	-0.0800851	-0.0046	NA	0.1651	0.0163834	0.01	5.8e-07	0.6469	haemorrhoidal disease	20	4618639	13661
genus.FamilyXIIIAD3011group.id.11293.summary.txt.gz	rs72730932	C	A	-0.0899559	0.0083	NA	0.1493	0.0177107	0.0058	6.89e-07	0.1521	haemorrhoidal disease	1	192019835	13102
genus.FamilyXIIIAD3011group.id.11293.summary.txt.gz	rs739451	C	T	0.0649589	0.005	NA	0.2018	0.0147534	0.005	7.88e-06	0.3239	haemorrhoidal disease	9	136678954	14197
genus.FamilyXIIIAD3011group.id.11293.summary.txt.gz	rs9276029	A	G	-0.0811384	0.0082	NA	0.1729	0.0185669	0.0055	8.93e-06	0.1365	haemorrhoidal disease	6	32695336	13566
genus.FamilyXIIIAD3011group.id.11293.summary.txt.gz	rs9837139	A	G	0.10752	-0.0126	NA	0.0698	0.0240482	0.0145	8.71e-06	0.3834	haemorrhoidal disease	3	29811865	13527
genus.FamilyXIIIAD3011group.id.11293.summary.txt.gz	rs9852893	C	G	0.0657834	0.0028	NA	0.2916	0.0129056	0.0044	3.88e-07	0.5232	haemorrhoidal disease	3	3556826	14184
genus.FamilyXIIIUCG001.id.11294.summary.txt.gz	rs112362903	A	G	-0.149047	-0.0009	NA	0.0495	0.0333271	0.0208	7.88e-06	0.967	haemorrhoidal disease	17	33761027	8579
genus.FamilyXIIIUCG001.id.11294.summary.txt.gz	rs116979587	T	A	-0.121679	-0.0001	NA	0.0708	0.0260821	0.0077	3.05e-06	0.9938	haemorrhoidal disease	15	25151194	11989
genus.FamilyXIIIUCG001.id.11294.summary.txt.gz	rs12049454	T	C	-0.0647298	-0.0008	NA	0.3143	0.0134065	0.0043	1.17e-06	0.857	haemorrhoidal disease	1	85228325	12748
genus.FamilyXIIIUCG001.id.11294.summary.txt.gz	rs1426266	T	C	-0.0665521	0.0009	NA	0.2958	0.0137151	0.0043	1.25e-06	0.8277	haemorrhoidal disease	3	188224096	12751
genus.FamilyXIIIUCG001.id.11294.summary.txt.gz	rs2276529	C	G	-0.0759406	0.0047	NA	0.1646	0.0165099	0.0055	5.36e-06	0.3858	haemorrhoidal disease	21	45153079	12748
genus.FamilyXIIIUCG001.id.11294.summary.txt.gz	rs3842897	G	A	-0.112639	0.0074	NA	0.0738	0.0242751	0.0076	5.2e-06	0.3326	haemorrhoidal disease	1	183503664	12407
genus.FamilyXIIIUCG001.id.11294.summary.txt.gz	rs62414802	C	T	-0.0611904	0.0021	NA	0.3383	0.013457	0.0041	4.29e-06	0.6115	haemorrhoidal disease	6	76598635	12750
genus.FamilyXIIIUCG001.id.11294.summary.txt.gz	rs7119679	G	A	-0.0809085	0.0135	NA	0.1485	0.0174782	0.0089	3.52e-06	0.13	haemorrhoidal disease	11	94681786	12445
genus.FamilyXIIIUCG001.id.11294.summary.txt.gz	rs76463770	A	G	0.19313	-0.0041	NA	0.0459	0.0419866	0.0094	3.77e-06	0.6592	haemorrhoidal disease	3	45479090	5651
genus.FamilyXIIIUCG001.id.11294.summary.txt.gz	rs8076666	A	G	0.088655	0.0011	NA	0.1135	0.0198094	0.0065	8.02e-06	0.8608	haemorrhoidal disease	17	78223817	12265
genus.Flavonifractor.id.2059.summary.txt.gz	rs114873521	C	T	-0.130067	-0.0132	NA	0.0749	0.0294087	0.0168	7.13e-06	0.4338	haemorrhoidal disease	5	168218403	9156
genus.Flavonifractor.id.2059.summary.txt.gz	rs11642826	G	C	0.14686	0.0016	NA	0.0543	0.0325191	0.0088	6.65e-06	0.8583	haemorrhoidal disease	16	6696929	8151
genus.Flavonifractor.id.2059.summary.txt.gz	rs11811696	T	C	-0.116063	0.0167	NA	0.0951	0.0241012	0.0067	2.07e-06	0.01334	haemorrhoidal disease	1	237351354	10221
genus.Flavonifractor.id.2059.summary.txt.gz	rs12030302	A	G	-0.0692276	-0.002	NA	0.4692	0.0137467	0.0039	5.61e-07	0.6144	haemorrhoidal disease	1	77887835	10805
genus.Flavonifractor.id.2059.summary.txt.gz	rs12038887	C	G	0.0942719	0.0052	NA	0.1228	0.0211646	0.0065	9.37e-06	0.4222	haemorrhoidal disease	1	102287083	10583
genus.Flavonifractor.id.2059.summary.txt.gz	rs34066017	A	G	0.0764294	-0.001	NA	0.2652	0.0159789	0.0044	1.52e-06	0.8209	haemorrhoidal disease	11	44849689	10705
genus.Flavonifractor.id.2059.summary.txt.gz	rs4949766	T	C	-0.0687466	0.0011	NA	0.262	0.0151661	0.0045	4.83e-06	0.8012	haemorrhoidal disease	1	77569489	10805
genus.Flavonifractor.id.2059.summary.txt.gz	rs6761463	G	C	-0.083392	-0.0064	NA	0.1568	0.0184596	0.0054	8.11e-06	0.2384	haemorrhoidal disease	2	50201547	10805
genus.Flavonifractor.id.2059.summary.txt.gz	rs798674	G	C	0.0637125	0.0013	NA	0.3831	0.0141608	0.0083	7.02e-06	0.8769	haemorrhoidal disease	16	96987	10583
genus.Flavonifractor.id.2059.summary.txt.gz	rs806808	T	C	0.0667272	0.0064	NA	0.4844	0.0136557	0.0039	1.18e-06	0.1025	haemorrhoidal disease	10	32381186	10801
genus.Fusicatenibacter.id.11305.summary.txt.gz	rs10439674	A	G	-0.0572129	0.0033	NA	0.2125	0.0130007	0.0048	7.68e-06	0.4987	haemorrhoidal disease	21	42681392	17381
genus.Fusicatenibacter.id.11305.summary.txt.gz	rs167879	C	T	-0.0659543	0.0114	NA	0.1691	0.0148763	0.0053	5.87e-06	0.02987	haemorrhoidal disease	20	55937366	16542
genus.Fusicatenibacter.id.11305.summary.txt.gz	rs1864685	A	C	-0.0494799	0.0026	NA	0.4608	0.0108105	0.0039	4.96e-06	0.5178	haemorrhoidal disease	17	70721782	17374
genus.Fusicatenibacter.id.11305.summary.txt.gz	rs2025938	G	A	-0.0967298	0.0054	NA	0.0822	0.0205426	0.0074	2.99e-06	0.4673	haemorrhoidal disease	10	112177119	15626
genus.Fusicatenibacter.id.11305.summary.txt.gz	rs2039204	T	A	-0.0497414	-0.0048	NA	0.4644	0.0107941	0.004	3.94e-06	0.229	haemorrhoidal disease	9	130371107	17383
genus.Fusicatenibacter.id.11305.summary.txt.gz	rs206581	A	G	-0.0568339	0.0019	NA	0.2246	0.0127894	0.0047	8.96e-06	0.6897	haemorrhoidal disease	18	10370596	17384
genus.Fusicatenibacter.id.11305.summary.txt.gz	rs2132128	G	A	-0.0771914	0.0047	NA	0.1392	0.0160344	0.0058	1.08e-06	0.4175	haemorrhoidal disease	8	15360718	17370
genus.Fusicatenibacter.id.11305.summary.txt.gz	rs3303	T	C	-0.0953657	-0.0092	NA	0.0838	0.020407	0.0153	3.94e-06	0.5473	haemorrhoidal disease	10	120447429	16877
genus.Fusicatenibacter.id.11305.summary.txt.gz	rs4378146	A	C	-0.0616691	-0.0029	NA	0.2455	0.0125259	0.0046	7.2e-07	0.5288	haemorrhoidal disease	1	24927625	17384
genus.Fusicatenibacter.id.11305.summary.txt.gz	rs60254196	A	G	-0.0492427	0.0033	NA	0.5129	0.0109365	0.0041	5.47e-06	0.418	haemorrhoidal disease	7	148856720	16978
genus.Fusicatenibacter.id.11305.summary.txt.gz	rs62187631	T	C	-0.0710571	0.0095	NA	0.1445	0.015924	0.0057	4.55e-06	0.09524	haemorrhoidal disease	2	226649570	16522
genus.Fusicatenibacter.id.11305.summary.txt.gz	rs62353480	A	G	-0.0701397	0.0024	NA	0.1825	0.0145589	0.0055	1.57e-06	0.6596	haemorrhoidal disease	5	29595000	16119
genus.Fusicatenibacter.id.11305.summary.txt.gz	rs6515626	G	A	0.141575	0.0034	NA	0.0486	0.0313559	0.0094	7.29e-06	0.717	haemorrhoidal disease	20	25257001	7796
genus.Fusicatenibacter.id.11305.summary.txt.gz	rs704418	T	C	0.0739124	0.0032	NA	0.1763	0.0151073	0.0053	7.77e-07	0.5488	haemorrhoidal disease	3	64252803	16626
genus.Fusicatenibacter.id.11305.summary.txt.gz	rs7069626	T	C	0.0509014	0.0005	NA	0.385	0.0111381	0.004	5.42e-06	0.8963	haemorrhoidal disease	10	125464544	17384
genus.Fusicatenibacter.id.11305.summary.txt.gz	rs73103914	A	G	-0.0597324	-0.0011	NA	0.2046	0.0134458	0.0049	8.3e-06	0.828	haemorrhoidal disease	12	58658311	17384
genus.Fusicatenibacter.id.11305.summary.txt.gz	rs792108	T	C	-0.0508345	0.0047	NA	0.3557	0.0113843	0.0041	8.5e-06	0.2586	haemorrhoidal disease	2	5532793	16978
genus.Fusicatenibacter.id.11305.summary.txt.gz	rs8028026	A	G	-0.0792146	-0.0019	NA	0.1077	0.0180505	0.0064	8.06e-06	0.7709	haemorrhoidal disease	15	88353215	16522
genus.Fusicatenibacter.id.11305.summary.txt.gz	rs8063430	T	C	-0.104026	-0.0133	NA	0.0619	0.022217	0.0084	4.93e-06	0.1151	haemorrhoidal disease	16	73821805	15552
genus.Fusicatenibacter.id.11305.summary.txt.gz	rs9905659	G	A	-0.061617	-0.0062	NA	0.1862	0.0136576	0.0051	7.31e-06	0.2184	haemorrhoidal disease	17	70697344	17384
genus.Gordonibacter.id.821.summary.txt.gz	rs117347059	G	C	-0.128261	-0.0059	NA	0.2136	0.0285123	0.0099	9.17e-06	0.5498	haemorrhoidal disease	7	129433205	3684
genus.Gordonibacter.id.821.summary.txt.gz	rs13412653	A	C	0.107597	-0.0045	NA	0.3448	0.0239228	0.0041	8.61e-06	0.2764	haemorrhoidal disease	2	30158494	3723
genus.Gordonibacter.id.821.summary.txt.gz	rs16955299	G	A	-0.196423	-0.0091	NA	0.078	0.0433538	0.0076	6.37e-06	0.2281	haemorrhoidal disease	17	52957210	3572
genus.Gordonibacter.id.821.summary.txt.gz	rs322296	G	A	0.17869	-0.0067	NA	0.1152	0.037722	0.0063	4.02e-06	0.2827	haemorrhoidal disease	7	136937189	3595
genus.Gordonibacter.id.821.summary.txt.gz	rs35042269	C	A	-0.180293	0.0014	NA	0.1643	0.0403296	0.0059	8.11e-06	0.8164	haemorrhoidal disease	4	8142607	3595
genus.Gordonibacter.id.821.summary.txt.gz	rs3765837	T	G	-0.190729	0.0123	NA	0.0877	0.0433608	0.0071	7.17e-06	0.08137	haemorrhoidal disease	1	210628449	3556
genus.Gordonibacter.id.821.summary.txt.gz	rs4596722	A	G	0.102908	-0.0029	NA	0.4687	0.0231571	0.0039	9.06e-06	0.4629	haemorrhoidal disease	9	88787144	3723
genus.Gordonibacter.id.821.summary.txt.gz	rs61934597	C	T	-0.172495	0.0099	NA	0.0958	0.0388567	0.0068	8.37e-06	0.1468	haemorrhoidal disease	12	131024079	3684
genus.Gordonibacter.id.821.summary.txt.gz	rs71545975	A	G	-0.153972	0.0076	NA	0.1497	0.0338918	0.0055	7.04e-06	0.1709	haemorrhoidal disease	7	47144505	3556
genus.Gordonibacter.id.821.summary.txt.gz	rs7220558	A	T	0.116884	-0.0079	NA	0.4152	0.0234834	0.004	6.71e-07	0.04753	haemorrhoidal disease	17	10148653	3723
genus.Gordonibacter.id.821.summary.txt.gz	rs72714787	C	A	0.181405	0.0097	NA	0.1015	0.0377102	0.0067	1.43e-06	0.1507	haemorrhoidal disease	4	136768501	3723
genus.Gordonibacter.id.821.summary.txt.gz	rs72939513	A	G	-0.21399	-0.0033	NA	0.0617	0.0490592	0.0086	7.98e-06	0.7028	haemorrhoidal disease	1	83136096	3435
genus.Gordonibacter.id.821.summary.txt.gz	rs7294633	C	T	0.12867	0.001	NA	0.3103	0.0249946	0.0043	3.44e-07	0.8208	haemorrhoidal disease	12	29024534	3723
genus.Gordonibacter.id.821.summary.txt.gz	rs76287110	A	T	-0.242965	-0.0046	NA	0.0717	0.0466177	0.008	1.67e-07	0.5594	haemorrhoidal disease	3	187450354	3483
genus.Gordonibacter.id.821.summary.txt.gz	rs768830	G	A	0.149852	0.0065	NA	0.132	0.0333315	0.006	7.76e-06	0.2751	haemorrhoidal disease	7	18970607	3723
genus.Haemophilus.id.3698.summary.txt.gz	rs10781340	G	A	0.0948915	0.0039	NA	0.1648	0.0203221	0.0054	4.32e-06	0.4741	haemorrhoidal disease	9	78752170	9037
genus.Haemophilus.id.3698.summary.txt.gz	rs10840326	C	G	-0.0677384	-0.0065	NA	0.4441	0.0151463	0.004	7.37e-06	0.1034	haemorrhoidal disease	11	9951672	8888
genus.Haemophilus.id.3698.summary.txt.gz	rs111582866	G	A	-0.124265	-0.0016	NA	0.1022	0.026016	0.0068	1.27e-06	0.8171	haemorrhoidal disease	16	48742489	8370
genus.Haemophilus.id.3698.summary.txt.gz	rs12191680	C	G	0.106544	0.0078	NA	0.1558	0.0200323	0.0056	1.47e-07	0.1621	haemorrhoidal disease	6	129224488	9115
genus.Haemophilus.id.3698.summary.txt.gz	rs12876183	T	A	0.0749201	0.0027	NA	0.2712	0.016711	0.0044	9.62e-06	0.5454	haemorrhoidal disease	13	85114550	9110
genus.Haemophilus.id.3698.summary.txt.gz	rs35509	G	A	0.128249	0.0155	NA	0.0873	0.0268779	0.007	2.01e-06	0.02737	haemorrhoidal disease	12	115493337	8430
genus.Haemophilus.id.3698.summary.txt.gz	rs4822728	T	C	0.0705861	-0.0016	NA	0.3967	0.0151388	0.004	3.48e-06	0.6867	haemorrhoidal disease	22	26891808	9119
genus.Haemophilus.id.3698.summary.txt.gz	rs56310940	G	C	-0.108393	0.0104	NA	0.0803	0.0247052	0.0073	7.23e-06	0.1541	haemorrhoidal disease	7	24360361	9119
genus.Haemophilus.id.3698.summary.txt.gz	rs76022354	C	T	0.244638	0.0144	NA	0.0488	0.0505504	0.0094	1.83e-06	0.1258	haemorrhoidal disease	10	94306385	3618
genus.Haemophilus.id.3698.summary.txt.gz	rs78909003	T	C	-0.246256	0.0008	NA	0.0497	0.0503924	0.0094	1.67e-06	0.9308	haemorrhoidal disease	9	105650242	3559
genus.Haemophilus.id.3698.summary.txt.gz	rs9328464	T	C	0.0723095	0.0049	NA	0.501	0.0148799	0.0039	1.42e-06	0.2093	haemorrhoidal disease	6	8350917	9119
genus.Haemophilus.id.3698.summary.txt.gz	rs9382510	C	T	-0.093521	0.0015	NA	0.2376	0.0172649	0.0046	7.12e-08	0.7499	haemorrhoidal disease	6	55448491	9117
genus.Haemophilus.id.3698.summary.txt.gz	rs9574096	A	T	-0.0736375	-0.0068	NA	0.3542	0.0155227	0.0041	2.18e-06	0.09861	haemorrhoidal disease	13	36104947	9118
genus.Haemophilus.id.3698.summary.txt.gz	rs9895850	T	C	-0.192957	-0.0082	NA	0.0455	0.0416755	0.0094	2.14e-06	0.3851	haemorrhoidal disease	17	64535013	4592
genus.Holdemanella.id.11393.summary.txt.gz	rs12415649	G	C	0.0839384	0	NA	0.2404	0.0190567	0.0046	7.88e-06	0.9932	haemorrhoidal disease	10	125021315	7662
genus.Holdemanella.id.11393.summary.txt.gz	rs12513188	G	A	0.0903906	-0.0067	NA	0.2063	0.0195276	0.0049	4.65e-06	0.1769	haemorrhoidal disease	4	71000791	7700
genus.Holdemanella.id.11393.summary.txt.gz	rs17586763	T	C	-0.227285	-0.0135	NA	0.0445	0.0510135	0.0095	7.72e-06	0.1566	haemorrhoidal disease	13	50932063	3817
genus.Holdemanella.id.11393.summary.txt.gz	rs1830029	C	G	-0.0954096	0.0056	NA	0.1884	0.021093	0.0052	5.35e-06	0.2741	haemorrhoidal disease	7	14728950	7456
genus.Holdemanella.id.11393.summary.txt.gz	rs1926302	G	A	-0.107972	-0.0019	NA	0.1284	0.0231421	0.006	7.5e-06	0.7564	haemorrhoidal disease	1	65153340	7702
genus.Holdemanella.id.11393.summary.txt.gz	rs34187114	C	A	-0.104505	0.0006	NA	0.1589	0.022601	0.0054	5.13e-06	0.9161	haemorrhoidal disease	8	138623633	7704
genus.Holdemanella.id.11393.summary.txt.gz	rs35228298	G	A	0.0934832	-0.0072	NA	0.2208	0.0202886	0.0048	7.3e-06	0.1357	haemorrhoidal disease	3	85392882	7456
genus.Holdemanella.id.11393.summary.txt.gz	rs4541991	T	C	-0.0927334	-0.0025	NA	0.2236	0.0194435	0.0048	2.1e-06	0.596	haemorrhoidal disease	9	105004835	7657
genus.Holdemanella.id.11393.summary.txt.gz	rs607782	T	C	-0.0854214	-0.0032	NA	0.3701	0.0172515	0.0045	7.19e-07	0.4752	haemorrhoidal disease	6	4148609	7456
genus.Holdemanella.id.11393.summary.txt.gz	rs62113381	T	C	-0.105447	-0.0026	NA	0.1463	0.0232029	0.0059	5.54e-06	0.6561	haemorrhoidal disease	19	7668225	7310
genus.Holdemanella.id.11393.summary.txt.gz	rs73011279	T	C	-0.0961669	0.0047	NA	0.2094	0.0199336	0.005	1.36e-06	0.3498	haemorrhoidal disease	19	15020095	7456
genus.Holdemanella.id.11393.summary.txt.gz	rs75764681	T	C	-0.283103	0.0036	NA	0.0494	0.0598999	0.0213	1.94e-06	0.8643	haemorrhoidal disease	10	4494630	3003
genus.Holdemanella.id.11393.summary.txt.gz	rs761624	C	G	0.0959801	-0.0047	NA	0.2773	0.0179537	0.0044	1.38e-07	0.2875	haemorrhoidal disease	6	163603171	7706
genus.Holdemanella.id.11393.summary.txt.gz	rs8113760	G	A	0.078999	0.0005	NA	0.3427	0.01734	0.0064	4.62e-06	0.9393	haemorrhoidal disease	19	43851935	7456
genus.Holdemania.id.2157.summary.txt.gz	rs10885477	T	C	-0.135137	-0.0051	NA	0.0643	0.0301894	0.008	8.6e-06	0.5271	haemorrhoidal disease	10	115332413	8690
genus.Holdemania.id.2157.summary.txt.gz	rs11080063	G	A	-0.0665238	-0.0032	NA	0.4764	0.0149837	0.004	6.67e-06	0.4173	haemorrhoidal disease	17	26789271	9103
genus.Holdemania.id.2157.summary.txt.gz	rs111745969	A	G	0.120677	-0.0014	NA	0.0989	0.0265781	0.0071	3.71e-06	0.8438	haemorrhoidal disease	15	93110222	8233
genus.Holdemania.id.2157.summary.txt.gz	rs113593397	A	G	-0.128935	0.0023	NA	0.0807	0.0282526	0.0073	9.36e-06	0.7536	haemorrhoidal disease	8	123973840	8296
genus.Holdemania.id.2157.summary.txt.gz	rs116500994	G	T	-0.13755	0.0019	NA	0.0707	0.0293386	0.0078	2.34e-06	0.803	haemorrhoidal disease	13	81685543	8432
genus.Holdemania.id.2157.summary.txt.gz	rs12701617	A	G	-0.0660617	0.0029	NA	0.4347	0.0149427	0.004	9.52e-06	0.4672	haemorrhoidal disease	7	38292857	9106
genus.Holdemania.id.2157.summary.txt.gz	rs150096134	T	A	0.162139	-0.0038	NA	0.06	0.0332089	0.0087	2.38e-06	0.6615	haemorrhoidal disease	12	39589195	6906
genus.Holdemania.id.2157.summary.txt.gz	rs1867876	T	C	0.0842919	-0.0078	NA	0.2875	0.0162192	0.0044	2.74e-07	0.07397	haemorrhoidal disease	11	18768068	9109
genus.Holdemania.id.2157.summary.txt.gz	rs41438744	C	G	-0.12487	0.002	NA	0.0778	0.027013	0.0074	2.44e-06	0.7859	haemorrhoidal disease	14	102553414	8839
genus.Holdemania.id.2157.summary.txt.gz	rs4146507	C	T	0.079488	0.0087	NA	0.231	0.0177002	0.0047	7.23e-06	0.06368	haemorrhoidal disease	5	106209093	9108
genus.Holdemania.id.2157.summary.txt.gz	rs55888180	C	G	0.128671	0.0044	NA	0.0879	0.0282795	0.0072	5.89e-06	0.5437	haemorrhoidal disease	17	76443497	8464
genus.Holdemania.id.2157.summary.txt.gz	rs6133067	T	C	0.0910829	-0.0121	NA	0.2472	0.0178561	0.012	5.17e-07	0.3129	haemorrhoidal disease	20	3839754	8863
genus.Holdemania.id.2157.summary.txt.gz	rs73139538	G	A	-0.148594	-0.0111	NA	0.058	0.0327469	0.0088	7.77e-06	0.2086	haemorrhoidal disease	7	63323145	8095
genus.Holdemania.id.2157.summary.txt.gz	rs77293403	A	G	0.164556	-0.0068	NA	0.0619	0.0341775	0.0087	1.77e-06	0.4346	haemorrhoidal disease	5	77388406	7585
genus.Holdemania.id.2157.summary.txt.gz	rs80149660	C	T	-0.232987	-0.006	NA	0.0564	0.0519183	0.0085	6.04e-06	0.4825	haemorrhoidal disease	10	129908282	3283
genus.Holdemania.id.2157.summary.txt.gz	rs9500080	C	T	0.0926764	0.0062	NA	0.2237	0.0178886	0.0048	4.09e-07	0.1894	haemorrhoidal disease	6	105737322	9106
genus.Holdemania.id.2157.summary.txt.gz	rs9529719	T	C	0.074038	0	NA	0.3051	0.0160494	0.0044	5.97e-06	0.991	haemorrhoidal disease	13	70856516	9107
genus.Holdemania.id.2157.summary.txt.gz	rs967319	T	C	0.0788638	-0.0002	NA	0.2387	0.0176744	0.0046	8.38e-06	0.9584	haemorrhoidal disease	3	60615680	9108
genus.Howardella.id.2000.summary.txt.gz	rs10048062	C	T	-0.147352	-0.0131	NA	0.13	0.0336531	0.0058	8.59e-06	0.02562	haemorrhoidal disease	15	98476920	3800
genus.Howardella.id.2000.summary.txt.gz	rs12452946	A	G	-0.105833	-0.0021	NA	0.4924	0.0228941	0.0041	3.8e-06	0.6143	haemorrhoidal disease	17	17253288	3800
genus.Howardella.id.2000.summary.txt.gz	rs1484873	A	G	-0.227831	-0.0082	NA	0.0569	0.046335	0.0086	2.56e-06	0.3389	haemorrhoidal disease	18	43206985	3608
genus.Howardella.id.2000.summary.txt.gz	rs17167098	G	A	-0.169366	0.0066	NA	0.1316	0.0352068	0.0058	1.12e-06	0.2548	haemorrhoidal disease	7	133154356	3586
genus.Howardella.id.2000.summary.txt.gz	rs2154047	C	A	-0.192557	0.0026	NA	0.0759	0.0420093	0.0078	9.97e-06	0.7337	haemorrhoidal disease	14	95452797	3623
genus.Howardella.id.2000.summary.txt.gz	rs36081916	T	C	-0.18123	0.0116	NA	0.1057	0.0402987	0.0072	4.7e-06	0.1096	haemorrhoidal disease	7	93527414	3216
genus.Howardella.id.2000.summary.txt.gz	rs3791893	A	G	0.147035	-0.0042	NA	0.1187	0.034023	0.0063	9.5e-06	0.5048	haemorrhoidal disease	2	218819396	3795
genus.Howardella.id.2000.summary.txt.gz	rs609430	T	G	-0.112045	0.007	NA	0.3446	0.0239328	0.0041	3.34e-06	0.08892	haemorrhoidal disease	4	169178315	3798
genus.Howardella.id.2000.summary.txt.gz	rs61771805	A	T	-0.136779	-0.0064	NA	0.2039	0.0296811	0.0049	4.03e-06	0.1922	haemorrhoidal disease	1	72972799	3612
genus.Howardella.id.2000.summary.txt.gz	rs672217	G	A	0.164146	-0.0023	NA	0.1289	0.0349993	0.0059	3.52e-06	0.6972	haemorrhoidal disease	18	60125134	3611
genus.Howardella.id.2000.summary.txt.gz	rs901099	T	G	-0.12718	-0.0025	NA	0.3157	0.0250924	0.0046	6.53e-07	0.588	haemorrhoidal disease	11	77901287	3647
genus.Hungatella.id.11306.summary.txt.gz	rs10044993	C	A	0.139547	-0.0009	NA	0.1398	0.0316748	0.0057	8.07e-06	0.8763	haemorrhoidal disease	5	58424440	4209
genus.Hungatella.id.11306.summary.txt.gz	rs13128780	T	C	-0.149725	0.0005	NA	0.1417	0.0312777	0.0057	1.75e-06	0.9356	haemorrhoidal disease	4	166058998	3999
genus.Hungatella.id.11306.summary.txt.gz	rs13249325	T	G	-0.100023	-0.0061	NA	0.3814	0.0225883	0.0041	9.69e-06	0.1296	haemorrhoidal disease	8	14853525	4209
genus.Hungatella.id.11306.summary.txt.gz	rs17092615	G	A	0.152235	-0.0065	NA	0.1313	0.0337867	0.0062	7.38e-06	0.294	haemorrhoidal disease	14	95973619	4009
genus.Hungatella.id.11306.summary.txt.gz	rs72759041	G	T	-0.126025	0.0001	NA	0.2328	0.0282242	0.009	3.86e-06	0.9879	haemorrhoidal disease	15	89577376	3910
genus.Intestinibacter.id.11345.summary.txt.gz	rs10805326	G	A	0.0775151	0.0005	NA	0.2969	0.0139665	0.0044	3.55e-08	0.9028	haemorrhoidal disease	4	14324623	12303
genus.Intestinibacter.id.11345.summary.txt.gz	rs11109097	C	T	0.0624272	-0.0068	NA	0.3084	0.0138539	0.0043	5.49e-06	0.1132	haemorrhoidal disease	12	97928437	11886
genus.Intestinibacter.id.11345.summary.txt.gz	rs118030283	G	A	-0.151829	-0.0061	NA	0.0525	0.0324471	0.009	2.67e-06	0.4981	haemorrhoidal disease	16	5993076	8830
genus.Intestinibacter.id.11345.summary.txt.gz	rs16938435	T	C	-0.112189	0.0079	NA	0.0753	0.0235439	0.0074	1.8e-06	0.2825	haemorrhoidal disease	9	21502923	12303
genus.Intestinibacter.id.11345.summary.txt.gz	rs2098844	C	T	-0.0575295	0	NA	0.4564	0.0128416	0.004	6.79e-06	0.9978	haemorrhoidal disease	11	127703160	12291
genus.Intestinibacter.id.11345.summary.txt.gz	rs2702387	A	G	0.0608559	-0.0062	NA	0.3452	0.0132145	0.0042	4.26e-06	0.1391	haemorrhoidal disease	4	179361262	12291
genus.Intestinibacter.id.11345.summary.txt.gz	rs4327025	G	A	-0.0810346	-0.0024	NA	0.2167	0.0154397	0.0048	1.64e-07	0.6087	haemorrhoidal disease	15	92446683	12303
genus.Intestinibacter.id.11345.summary.txt.gz	rs447950	A	G	0.0628342	-0.003	NA	0.3114	0.0136652	0.0043	5.64e-06	0.4832	haemorrhoidal disease	5	148846426	12303
genus.Intestinibacter.id.11345.summary.txt.gz	rs478972	T	C	-0.142681	0.0088	NA	0.0548	0.0297116	0.0087	1.82e-06	0.3127	haemorrhoidal disease	11	125663184	10333
genus.Intestinibacter.id.11345.summary.txt.gz	rs6062862	A	G	0.0924508	0.001	NA	0.111	0.0204658	0.0064	6.68e-06	0.8759	haemorrhoidal disease	20	61325223	12189
genus.Intestinibacter.id.11345.summary.txt.gz	rs62430350	T	C	0.151096	-0.0075	NA	0.0581	0.0351476	0.0091	6.84e-06	0.4123	haemorrhoidal disease	6	170918194	7650
genus.Intestinibacter.id.11345.summary.txt.gz	rs68093214	C	T	0.0662258	0.021	NA	0.2657	0.0149877	0.0045	9.26e-06	3.56e-06	haemorrhoidal disease	3	70657785	11886
genus.Intestinibacter.id.11345.summary.txt.gz	rs6875660	C	T	0.0890455	-0.0071	NA	0.1184	0.0193905	0.0061	3.06e-06	0.2408	haemorrhoidal disease	5	159686256	12293
genus.Intestinibacter.id.11345.summary.txt.gz	rs893394	G	A	0.0583322	-0.0065	NA	0.4513	0.0130729	0.0041	7.85e-06	0.1154	haemorrhoidal disease	2	20054971	11886
genus.Intestinibacter.id.11345.summary.txt.gz	rs9348442	C	T	0.099082	0.0037	NA	0.0811	0.0221625	0.0073	6.26e-06	0.611	haemorrhoidal disease	6	10303945	12303
genus.Intestinimonas.id.2062.summary.txt.gz	rs1000888	C	G	-0.0585038	-0.0052	NA	0.3853	0.013219	0.004	9.71e-06	0.1985	haemorrhoidal disease	13	23343542	12090
genus.Intestinimonas.id.2062.summary.txt.gz	rs10262702	T	C	0.0918017	0.016	NA	0.124	0.0194885	0.0111	2.06e-06	0.1504	haemorrhoidal disease	7	66890843	11766
genus.Intestinimonas.id.2062.summary.txt.gz	rs11258178	A	G	0.0660742	0.0043	NA	0.3815	0.0134139	0.0042	6.98e-07	0.2959	haemorrhoidal disease	10	13124513	11766
genus.Intestinimonas.id.2062.summary.txt.gz	rs11928843	G	A	-0.0607331	0.007	NA	0.4609	0.0132035	0.0042	4.21e-06	0.09328	haemorrhoidal disease	3	17187915	11766
genus.Intestinimonas.id.2062.summary.txt.gz	rs12226153	A	G	-0.151142	-0.0113	NA	0.0581	0.0306922	0.0085	5.12e-07	0.1827	haemorrhoidal disease	11	94364293	9023
genus.Intestinimonas.id.2062.summary.txt.gz	rs12566247	T	A	0.0637084	-0.0023	NA	0.3462	0.0135355	0.0042	2.19e-06	0.5905	haemorrhoidal disease	1	43767569	12076
genus.Intestinimonas.id.2062.summary.txt.gz	rs17067892	C	T	0.107194	0.0154	NA	0.0761	0.0250013	0.0075	6.38e-06	0.03988	haemorrhoidal disease	8	3763540	11544
genus.Intestinimonas.id.2062.summary.txt.gz	rs1859797	G	A	0.060368	-0.0072	NA	0.4677	0.0131793	0.004	4.12e-06	0.06842	haemorrhoidal disease	7	22007303	11766
genus.Intestinimonas.id.2062.summary.txt.gz	rs2276760	A	G	-0.0685233	0.0012	NA	0.2148	0.0152546	0.0049	7.84e-06	0.7975	haemorrhoidal disease	3	150620956	12081
genus.Intestinimonas.id.2062.summary.txt.gz	rs2731794	C	T	0.120632	0.0072	NA	0.0627	0.0257529	0.0083	1.92e-06	0.386	haemorrhoidal disease	5	17209391	11079
genus.Intestinimonas.id.2062.summary.txt.gz	rs2930225	G	T	0.0729524	0.0045	NA	0.2594	0.0152948	0.0047	1.35e-06	0.3354	haemorrhoidal disease	16	85327902	12003
genus.Intestinimonas.id.2062.summary.txt.gz	rs4113676	A	C	-0.218507	-0.0158	NA	0.0505	0.0490152	0.0178	7.42e-06	0.3748	haemorrhoidal disease	20	6218922	3170
genus.Intestinimonas.id.2062.summary.txt.gz	rs4784055	T	C	-0.175324	-0.0017	NA	0.0472	0.038599	0.0097	8.72e-07	0.8606	haemorrhoidal disease	16	58818770	3193
genus.Intestinimonas.id.2062.summary.txt.gz	rs62240188	G	A	0.130074	0.0001	NA	0.083	0.0267179	0.0155	2.2e-06	0.9966	haemorrhoidal disease	3	10611142	10252
genus.Intestinimonas.id.2062.summary.txt.gz	rs62427239	C	A	0.162658	0.0242	NA	0.0731	0.0367647	0.0163	9.41e-06	0.1369	haemorrhoidal disease	6	155737906	6385
genus.Intestinimonas.id.2062.summary.txt.gz	rs6934519	C	T	0.0692373	-0.0004	NA	0.2591	0.0151154	0.0045	8.57e-06	0.9218	haemorrhoidal disease	6	67200802	12089
genus.Intestinimonas.id.2062.summary.txt.gz	rs716604	A	G	0.0818068	0	NA	0.1787	0.0165992	0.0051	8.57e-07	0.9967	haemorrhoidal disease	2	6514088	12090
genus.Intestinimonas.id.2062.summary.txt.gz	rs7170984	T	C	-0.0658116	-0.0114	NA	0.3065	0.0140767	0.0043	2.98e-06	0.008591	haemorrhoidal disease	15	93819735	12090
genus.Intestinimonas.id.2062.summary.txt.gz	rs72982915	C	T	0.183158	0.0005	NA	0.05	0.0402743	0.0093	4.91e-06	0.9527	haemorrhoidal disease	2	140898088	5591
genus.Intestinimonas.id.2062.summary.txt.gz	rs994794	G	C	-0.141905	-0.0123	NA	0.0508	0.0315074	0.0091	7.31e-06	0.1767	haemorrhoidal disease	4	114608814	9250
genus.Lachnoclostridium.id.11308.summary.txt.gz	rs1031599	G	T	-0.078627	0.0011	NA	0.1	0.0175644	0.0069	6.31e-06	0.8786	haemorrhoidal disease	3	66725825	17398
genus.Lachnoclostridium.id.11308.summary.txt.gz	rs12566975	T	C	-0.0468097	-0.0079	NA	0.4941	0.0105787	0.0039	9.57e-06	0.04466	haemorrhoidal disease	1	185091351	17921
genus.Lachnoclostridium.id.11308.summary.txt.gz	rs1528479	G	A	-0.0497798	-0.0069	NA	0.3468	0.0111919	0.0042	9.64e-06	0.1018	haemorrhoidal disease	2	167244051	17477
genus.Lachnoclostridium.id.11308.summary.txt.gz	rs1997204	T	C	-0.108075	-0.0047	NA	0.0535	0.0242022	0.009	5.97e-06	0.6038	haemorrhoidal disease	12	102046595	14138
genus.Lachnoclostridium.id.11308.summary.txt.gz	rs2385421	A	G	0.0746186	0.0127	NA	0.0855	0.0180734	0.0075	7.14e-06	0.08999	haemorrhoidal disease	18	19743455	17903
genus.Lachnoclostridium.id.11308.summary.txt.gz	rs3821998	C	A	-0.0864066	0.0057	NA	0.0866	0.0192519	0.0071	6.72e-06	0.4173	haemorrhoidal disease	4	38694566	17920
genus.Lachnoclostridium.id.11308.summary.txt.gz	rs4738679	G	A	-0.0520267	0.0022	NA	0.3434	0.011404	0.0041	4.42e-06	0.5878	haemorrhoidal disease	8	59370320	17921
genus.Lachnoclostridium.id.11308.summary.txt.gz	rs6112314	A	C	-0.0561715	0.0022	NA	0.3932	0.0108174	0.004	2.43e-07	0.5929	haemorrhoidal disease	20	19300846	17842
genus.Lachnoclostridium.id.11308.summary.txt.gz	rs615997	T	C	0.0511752	0.0108	NA	0.487	0.0106491	0.0039	2.03e-06	0.005995	haemorrhoidal disease	3	23037786	17911
genus.Lachnoclostridium.id.11308.summary.txt.gz	rs61915992	A	T	0.0803876	-0.0039	NA	0.1234	0.0172209	0.0062	2.67e-06	0.5302	haemorrhoidal disease	12	28169306	16773
genus.Lachnoclostridium.id.11308.summary.txt.gz	rs62028349	G	C	0.0469989	0.0017	NA	0.4931	0.0105971	0.004	9.17e-06	0.6639	haemorrhoidal disease	16	27217620	17922
genus.Lachnoclostridium.id.11308.summary.txt.gz	rs62285313	A	G	0.0864203	-0.0041	NA	0.1037	0.0181565	0.0066	1.58e-06	0.5385	haemorrhoidal disease	3	177470032	16991
genus.Lachnoclostridium.id.11308.summary.txt.gz	rs72829893	G	T	0.117472	-0.0196	NA	0.0532	0.0268103	0.0089	5.58e-06	0.02819	haemorrhoidal disease	17	46694541	12404
genus.Lachnoclostridium.id.11308.summary.txt.gz	rs78068103	A	G	0.0886199	-0.0074	NA	0.0742	0.0194248	0.0142	3.67e-06	0.6005	haemorrhoidal disease	17	13816159	17477
genus.Lachnoclostridium.id.11308.summary.txt.gz	rs789029	C	T	-0.0641289	0.0002	NA	0.1811	0.0137974	0.0051	3.75e-06	0.972	haemorrhoidal disease	18	1053252	17922
genus.Lachnospira.id.2004.summary.txt.gz	rs13157098	A	G	-0.0768058	0.0062	NA	0.1579	0.0155312	0.0058	5.99e-07	0.2852	haemorrhoidal disease	5	176802250	15947
genus.Lachnospira.id.2004.summary.txt.gz	rs159484	G	A	0.0794668	-0.0101	NA	0.103	0.0176999	0.0065	6.68e-06	0.1218	haemorrhoidal disease	4	111995627	16487
genus.Lachnospira.id.2004.summary.txt.gz	rs2326833	C	G	-0.078495	0.0111	NA	0.1256	0.017109	0.006	4.6e-06	0.06711	haemorrhoidal disease	6	6893668	15632
genus.Lachnospira.id.2004.summary.txt.gz	rs2520509	A	G	0.0519063	-0.0037	NA	0.3351	0.011578	0.0042	7.42e-06	0.3727	haemorrhoidal disease	12	91006514	16500
genus.Lachnospira.id.2004.summary.txt.gz	rs4686798	T	C	0.0531826	-0.0037	NA	0.3805	0.0113747	0.004	2.74e-06	0.3605	haemorrhoidal disease	3	186445436	16497
genus.Lachnospira.id.2004.summary.txt.gz	rs4923324	G	A	-0.0617321	-0.0066	NA	0.2318	0.0133387	0.0047	2.44e-06	0.154	haemorrhoidal disease	11	25962890	16490
genus.Lachnospira.id.2004.summary.txt.gz	rs56791201	T	C	0.051823	-0.0029	NA	0.4713	0.0110697	0.0039	2.93e-06	0.4617	haemorrhoidal disease	2	57701660	16486
genus.LachnospiraceaeFCS020group.id.11314.summary.txt.gz	rs10093861	G	A	-0.0568869	0.012	NA	0.4948	0.0121152	0.004	3.06e-06	0.002424	haemorrhoidal disease	8	121244406	13772
genus.LachnospiraceaeFCS020group.id.11314.summary.txt.gz	rs113859143	G	C	-0.108906	-0.0007	NA	0.0736	0.0242055	0.0076	2.55e-06	0.9225	haemorrhoidal disease	5	109403564	13238
genus.LachnospiraceaeFCS020group.id.11314.summary.txt.gz	rs12078956	C	G	0.106101	0.009	NA	0.0943	0.0222904	0.0072	2.15e-06	0.2145	haemorrhoidal disease	1	35328576	13101
genus.LachnospiraceaeFCS020group.id.11314.summary.txt.gz	rs1254846	G	A	0.105963	0.0025	NA	0.077	0.0232501	0.0076	5.6e-06	0.7383	haemorrhoidal disease	10	44346094	13172
genus.LachnospiraceaeFCS020group.id.11314.summary.txt.gz	rs1363769	T	C	-0.200628	-0.0007	NA	0.0478	0.0449372	0.0094	1.58e-06	0.9426	haemorrhoidal disease	19	17865305	3555
genus.LachnospiraceaeFCS020group.id.11314.summary.txt.gz	rs2322265	C	T	-0.0666305	-0.0124	NA	0.2461	0.0141577	0.0046	5.21e-06	0.006775	haemorrhoidal disease	4	166588085	13772
genus.LachnospiraceaeFCS020group.id.11314.summary.txt.gz	rs2862811	T	C	0.0564927	0.0038	NA	0.4456	0.0121736	0.004	3.92e-06	0.3417	haemorrhoidal disease	3	165996415	13772
genus.LachnospiraceaeFCS020group.id.11314.summary.txt.gz	rs35035870	T	C	-0.190615	-0.0165	NA	0.0463	0.0414403	0.0097	2.62e-06	0.08767	haemorrhoidal disease	11	3248876	5642
genus.LachnospiraceaeFCS020group.id.11314.summary.txt.gz	rs369444	C	G	0.125481	-0.0085	NA	0.0595	0.0259008	0.0084	3.15e-06	0.3091	haemorrhoidal disease	16	23631307	12465
genus.LachnospiraceaeFCS020group.id.11314.summary.txt.gz	rs3999074	G	T	-0.0550587	0.0108	NA	0.4246	0.0121847	0.004	6.55e-06	0.007249	haemorrhoidal disease	10	65563647	13772
genus.LachnospiraceaeFCS020group.id.11314.summary.txt.gz	rs4452603	T	G	0.0604208	0.0054	NA	0.2675	0.0135965	0.0047	8.98e-06	0.2524	haemorrhoidal disease	6	71966268	13487
genus.LachnospiraceaeFCS020group.id.11314.summary.txt.gz	rs62140927	C	T	0.0613709	-0.0002	NA	0.2924	0.0131055	0.0044	2.38e-06	0.9638	haemorrhoidal disease	2	53523566	13771
genus.LachnospiraceaeFCS020group.id.11314.summary.txt.gz	rs7249113	G	A	0.0679483	-0.0004	NA	0.2984	0.0133496	0.0044	3.72e-07	0.9247	haemorrhoidal disease	19	2571232	13534
genus.LachnospiraceaeFCS020group.id.11314.summary.txt.gz	rs72793667	A	G	-0.116881	-0.0002	NA	0.0808	0.0246589	0.0078	1.63e-06	0.9842	haemorrhoidal disease	2	53946431	12396
genus.LachnospiraceaeFCS020group.id.11314.summary.txt.gz	rs9308097	A	G	0.055381	0.0025	NA	0.4205	0.0123659	0.006	7.47e-06	0.6779	haemorrhoidal disease	4	165786478	13542
genus.LachnospiraceaeFCS020group.id.11314.summary.txt.gz	rs9788306	C	T	-0.062804	-0.0022	NA	0.298	0.0130744	0.0043	1.39e-06	0.6152	haemorrhoidal disease	13	40419314	13772
genus.LachnospiraceaeFCS020group.id.11314.summary.txt.gz	rs9919338	G	C	-0.0553339	0.0071	NA	0.4612	0.0120621	0.004	4.91e-06	0.07224	haemorrhoidal disease	1	118425334	13768
genus.LachnospiraceaeNC2004group.id.11316.summary.txt.gz	rs117467633	T	C	-0.169687	-0.0217	NA	0.07	0.0383169	0.0162	9.13e-06	0.1803	haemorrhoidal disease	17	21157406	5077
genus.LachnospiraceaeNC2004group.id.11316.summary.txt.gz	rs12127733	G	A	0.115182	0.0034	NA	0.1846	0.0246006	0.0051	3.11e-06	0.5082	haemorrhoidal disease	1	234157721	6226
genus.LachnospiraceaeNC2004group.id.11316.summary.txt.gz	rs12208226	C	A	-0.154739	-0.0077	NA	0.0803	0.0340372	0.0072	9.75e-06	0.2891	haemorrhoidal disease	6	22725908	5620
genus.LachnospiraceaeNC2004group.id.11316.summary.txt.gz	rs12863463	G	A	-0.156365	0.0003	NA	0.0785	0.0345372	0.0073	6.04e-06	0.9698	haemorrhoidal disease	13	47512191	5516
genus.LachnospiraceaeNC2004group.id.11316.summary.txt.gz	rs1331592	C	G	0.0948806	0.0017	NA	0.2301	0.0208369	0.0047	5.34e-06	0.7094	haemorrhoidal disease	9	122239986	6328
genus.LachnospiraceaeNC2004group.id.11316.summary.txt.gz	rs17067076	G	A	-0.154631	0.0027	NA	0.0586	0.0352194	0.0085	5.61e-06	0.7489	haemorrhoidal disease	18	58229086	4449
genus.LachnospiraceaeNC2004group.id.11316.summary.txt.gz	rs1928659	T	C	0.102522	-0.0011	NA	0.2437	0.0226445	0.0046	6.17e-06	0.8048	haemorrhoidal disease	9	29334137	5516
genus.LachnospiraceaeNC2004group.id.11316.summary.txt.gz	rs1929743	T	C	0.0837206	0.0052	NA	0.3407	0.0190318	0.0041	9.06e-06	0.2119	haemorrhoidal disease	13	76829562	6330
genus.LachnospiraceaeNC2004group.id.11316.summary.txt.gz	rs3756315	A	G	-0.0883469	-0.0007	NA	0.3383	0.0188397	0.0043	3.33e-06	0.8688	haemorrhoidal disease	5	149544722	6328
genus.LachnospiraceaeNC2004group.id.11316.summary.txt.gz	rs6116753	G	A	0.0994748	-0.0004	NA	0.2463	0.0209139	0.0046	2.92e-06	0.9336	haemorrhoidal disease	20	5330700	6278
genus.LachnospiraceaeND3007group.id.11317.summary.txt.gz	rs13110238	C	G	-0.0636978	-0.0044	NA	0.2276	0.0142041	0.0107	4.48e-06	0.677	haemorrhoidal disease	4	7678735	15019
genus.LachnospiraceaeND3007group.id.11317.summary.txt.gz	rs2861203	G	A	0.0572304	-0.0063	NA	0.2959	0.0127279	0.0068	7.37e-06	0.3509	haemorrhoidal disease	3	172950553	15305
genus.LachnospiraceaeND3007group.id.11317.summary.txt.gz	rs72776675	T	C	-0.0647067	-0.0051	NA	0.1753	0.014797	0.0056	8.72e-06	0.3559	haemorrhoidal disease	10	14137663	15302
genus.LachnospiraceaeND3007group.id.11317.summary.txt.gz	rs9932954	A	G	-0.0561864	0.0118	NA	0.4533	0.0115984	0.0043	1.25e-06	0.005696	haemorrhoidal disease	16	1100633	15222
genus.LachnospiraceaeNK4A136group.id.11319.summary.txt.gz	rs10952110	G	T	0.0487709	0.0023	NA	0.464	0.0109614	0.004	9.08e-06	0.5668	haemorrhoidal disease	7	8497922	16764
genus.LachnospiraceaeNK4A136group.id.11319.summary.txt.gz	rs11263806	A	G	-0.0524615	0.0095	NA	0.3185	0.0116758	0.0043	5.07e-06	0.02632	haemorrhoidal disease	17	35240097	17236
genus.LachnospiraceaeNK4A136group.id.11319.summary.txt.gz	rs12362320	G	C	0.0573168	0.0111	NA	0.3377	0.0115466	0.0042	8.04e-07	0.008826	haemorrhoidal disease	11	3922055	16764
genus.LachnospiraceaeNK4A136group.id.11319.summary.txt.gz	rs12611395	A	G	-0.0902532	-0.0025	NA	0.0944	0.0199652	0.0132	5.83e-06	0.8469	haemorrhoidal disease	19	21806125	16486
genus.LachnospiraceaeNK4A136group.id.11319.summary.txt.gz	rs160061	A	G	0.0513831	-0.0009	NA	0.4791	0.0108094	0.004	2.12e-06	0.8137	haemorrhoidal disease	5	6116659	17234
genus.LachnospiraceaeNK4A136group.id.11319.summary.txt.gz	rs28540839	A	C	0.0508285	-0.0009	NA	0.4915	0.0110591	0.004	9.34e-06	0.831	haemorrhoidal disease	8	84735080	16764
genus.LachnospiraceaeNK4A136group.id.11319.summary.txt.gz	rs2880566	T	C	0.0599578	-0.0091	NA	0.2107	0.0134693	0.005	5.61e-06	0.06765	haemorrhoidal disease	17	30016653	17232
genus.LachnospiraceaeNK4A136group.id.11319.summary.txt.gz	rs4955932	T	C	-0.0492283	-0.0071	NA	0.417	0.0109388	0.004	7.05e-06	0.07792	haemorrhoidal disease	3	55181375	17236
genus.LachnospiraceaeNK4A136group.id.11319.summary.txt.gz	rs59805249	T	C	0.0936162	0.0065	NA	0.0608	0.0207982	0.0084	9.45e-06	0.4407	haemorrhoidal disease	5	90289997	15195
genus.LachnospiraceaeNK4A136group.id.11319.summary.txt.gz	rs68104925	T	C	-0.0549104	0.0069	NA	0.3578	0.0115385	0.0041	2.37e-06	0.09153	haemorrhoidal disease	14	100177681	17227
genus.LachnospiraceaeNK4A136group.id.11319.summary.txt.gz	rs7073658	T	G	-0.0499621	-0.0108	NA	0.3969	0.0109693	0.004	5.27e-06	0.007554	haemorrhoidal disease	10	62175024	17236
genus.LachnospiraceaeNK4A136group.id.11319.summary.txt.gz	rs73044693	A	G	-0.10758	0.0104	NA	0.0848	0.0229884	0.014	3.57e-06	0.4571	haemorrhoidal disease	19	51256120	12773
genus.LachnospiraceaeNK4A136group.id.11319.summary.txt.gz	rs7616165	G	T	-0.230542	0.0068	NA	0.0424	0.0483465	0.0097	2.77e-06	0.4849	haemorrhoidal disease	3	190415145	4094
genus.LachnospiraceaeNK4A136group.id.11319.summary.txt.gz	rs76193507	A	G	-0.22973	-0.0039	NA	0.0473	0.0499776	0.0093	2.93e-06	0.673	haemorrhoidal disease	3	161749981	3578
genus.LachnospiraceaeNK4A136group.id.11319.summary.txt.gz	rs7832116	A	G	-0.0714756	0.0039	NA	0.1488	0.0151703	0.0056	3.57e-06	0.4795	haemorrhoidal disease	8	4842929	17219
genus.LachnospiraceaeNK4A136group.id.11319.summary.txt.gz	rs954878	A	G	-0.0520656	0.0028	NA	0.4429	0.0109082	0.004	1.78e-06	0.4855	haemorrhoidal disease	1	54578401	17227
genus.LachnospiraceaeUCG001.id.11321.summary.txt.gz	rs10815577	C	G	-0.0683706	0.0074	NA	0.4033	0.0143691	0.004	1.72e-06	0.06543	haemorrhoidal disease	9	7273249	10149
genus.LachnospiraceaeUCG001.id.11321.summary.txt.gz	rs12131224	C	T	0.117095	-0.0022	NA	0.092	0.02591	0.0072	7.4e-06	0.7594	haemorrhoidal disease	1	166199362	9676
genus.LachnospiraceaeUCG001.id.11321.summary.txt.gz	rs2050911	G	A	0.0751466	0.001	NA	0.2999	0.0153934	0.0043	1.11e-06	0.8125	haemorrhoidal disease	1	82384407	10148
genus.LachnospiraceaeUCG001.id.11321.summary.txt.gz	rs2371284	T	C	-0.0761893	-0.0068	NA	0.2114	0.0170127	0.0051	7.56e-06	0.1805	haemorrhoidal disease	12	56256262	9961
genus.LachnospiraceaeUCG001.id.11321.summary.txt.gz	rs437876	T	C	0.0784637	-0.0016	NA	0.3859	0.0144768	0.0041	7.17e-08	0.6957	haemorrhoidal disease	3	42568440	10150
genus.LachnospiraceaeUCG001.id.11321.summary.txt.gz	rs4981345	T	C	-0.0681973	-0.0022	NA	0.3386	0.0149831	0.0042	6.09e-06	0.5947	haemorrhoidal disease	14	21455973	9961
genus.LachnospiraceaeUCG001.id.11321.summary.txt.gz	rs573933	T	C	-0.107898	0.0052	NA	0.0885	0.0232346	0.0069	3.11e-06	0.4553	haemorrhoidal disease	9	14477851	10150
genus.LachnospiraceaeUCG001.id.11321.summary.txt.gz	rs62496417	T	G	-0.0748504	-0.0016	NA	0.2381	0.0165681	0.0047	5.88e-06	0.738	haemorrhoidal disease	7	96965504	10150
genus.LachnospiraceaeUCG001.id.11321.summary.txt.gz	rs7213933	T	A	-0.0816269	0.0025	NA	0.1888	0.01838	0.0052	9.02e-06	0.6337	haemorrhoidal disease	17	36155074	9961
genus.LachnospiraceaeUCG001.id.11321.summary.txt.gz	rs7341608	T	C	-0.0784757	-0.0031	NA	0.1994	0.0177648	0.0049	9.48e-06	0.5295	haemorrhoidal disease	8	56839500	9917
genus.LachnospiraceaeUCG001.id.11321.summary.txt.gz	rs74034332	G	A	0.168045	-0.0018	NA	0.047	0.0382637	0.0097	3.33e-06	0.8536	haemorrhoidal disease	16	79092359	6004
genus.LachnospiraceaeUCG001.id.11321.summary.txt.gz	rs78848836	A	G	-0.118868	0.0002	NA	0.085	0.0259753	0.0075	3.38e-06	0.9777	haemorrhoidal disease	1	53773248	9506
genus.LachnospiraceaeUCG001.id.11321.summary.txt.gz	rs79476906	T	A	-0.087088	0.0044	NA	0.159	0.0197008	0.0054	8.27e-06	0.41	haemorrhoidal disease	1	108102470	9917
genus.LachnospiraceaeUCG001.id.11321.summary.txt.gz	rs8104225	A	G	0.0892098	0.0065	NA	0.1618	0.0197665	0.012	8.04e-06	0.5874	haemorrhoidal disease	19	13962924	9908
genus.LachnospiraceaeUCG001.id.11321.summary.txt.gz	rs9403580	C	T	0.107801	0.0106	NA	0.101	0.0229777	0.0065	3.47e-06	0.1062	haemorrhoidal disease	6	145006780	10095
genus.LachnospiraceaeUCG001.id.11321.summary.txt.gz	rs985416	C	T	0.0970258	0.0137	NA	0.1902	0.0181807	0.005	1.46e-07	0.006562	haemorrhoidal disease	3	148269083	9917
genus.LachnospiraceaeUCG004.id.11324.summary.txt.gz	rs11128180	A	G	0.0648288	0.0051	NA	0.2338	0.0140126	0.0047	4.52e-06	0.2812	haemorrhoidal disease	3	70592215	14466
genus.LachnospiraceaeUCG004.id.11324.summary.txt.gz	rs12072562	T	C	0.133104	-0.0089	NA	0.0554	0.0303566	0.0086	7.07e-06	0.2969	haemorrhoidal disease	1	105287469	9176
genus.LachnospiraceaeUCG004.id.11324.summary.txt.gz	rs12202257	G	A	-0.0550876	0.0056	NA	0.3707	0.0124186	0.0042	7.03e-06	0.1771	haemorrhoidal disease	6	78609654	14448
genus.LachnospiraceaeUCG004.id.11324.summary.txt.gz	rs12673420	G	A	0.0554351	0.0034	NA	0.4311	0.0118375	0.004	2.98e-06	0.3959	haemorrhoidal disease	7	71303007	14463
genus.LachnospiraceaeUCG004.id.11324.summary.txt.gz	rs12747809	G	A	-0.062197	0.0036	NA	0.3197	0.0125685	0.0042	8.65e-07	0.3974	haemorrhoidal disease	1	240359089	14464
genus.LachnospiraceaeUCG004.id.11324.summary.txt.gz	rs12894272	A	G	0.0579792	0.0108	NA	0.3165	0.0125229	0.0042	4.34e-06	0.01054	haemorrhoidal disease	14	40536481	14463
genus.LachnospiraceaeUCG004.id.11324.summary.txt.gz	rs233486	A	G	-0.0799088	0.0012	NA	0.1301	0.017766	0.0059	6.28e-06	0.8456	haemorrhoidal disease	6	14817584	13710
genus.LachnospiraceaeUCG004.id.11324.summary.txt.gz	rs2444793	C	T	-0.0542433	-0.0055	NA	0.4791	0.0118188	0.004	4.77e-06	0.1615	haemorrhoidal disease	6	81318836	14463
genus.LachnospiraceaeUCG004.id.11324.summary.txt.gz	rs2706242	G	C	-0.0901399	0.0104	NA	0.0909	0.0199712	0.0068	9.84e-06	0.1273	haemorrhoidal disease	13	51292902	14026
genus.LachnospiraceaeUCG004.id.11324.summary.txt.gz	rs2726805	A	G	0.0548397	0.0057	NA	0.3995	0.0120844	0.004	6.3e-06	0.1605	haemorrhoidal disease	4	183247601	14466
genus.LachnospiraceaeUCG004.id.11324.summary.txt.gz	rs2882478	G	A	-0.0577091	-0.0021	NA	0.4495	0.0118338	0.004	1.21e-06	0.5987	haemorrhoidal disease	2	49904589	14466
genus.LachnospiraceaeUCG004.id.11324.summary.txt.gz	rs35182105	A	G	-0.109724	0.0407	NA	0.0697	0.024221	0.008	4.87e-06	4.24e-07	haemorrhoidal disease	12	24572337	13170
genus.LachnospiraceaeUCG004.id.11324.summary.txt.gz	rs62256516	G	A	0.0592366	0.0089	NA	0.3009	0.0132222	0.0088	9.85e-06	0.3076	haemorrhoidal disease	3	70324294	14026
genus.LachnospiraceaeUCG004.id.11324.summary.txt.gz	rs6656451	C	T	-0.05436	-0.0001	NA	0.4447	0.011947	0.0039	5.57e-06	0.9836	haemorrhoidal disease	1	65990422	14458
genus.LachnospiraceaeUCG004.id.11324.summary.txt.gz	rs7629954	A	G	0.108441	-0.0032	NA	0.078	0.023825	0.0075	5.77e-06	0.6657	haemorrhoidal disease	3	154242406	12568
genus.LachnospiraceaeUCG008.id.11328.summary.txt.gz	rs10741777	T	C	-0.0973842	0.0115	NA	0.2402	0.0194791	0.0047	7.69e-07	0.01352	haemorrhoidal disease	11	19572557	7014
genus.LachnospiraceaeUCG008.id.11328.summary.txt.gz	rs10751237	A	C	-0.082075	0.0023	NA	0.424	0.0174377	0.0042	3.17e-06	0.5776	haemorrhoidal disease	11	74275056	6930
genus.LachnospiraceaeUCG008.id.11328.summary.txt.gz	rs10793103	C	T	0.0974344	-0.004	NA	0.3126	0.0181279	0.0044	9.35e-08	0.3602	haemorrhoidal disease	11	74391775	7014
genus.LachnospiraceaeUCG008.id.11328.summary.txt.gz	rs10801803	G	A	-0.117029	-0.0062	NA	0.1375	0.0243085	0.0057	1.4e-06	0.275	haemorrhoidal disease	1	90818872	7017
genus.LachnospiraceaeUCG008.id.11328.summary.txt.gz	rs11236216	T	C	0.083842	-0.0039	NA	0.3387	0.0176709	0.0043	2.35e-06	0.365	haemorrhoidal disease	11	74405061	6930
genus.LachnospiraceaeUCG008.id.11328.summary.txt.gz	rs13024781	T	C	-0.0798769	0.0005	NA	0.4614	0.0168846	0.0039	2.29e-06	0.897	haemorrhoidal disease	2	168628871	7016
genus.LachnospiraceaeUCG008.id.11328.summary.txt.gz	rs57091572	A	G	-0.110443	0.0098	NA	0.1466	0.0235801	0.0056	2.86e-06	0.07888	haemorrhoidal disease	6	81214803	6950
genus.LachnospiraceaeUCG008.id.11328.summary.txt.gz	rs57254474	G	A	0.0886511	-0.0074	NA	0.2356	0.0199045	0.0047	6.92e-06	0.115	haemorrhoidal disease	8	23071054	7017
genus.LachnospiraceaeUCG008.id.11328.summary.txt.gz	rs61944774	A	G	0.179838	0	NA	0.059	0.0393797	0.0089	6.34e-06	0.9964	haemorrhoidal disease	12	129539818	6000
genus.LachnospiraceaeUCG008.id.11328.summary.txt.gz	rs62277846	C	T	0.102292	-0.0129	NA	0.2145	0.0212319	0.0048	1.59e-06	0.007695	haemorrhoidal disease	2	228100140	7016
genus.LachnospiraceaeUCG008.id.11328.summary.txt.gz	rs67078837	T	C	-0.0845848	0.0037	NA	0.4718	0.0170693	0.0039	7.68e-07	0.3515	haemorrhoidal disease	4	114220647	7016
genus.LachnospiraceaeUCG008.id.11328.summary.txt.gz	rs75356640	G	A	0.136523	-0.0019	NA	0.0793	0.0303128	0.008	9.83e-06	0.8073	haemorrhoidal disease	15	31697284	6423
genus.LachnospiraceaeUCG008.id.11328.summary.txt.gz	rs955844	A	C	0.112064	0	NA	0.1663	0.0228369	0.0055	1.81e-06	0.9949	haemorrhoidal disease	16	84992314	6863
genus.LachnospiraceaeUCG008.id.11328.summary.txt.gz	rs9873555	G	C	-0.121162	-0.0026	NA	0.1599	0.0233467	0.0054	2.41e-07	0.6333	haemorrhoidal disease	3	100496680	6577
genus.LachnospiraceaeUCG010.id.11330.summary.txt.gz	rs10414815	T	C	0.10453	-0.0013	NA	0.1174	0.0230253	0.0065	4.24e-06	0.8466	haemorrhoidal disease	19	42586245	11564
genus.LachnospiraceaeUCG010.id.11330.summary.txt.gz	rs11192447	A	G	0.126592	-0.0067	NA	0.062	0.024345	0.0085	4.69e-07	0.4339	haemorrhoidal disease	10	83848397	12695
genus.LachnospiraceaeUCG010.id.11330.summary.txt.gz	rs12346653	C	T	0.0657686	0.0016	NA	0.2691	0.0139569	0.0045	2.7e-06	0.7231	haemorrhoidal disease	9	92267239	12816
genus.LachnospiraceaeUCG010.id.11330.summary.txt.gz	rs1408275	A	T	-0.0615563	-0.0091	NA	0.2811	0.0138733	0.0045	8.05e-06	0.0444	haemorrhoidal disease	6	84976022	12816
genus.LachnospiraceaeUCG010.id.11330.summary.txt.gz	rs17730011	G	A	-0.0702357	-0.008	NA	0.1885	0.015706	0.0052	7.85e-06	0.121	haemorrhoidal disease	6	84772845	13226
genus.LachnospiraceaeUCG010.id.11330.summary.txt.gz	rs2153460	A	T	-0.0684038	0.0047	NA	0.1849	0.0156562	0.0051	9.17e-06	0.3567	haemorrhoidal disease	9	85576178	13236
genus.LachnospiraceaeUCG010.id.11330.summary.txt.gz	rs2833528	C	T	-0.0562148	0.0046	NA	0.3732	0.0127763	0.0041	9.92e-06	0.2671	haemorrhoidal disease	21	33193567	13233
genus.LachnospiraceaeUCG010.id.11330.summary.txt.gz	rs336138	G	T	0.0779543	-0.0028	NA	0.1601	0.0171865	0.0054	7.48e-06	0.601	haemorrhoidal disease	5	8146371	13236
genus.LachnospiraceaeUCG010.id.11330.summary.txt.gz	rs4576377	A	C	-0.0572001	0.0022	NA	0.375	0.0127043	0.0041	7.63e-06	0.5968	haemorrhoidal disease	7	81410263	13225
genus.LachnospiraceaeUCG010.id.11330.summary.txt.gz	rs72761829	A	T	0.111884	0.02	NA	0.0755	0.0238893	0.0076	2.58e-06	0.008814	haemorrhoidal disease	1	224897491	11488
genus.LachnospiraceaeUCG010.id.11330.summary.txt.gz	rs72894957	G	A	0.222263	-0.0157	NA	0.0456	0.0486425	0.0094	5.68e-06	0.09489	haemorrhoidal disease	2	185862591	4316
genus.LachnospiraceaeUCG010.id.11330.summary.txt.gz	rs74315802	G	T	0.0867262	-0.0168	NA	0.1509	0.0183477	0.0127	3.19e-06	0.1855	haemorrhoidal disease	14	29872341	12715
genus.LachnospiraceaeUCG010.id.11330.summary.txt.gz	rs9981767	A	C	0.0655062	-0.0021	NA	0.3213	0.0131994	0.0045	9.96e-07	0.6342	haemorrhoidal disease	21	44079875	12816
genus.Lactobacillus.id.1837.summary.txt.gz	rs11674854	C	T	-0.0852686	-0.0008	NA	0.4113	0.0176504	0.0041	1.59e-06	0.8385	haemorrhoidal disease	2	28903275	6655
genus.Lactobacillus.id.1837.summary.txt.gz	rs12693845	C	T	-0.0805447	0.0031	NA	0.3869	0.0177429	0.0041	8.96e-06	0.4527	haemorrhoidal disease	2	199312684	6958
genus.Lactobacillus.id.1837.summary.txt.gz	rs1530559	G	A	0.0804001	0.0065	NA	0.4683	0.0178207	0.0044	4.93e-06	0.145	haemorrhoidal disease	2	135755629	6655
genus.Lactobacillus.id.1837.summary.txt.gz	rs16861661	G	A	-0.183147	0.0119	NA	0.0672	0.038148	0.0082	1.28e-06	0.1474	haemorrhoidal disease	1	18501459	5325
genus.Lactobacillus.id.1837.summary.txt.gz	rs328312	T	A	0.0815092	0.0102	NA	0.456	0.0169441	0.004	1.41e-06	0.01024	haemorrhoidal disease	16	73890910	6950
genus.Lactobacillus.id.1837.summary.txt.gz	rs6092149	A	T	-0.0801344	0.0021	NA	0.4323	0.017149	0.0041	3.29e-06	0.6048	haemorrhoidal disease	20	54192992	6906
genus.Lactobacillus.id.1837.summary.txt.gz	rs62314653	C	A	0.187692	0.0115	NA	0.0561	0.0394585	0.0089	2.24e-06	0.1974	haemorrhoidal disease	4	109896462	5944
genus.Lactobacillus.id.1837.summary.txt.gz	rs7399658	G	A	-0.107134	0.0055	NA	0.2103	0.0221883	0.0049	3.12e-06	0.2684	haemorrhoidal disease	13	23834968	6613
genus.Lactobacillus.id.1837.summary.txt.gz	rs75127669	C	A	0.139784	0.0026	NA	0.0825	0.0310414	0.0072	6.83e-06	0.7145	haemorrhoidal disease	6	151027636	6840
genus.Lactobacillus.id.1837.summary.txt.gz	rs768253	T	G	-0.079195	0	NA	0.3914	0.0171791	0.004	4.25e-06	0.9908	haemorrhoidal disease	8	69010103	6958
genus.Lactobacillus.id.1837.summary.txt.gz	rs77478751	A	G	-0.219886	-0.0116	NA	0.0638	0.0475759	0.0172	7.33e-06	0.4984	haemorrhoidal disease	3	173151665	3669
genus.Lactobacillus.id.1837.summary.txt.gz	rs921925	A	C	0.0985077	0.001	NA	0.222	0.0203229	0.0048	9.72e-07	0.8377	haemorrhoidal disease	19	6928017	6952
genus.Lactococcus.id.1851.summary.txt.gz	rs10417872	T	G	0.118306	-0.0048	NA	0.2842	0.024522	0.0045	1.29e-06	0.2789	haemorrhoidal disease	19	28767353	4056
genus.Lactococcus.id.1851.summary.txt.gz	rs123059	T	C	-0.13671	-0.0025	NA	0.2292	0.0274694	0.0101	1.27e-06	0.8022	haemorrhoidal disease	17	2699935	3760
genus.Lactococcus.id.1851.summary.txt.gz	rs12621813	G	A	0.108423	0.0057	NA	0.3051	0.0239978	0.0043	6.61e-06	0.1807	haemorrhoidal disease	2	31266049	4057
genus.Lactococcus.id.1851.summary.txt.gz	rs17168302	G	A	0.191857	-0.016	NA	0.0689	0.0424761	0.008	6.29e-06	0.04587	haemorrhoidal disease	7	14650221	4023
genus.Lactococcus.id.1851.summary.txt.gz	rs2293361	C	T	-0.199221	0.0113	NA	0.0644	0.0430969	0.008	1.4e-06	0.1578	haemorrhoidal disease	2	54114864	3787
genus.Lactococcus.id.1851.summary.txt.gz	rs34757988	G	C	0.122294	-0.0134	NA	0.3856	0.0228976	0.0041	8.95e-08	0.001012	haemorrhoidal disease	18	64699550	4055
genus.Lactococcus.id.1851.summary.txt.gz	rs4766997	C	T	0.114599	-0.0031	NA	0.311	0.023839	0.0043	2.06e-06	0.4757	haemorrhoidal disease	12	113161438	4053
genus.Lactococcus.id.1851.summary.txt.gz	rs55910161	C	T	0.146426	-0.0089	NA	0.1584	0.0307367	0.0055	2.36e-06	0.1054	haemorrhoidal disease	10	71518643	3836
genus.Lactococcus.id.1851.summary.txt.gz	rs6674304	C	T	0.200758	-0.0038	NA	0.0689	0.0442121	0.0078	6.18e-06	0.6271	haemorrhoidal disease	1	116887742	3869
genus.Lactococcus.id.1851.summary.txt.gz	rs757872	G	C	0.140799	0.0017	NA	0.2216	0.027582	0.0048	4.37e-07	0.7177	haemorrhoidal disease	22	31532568	3792
genus.Lactococcus.id.1851.summary.txt.gz	rs7992246	T	C	0.104232	0.0078	NA	0.3677	0.0230786	0.0042	4.45e-06	0.06149	haemorrhoidal disease	13	113472525	4057
genus.Marvinbryantia.id.2005.summary.txt.gz	rs11620597	T	C	0.119479	-0.0046	NA	0.063	0.0271688	0.0082	7.8e-06	0.5744	haemorrhoidal disease	13	86079090	11031
genus.Marvinbryantia.id.2005.summary.txt.gz	rs11645029	G	C	-0.060618	0.0025	NA	0.4493	0.0131551	0.004	4.15e-06	0.5393	haemorrhoidal disease	16	5938448	11709
genus.Marvinbryantia.id.2005.summary.txt.gz	rs1187983	C	T	-0.0935456	0.0087	NA	0.1325	0.0193174	0.0059	2.02e-06	0.139	haemorrhoidal disease	1	58441860	11896
genus.Marvinbryantia.id.2005.summary.txt.gz	rs12963345	G	C	-0.059681	-0.0081	NA	0.4259	0.0132289	0.0104	6.6e-06	0.4338	haemorrhoidal disease	18	46255637	11709
genus.Marvinbryantia.id.2005.summary.txt.gz	rs146541147	G	A	0.118845	0.002	NA	0.0681	0.0268423	0.0087	6.86e-06	0.8189	haemorrhoidal disease	19	4542097	10778
genus.Marvinbryantia.id.2005.summary.txt.gz	rs2724813	A	G	-0.0840769	0.0085	NA	0.1909	0.0167551	0.0051	6.28e-07	0.09409	haemorrhoidal disease	10	12516924	11610
genus.Marvinbryantia.id.2005.summary.txt.gz	rs2842896	C	T	-0.0649396	0.0019	NA	0.5126	0.0131146	0.0041	7.25e-07	0.6468	haemorrhoidal disease	6	132881664	11709
genus.Marvinbryantia.id.2005.summary.txt.gz	rs2863363	A	G	0.0634861	0.0028	NA	0.3554	0.0136323	0.0041	3.11e-06	0.5035	haemorrhoidal disease	3	166039765	11950
genus.Marvinbryantia.id.2005.summary.txt.gz	rs3125832	A	C	0.0679323	-0.0024	NA	0.2508	0.015012	0.0046	5.03e-06	0.6026	haemorrhoidal disease	1	211400180	11709
genus.Marvinbryantia.id.2005.summary.txt.gz	rs3991048	G	T	0.0591462	-0.0041	NA	0.4122	0.0132536	0.004	7.09e-06	0.3055	haemorrhoidal disease	1	58436991	11939
genus.Marvinbryantia.id.2005.summary.txt.gz	rs61884471	G	A	0.124426	0.0124	NA	0.0746	0.0248431	0.0075	1.01e-06	0.0985	haemorrhoidal disease	11	45826561	11559
genus.Marvinbryantia.id.2005.summary.txt.gz	rs72948274	A	C	-0.126354	-0.0015	NA	0.0552	0.0272212	0.0088	3.26e-06	0.8636	haemorrhoidal disease	11	79518683	11561
genus.Marvinbryantia.id.2005.summary.txt.gz	rs8006832	G	T	-0.0952415	0.0064	NA	0.1091	0.0216699	0.0065	6.58e-06	0.3256	haemorrhoidal disease	14	21577837	11412
genus.Methanobrevibacter.id.123.summary.txt.gz	rs10202904	T	G	-0.112811	0.0032	NA	0.4274	0.0239106	0.004	3.09e-06	0.4165	haemorrhoidal disease	2	125440268	3583
genus.Methanobrevibacter.id.123.summary.txt.gz	rs11018665	A	T	0.113013	0.004	NA	0.348	0.0254343	0.0041	7.03e-06	0.3298	haemorrhoidal disease	11	89349287	3586
genus.Methanobrevibacter.id.123.summary.txt.gz	rs1334944	T	C	0.115197	0.001	NA	0.3196	0.0255492	0.0042	7.61e-06	0.8046	haemorrhoidal disease	10	112266046	3586
genus.Methanobrevibacter.id.123.summary.txt.gz	rs4779844	G	C	0.109639	-0.002	NA	0.3614	0.0247979	0.0041	9.28e-06	0.6327	haemorrhoidal disease	15	31516919	3585
genus.Methanobrevibacter.id.123.summary.txt.gz	rs4802933	A	G	-0.135628	0.0018	NA	0.173	0.0308139	0.0056	9.74e-06	0.7476	haemorrhoidal disease	19	52925820	3586
genus.Methanobrevibacter.id.123.summary.txt.gz	rs6776814	T	C	-0.188956	0.0087	NA	0.0963	0.0419905	0.0067	8.05e-06	0.195	haemorrhoidal disease	3	15053083	3283
genus.Methanobrevibacter.id.123.summary.txt.gz	rs76029318	T	C	0.222849	0.0091	NA	0.071	0.0454319	0.0079	1.08e-06	0.2472	haemorrhoidal disease	13	41963791	3387
genus.Methanobrevibacter.id.123.summary.txt.gz	rs894996	C	A	0.214213	-0.001	NA	0.0771	0.0456045	0.0075	3.82e-06	0.8939	haemorrhoidal disease	4	104418307	3479
genus.Odoribacter.id.952.summary.txt.gz	rs10093869	A	G	-0.0577795	0	NA	0.3453	0.0125389	0.0042	3.67e-06	0.9929	haemorrhoidal disease	8	1266824	14218
genus.Odoribacter.id.952.summary.txt.gz	rs10423795	C	T	0.0550695	0.003	NA	0.4139	0.0121164	0.0043	6.58e-06	0.4838	haemorrhoidal disease	19	49523088	14135
genus.Odoribacter.id.952.summary.txt.gz	rs16918425	A	T	0.0999781	-0.0064	NA	0.0758	0.0223785	0.0076	8.85e-06	0.4025	haemorrhoidal disease	11	6848360	13689
genus.Odoribacter.id.952.summary.txt.gz	rs28417404	A	G	-0.0726896	-0.0025	NA	0.1509	0.0161372	0.0056	3.68e-06	0.6489	haemorrhoidal disease	14	70944224	14698
genus.Odoribacter.id.952.summary.txt.gz	rs4793970	A	G	-0.0576329	-0.0038	NA	0.2923	0.0129154	0.0043	6.03e-06	0.3862	haemorrhoidal disease	17	46763962	14687
genus.Odoribacter.id.952.summary.txt.gz	rs503751	C	G	0.0618294	-0.0023	NA	0.4711	0.0118887	0.004	2.08e-07	0.5705	haemorrhoidal disease	15	58063881	14218
genus.Odoribacter.id.952.summary.txt.gz	rs6856150	G	A	0.0881922	0.01	NA	0.0986	0.0194146	0.007	6.06e-06	0.1563	haemorrhoidal disease	4	11907559	14597
genus.Odoribacter.id.952.summary.txt.gz	rs74553962	T	G	0.121449	0.0345	NA	0.0663	0.0264106	0.0147	9.49e-06	0.01914	haemorrhoidal disease	8	69677480	11803
genus.Odoribacter.id.952.summary.txt.gz	rs77779484	G	A	-0.133489	0.0007	NA	0.0563	0.0268526	0.0085	6.56e-07	0.9341	haemorrhoidal disease	12	67655943	11935
genus.Olsenella.id.822.summary.txt.gz	rs1035588	A	G	-0.108148	-0.0025	NA	0.3737	0.0236848	0.0041	4.86e-06	0.543	haemorrhoidal disease	2	150077190	3739
genus.Olsenella.id.822.summary.txt.gz	rs17148768	G	A	0.140434	0.001	NA	0.1883	0.0295602	0.005	2.2e-06	0.8464	haemorrhoidal disease	10	10777085	3648
genus.Olsenella.id.822.summary.txt.gz	rs2759329	G	A	-0.111131	-0.0036	NA	0.3869	0.0237218	0.004	3.43e-06	0.375	haemorrhoidal disease	1	231960352	3739
genus.Olsenella.id.822.summary.txt.gz	rs35225860	A	G	-0.223604	0.0174	NA	0.0555	0.0482391	0.0093	3.87e-06	0.06138	haemorrhoidal disease	1	247642270	3630
genus.Olsenella.id.822.summary.txt.gz	rs6046522	C	T	0.122938	-0.0134	NA	0.2637	0.0269928	0.0046	4.48e-06	0.003491	haemorrhoidal disease	20	19969568	3705
genus.Olsenella.id.822.summary.txt.gz	rs61090148	A	G	-0.104783	0.0001	NA	0.4544	0.0231343	0.004	6.44e-06	0.9715	haemorrhoidal disease	4	174810498	3739
genus.Olsenella.id.822.summary.txt.gz	rs62112538	C	T	-0.19943	0.0075	NA	0.0829	0.0407033	0.0076	1.19e-06	0.3261	haemorrhoidal disease	19	4925018	3630
genus.Olsenella.id.822.summary.txt.gz	rs72691585	C	A	-0.249079	-0.0065	NA	0.0563	0.0520814	0.0088	2.95e-06	0.4633	haemorrhoidal disease	9	21884425	3078
genus.Olsenella.id.822.summary.txt.gz	rs7540303	C	T	0.108044	-0.0027	NA	0.3899	0.023638	0.004	5.32e-06	0.5059	haemorrhoidal disease	1	179629191	3739
genus.Olsenella.id.822.summary.txt.gz	rs8066522	G	A	-0.106529	0.0042	NA	0.3515	0.0240379	0.0041	9.7e-06	0.3102	haemorrhoidal disease	17	59632873	3739
genus.Olsenella.id.822.summary.txt.gz	rs9460691	C	A	0.119966	0.0044	NA	0.2377	0.0268645	0.0047	7.28e-06	0.3486	haemorrhoidal disease	6	10422207	3739
genus.Oscillibacter.id.2063.summary.txt.gz	rs11627628	T	C	0.143961	0.0004	NA	0.0825	0.0290223	0.0073	1.01e-06	0.9591	haemorrhoidal disease	14	21479605	8486
genus.Oscillibacter.id.2063.summary.txt.gz	rs11990279	T	C	-0.0824934	0.0085	NA	0.2401	0.0180457	0.0046	4.94e-06	0.06413	haemorrhoidal disease	8	11116314	8528
genus.Oscillibacter.id.2063.summary.txt.gz	rs12417956	C	G	0.0785431	0.0105	NA	0.2318	0.0174075	0.0047	6.03e-06	0.02465	haemorrhoidal disease	11	25973451	8928
genus.Oscillibacter.id.2063.summary.txt.gz	rs12649930	T	G	0.121589	-0.0027	NA	0.0928	0.0259612	0.0069	4.09e-06	0.6997	haemorrhoidal disease	4	3656291	8794
genus.Oscillibacter.id.2063.summary.txt.gz	rs133832	A	C	-0.0795527	0.0023	NA	0.3256	0.0162411	0.0047	1.15e-06	0.6157	haemorrhoidal disease	22	44834707	8926
genus.Oscillibacter.id.2063.summary.txt.gz	rs137917150	T	A	-0.174992	-0.0014	NA	0.0624	0.0388394	0.009	4.62e-06	0.8775	haemorrhoidal disease	12	82366390	5733
genus.Oscillibacter.id.2063.summary.txt.gz	rs16866406	A	G	0.0988765	0.0004	NA	0.1439	0.0208795	0.0056	3.08e-06	0.9402	haemorrhoidal disease	2	179457147	8930
genus.Oscillibacter.id.2063.summary.txt.gz	rs16934185	A	G	-0.129568	0.0007	NA	0.0847	0.028157	0.007	4.38e-06	0.9254	haemorrhoidal disease	9	1798324	8492
genus.Oscillibacter.id.2063.summary.txt.gz	rs234108	A	G	0.0749553	-0.0052	NA	0.4862	0.0152632	0.0041	9.16e-07	0.2024	haemorrhoidal disease	1	184942671	8694
genus.Oscillibacter.id.2063.summary.txt.gz	rs36095275	C	T	-0.0752368	0.0026	NA	0.3752	0.0156861	0.0041	1.4e-06	0.5241	haemorrhoidal disease	14	32270129	8694
genus.Oscillibacter.id.2063.summary.txt.gz	rs4506202	A	G	-0.0711323	0.0026	NA	0.5319	0.0152261	0.0062	3.21e-06	0.6789	haemorrhoidal disease	8	21598077	8694
genus.Oscillibacter.id.2063.summary.txt.gz	rs61883564	A	G	-0.101351	-0.0028	NA	0.1332	0.0221016	0.006	3.39e-06	0.6423	haemorrhoidal disease	11	79013843	8930
genus.Oscillibacter.id.2063.summary.txt.gz	rs62206502	C	A	-0.0681423	0.0071	NA	0.4459	0.0151349	0.0041	6.6e-06	0.08188	haemorrhoidal disease	20	18003390	8883
genus.Oscillibacter.id.2063.summary.txt.gz	rs6901560	C	G	0.0855032	0.0029	NA	0.2035	0.018693	0.0049	6.21e-06	0.5576	haemorrhoidal disease	6	36931994	8525
genus.Oscillibacter.id.2063.summary.txt.gz	rs75453768	G	T	0.12212	0.0061	NA	0.0956	0.0268629	0.0073	5.35e-06	0.4046	haemorrhoidal disease	10	116469806	8256
genus.Oscillibacter.id.2063.summary.txt.gz	rs761240	T	G	-0.17664	0.0047	NA	0.0729	0.0388812	0.0119	2.04e-06	0.6919	haemorrhoidal disease	20	49507892	5185
genus.Oscillibacter.id.2063.summary.txt.gz	rs9393920	A	G	-0.0744662	-0.0076	NA	0.4512	0.0151081	0.004	9.92e-07	0.05439	haemorrhoidal disease	6	28580593	8930
genus.Oscillospira.id.2064.summary.txt.gz	rs12206468	G	A	-0.133016	-0.0042	NA	0.074	0.0269733	0.0075	1.04e-06	0.5798	haemorrhoidal disease	6	18093691	9554
genus.Oscillospira.id.2064.summary.txt.gz	rs12925026	T	C	0.13559	0.0074	NA	0.0794	0.030678	0.0074	9.31e-06	0.3144	haemorrhoidal disease	16	89792856	8200
genus.Oscillospira.id.2064.summary.txt.gz	rs1954532	T	C	-0.0826246	0.0013	NA	0.2148	0.0175252	0.005	2.27e-06	0.8015	haemorrhoidal disease	14	28151415	9841
genus.Oscillospira.id.2064.summary.txt.gz	rs2211563	C	A	0.0819177	0.0041	NA	0.1801	0.0181079	0.0051	9.12e-06	0.4267	haemorrhoidal disease	14	28134483	10199
genus.Oscillospira.id.2064.summary.txt.gz	rs28889936	A	C	0.114051	0.004	NA	0.082	0.0252838	0.0072	3.37e-06	0.5792	haemorrhoidal disease	4	89483300	9758
genus.Oscillospira.id.2064.summary.txt.gz	rs62422654	C	T	0.0898456	0.0132	NA	0.157	0.0198088	0.0111	6.47e-06	0.2325	haemorrhoidal disease	6	170474630	9769
genus.Oscillospira.id.2064.summary.txt.gz	rs72866977	A	C	-0.130569	-0.0098	NA	0.0733	0.0281674	0.008	5.63e-06	0.2227	haemorrhoidal disease	6	56160483	9098
genus.Oscillospira.id.2064.summary.txt.gz	rs73038677	T	A	-0.08321	-0.0051	NA	0.2139	0.0168666	0.0048	1.09e-06	0.294	haemorrhoidal disease	3	172373615	10195
genus.Oscillospira.id.2064.summary.txt.gz	rs751183	T	C	-0.0774322	-0.0003	NA	0.223	0.0172216	0.0048	6.85e-06	0.9441	haemorrhoidal disease	1	76803093	9841
genus.Oscillospira.id.2064.summary.txt.gz	rs8076323	A	G	0.0715392	0.0085	NA	0.2708	0.0156539	0.0045	5.61e-06	0.05627	haemorrhoidal disease	17	14881860	10193
genus.Oxalobacter.id.2978.summary.txt.gz	rs10464997	G	A	0.137691	-0.0075	NA	0.1451	0.0294804	0.0057	3.3e-06	0.1914	haemorrhoidal disease	8	20902693	4650
genus.Oxalobacter.id.2978.summary.txt.gz	rs11108500	A	G	-0.199099	0.0077	NA	0.0643	0.0427327	0.0086	3.74e-06	0.3689	haemorrhoidal disease	12	96819204	4303
genus.Oxalobacter.id.2978.summary.txt.gz	rs111966731	T	C	0.213114	0.0075	NA	0.0572	0.047162	0.0085	7.3e-06	0.3786	haemorrhoidal disease	15	93941937	3931
genus.Oxalobacter.id.2978.summary.txt.gz	rs12002250	A	C	0.217122	0.0126	NA	0.0599	0.0466317	0.0085	1.42e-06	0.1368	haemorrhoidal disease	9	19682558	4297
genus.Oxalobacter.id.2978.summary.txt.gz	rs1569853	T	C	-0.138078	0.0064	NA	0.1477	0.0296981	0.0055	3.65e-06	0.2488	haemorrhoidal disease	6	38550301	4492
genus.Oxalobacter.id.2978.summary.txt.gz	rs36057338	G	T	0.207847	-0.0038	NA	0.0715	0.0421439	0.0078	8.8e-07	0.6263	haemorrhoidal disease	4	189935314	4244
genus.Oxalobacter.id.2978.summary.txt.gz	rs3862635	C	T	-0.172142	-0.0049	NA	0.0708	0.0394026	0.0077	9.19e-06	0.521	haemorrhoidal disease	11	126582578	4469
genus.Oxalobacter.id.2978.summary.txt.gz	rs4428215	G	A	0.130293	0.007	NA	0.2326	0.0242237	0.0046	7.51e-08	0.1338	haemorrhoidal disease	3	171947435	4655
genus.Oxalobacter.id.2978.summary.txt.gz	rs6000536	C	T	-0.130992	-0.012	NA	0.2136	0.0253804	0.0049	2.06e-07	0.01355	haemorrhoidal disease	22	37421469	4654
genus.Oxalobacter.id.2978.summary.txt.gz	rs6071435	T	A	-0.105512	-0.0039	NA	0.365	0.021489	0.0041	1.07e-06	0.3458	haemorrhoidal disease	20	59502888	4635
genus.Oxalobacter.id.2978.summary.txt.gz	rs6993398	G	A	0.127217	0.0053	NA	0.1462	0.0278855	0.0055	7.13e-06	0.3369	haemorrhoidal disease	8	115560689	4656
genus.Oxalobacter.id.2978.summary.txt.gz	rs736744	C	T	0.117882	0.0018	NA	0.4033	0.0211262	0.004	2.57e-08	0.6538	haemorrhoidal disease	9	87514407	4655
genus.Parabacteroides.id.954.summary.txt.gz	rs114567323	T	C	0.186478	-0.008	NA	0.0524	0.0405199	0.0099	5.65e-06	0.4209	haemorrhoidal disease	3	52354847	5859
genus.Parabacteroides.id.954.summary.txt.gz	rs115602804	G	A	0.10308	-0.0159	NA	0.0606	0.0222736	0.0083	1.93e-06	0.05515	haemorrhoidal disease	3	191572365	16394
genus.Parabacteroides.id.954.summary.txt.gz	rs11965579	G	C	0.162824	0.009	NA	0.0284	0.0381863	0.0123	8.87e-06	0.4666	haemorrhoidal disease	6	165969505	3890
genus.Parabacteroides.id.954.summary.txt.gz	rs17141986	G	C	0.0500303	-0.0005	NA	0.3963	0.0111459	0.0041	7.27e-06	0.9119	haemorrhoidal disease	16	7045276	16825
genus.Parabacteroides.id.954.summary.txt.gz	rs3860755	G	C	0.0558784	-0.0003	NA	0.3033	0.0116625	0.0043	1.71e-06	0.9396	haemorrhoidal disease	5	169360155	17294
genus.Parabacteroides.id.954.summary.txt.gz	rs4236095	G	A	0.0761961	0.0114	NA	0.1437	0.0157042	0.0057	1.93e-06	0.0449	haemorrhoidal disease	6	47368687	16383
genus.Parabacteroides.id.954.summary.txt.gz	rs60884758	C	T	-0.0702667	0.0023	NA	0.1748	0.0142249	0.0053	5.71e-07	0.6655	haemorrhoidal disease	9	2217340	17293
genus.Parabacteroides.id.954.summary.txt.gz	rs6657302	T	C	-0.10452	-0.008	NA	0.0597	0.0225521	0.0083	9.76e-06	0.3371	haemorrhoidal disease	1	85585609	16552
genus.Parabacteroides.id.954.summary.txt.gz	rs72893646	A	T	-0.0715594	-0.0006	NA	0.1501	0.0156668	0.0055	8.83e-06	0.9172	haemorrhoidal disease	2	38037203	16508
genus.Parabacteroides.id.954.summary.txt.gz	rs7298818	C	T	0.0888832	0.0026	NA	0.081	0.0200902	0.0072	8.54e-06	0.715	haemorrhoidal disease	12	56396953	16510
genus.Paraprevotella.id.962.summary.txt.gz	rs10842464	T	C	-0.0758215	-0.0063	NA	0.4148	0.0172568	0.004	6.6e-06	0.1154	haemorrhoidal disease	12	25249743	7178
genus.Paraprevotella.id.962.summary.txt.gz	rs140997932	T	C	-0.162376	-0.0148	NA	0.0692	0.0354178	0.0081	2.11e-06	0.06825	haemorrhoidal disease	3	149298792	6187
genus.Paraprevotella.id.962.summary.txt.gz	rs145020347	A	G	-0.12465	0.0125	NA	0.1223	0.0262323	0.0064	4.03e-06	0.04979	haemorrhoidal disease	11	114526679	6859
genus.Paraprevotella.id.962.summary.txt.gz	rs17109926	A	G	-0.0988335	-0.0058	NA	0.1844	0.0216172	0.0051	6.75e-06	0.2544	haemorrhoidal disease	12	71978728	7179
genus.Paraprevotella.id.962.summary.txt.gz	rs17785622	A	G	0.248065	-0.0018	NA	0.0533	0.0524304	0.0091	1.93e-06	0.8406	haemorrhoidal disease	6	83459314	3288
genus.Paraprevotella.id.962.summary.txt.gz	rs2081023	A	G	-0.122561	0.004	NA	0.1181	0.0236507	0.0062	2.64e-07	0.5214	haemorrhoidal disease	5	174606261	7178
genus.Paraprevotella.id.962.summary.txt.gz	rs3008582	T	C	0.10572	-0.0014	NA	0.15	0.0227246	0.0055	4.36e-06	0.8021	haemorrhoidal disease	1	195971173	7175
genus.Paraprevotella.id.962.summary.txt.gz	rs3801748	G	A	0.0779721	-0.0061	NA	0.3767	0.0171691	0.004	5.2e-06	0.1304	haemorrhoidal disease	7	81759508	7179
genus.Paraprevotella.id.962.summary.txt.gz	rs4756632	G	T	-0.138905	0.0074	NA	0.0818	0.0289897	0.0072	3.82e-06	0.3024	haemorrhoidal disease	11	41079703	7179
genus.Paraprevotella.id.962.summary.txt.gz	rs4767113	C	T	0.0882466	-0.0011	NA	0.3072	0.018382	0.0043	2.14e-06	0.7933	haemorrhoidal disease	12	114131978	6900
genus.Paraprevotella.id.962.summary.txt.gz	rs7240324	T	G	-0.10229	-0.0001	NA	0.1859	0.0226948	0.0053	5.96e-06	0.9919	haemorrhoidal disease	18	69623804	6900
genus.Paraprevotella.id.962.summary.txt.gz	rs9602779	A	C	-0.106692	0.0112	NA	0.1821	0.0220264	0.0051	6.93e-07	0.02787	haemorrhoidal disease	13	86162420	7177
genus.Paraprevotella.id.962.summary.txt.gz	rs9900242	A	G	-0.0852967	-0.0034	NA	0.3837	0.0175212	0.004	1.14e-06	0.3988	haemorrhoidal disease	17	69135631	6900
genus.Parasutterella.id.2892.summary.txt.gz	rs10899911	A	G	-0.0717102	0.0032	NA	0.2743	0.0148151	0.0044	1.15e-06	0.4702	haemorrhoidal disease	10	44293839	11386
genus.Parasutterella.id.2892.summary.txt.gz	rs11715853	G	A	-0.0662952	-0.0058	NA	0.2949	0.0146114	0.0043	6.23e-06	0.1777	haemorrhoidal disease	3	30163689	11386
genus.Parasutterella.id.2892.summary.txt.gz	rs1403396	A	T	-0.0756729	-0.0001	NA	0.2258	0.0159035	0.0047	2.76e-06	0.9763	haemorrhoidal disease	12	126498824	11378
genus.Parasutterella.id.2892.summary.txt.gz	rs2090816	A	C	0.0840967	-0.001	NA	0.1688	0.0177315	0.0054	2.9e-06	0.8525	haemorrhoidal disease	6	137615592	11385
genus.Parasutterella.id.2892.summary.txt.gz	rs2387977	T	C	-0.0681778	0.0124	NA	0.458	0.0134756	0.0042	5.38e-07	0.003274	haemorrhoidal disease	20	25599776	11345
genus.Parasutterella.id.2892.summary.txt.gz	rs35055552	T	C	0.109554	0.0021	NA	0.112	0.0235433	0.0125	3.35e-06	0.8656	haemorrhoidal disease	8	114804024	9970
genus.Parasutterella.id.2892.summary.txt.gz	rs35414597	T	A	-0.0684946	-0.0003	NA	0.3296	0.0142143	0.0042	1.51e-06	0.9423	haemorrhoidal disease	4	15565736	11386
genus.Parasutterella.id.2892.summary.txt.gz	rs55877868	A	C	-0.104458	0.0024	NA	0.1007	0.0228089	0.0069	2.87e-06	0.7249	haemorrhoidal disease	17	14692867	10588
genus.Parasutterella.id.2892.summary.txt.gz	rs62273907	A	G	0.229468	-0.0122	NA	0.0482	0.0502262	0.0092	5.88e-06	0.1823	haemorrhoidal disease	3	156550415	3691
genus.Parasutterella.id.2892.summary.txt.gz	rs6809952	G	A	-0.0684957	-0.005	NA	0.3069	0.0150892	0.0046	8.13e-06	0.2803	haemorrhoidal disease	3	193896709	11077
genus.Parasutterella.id.2892.summary.txt.gz	rs6828768	C	T	0.0636852	-0.0027	NA	0.4935	0.0132645	0.0039	1.78e-06	0.4891	haemorrhoidal disease	4	65556925	11386
genus.Parasutterella.id.2892.summary.txt.gz	rs7303158	C	T	0.0646859	0	NA	0.441	0.0134256	0.0039	1.33e-06	0.9986	haemorrhoidal disease	12	5275540	11386
genus.Parasutterella.id.2892.summary.txt.gz	rs7311004	T	C	-0.0617522	0.0002	NA	0.4024	0.0136438	0.004	5.92e-06	0.9592	haemorrhoidal disease	12	53260710	11384
genus.Parasutterella.id.2892.summary.txt.gz	rs7572229	G	A	0.066273	-0.0012	NA	0.4906	0.0132736	0.0039	6.32e-07	0.7559	haemorrhoidal disease	2	72235444	11383
genus.Parasutterella.id.2892.summary.txt.gz	rs78383039	T	C	-0.146315	0.0029	NA	0.0612	0.0297119	0.0084	1.57e-06	0.7265	haemorrhoidal disease	2	178954708	9174
genus.Parasutterella.id.2892.summary.txt.gz	rs8039785	T	G	0.0618345	0.0045	NA	0.4738	0.0133	0.004	3.62e-06	0.2525	haemorrhoidal disease	15	67316307	11383
genus.Parasutterella.id.2892.summary.txt.gz	rs823424	G	A	-0.0713448	0.0048	NA	0.2208	0.0156958	0.0048	4.95e-06	0.3125	haemorrhoidal disease	8	16674526	11386
genus.Peptococcus.id.2037.summary.txt.gz	rs10031059	T	C	-0.121167	-0.0071	NA	0.2308	0.0225844	0.0047	1.24e-07	0.1311	haemorrhoidal disease	4	35358594	5526
genus.Peptococcus.id.2037.summary.txt.gz	rs11001941	G	A	-0.195611	0.0128	NA	0.0633	0.0392217	0.0081	1.33e-06	0.1125	haemorrhoidal disease	10	78716030	5607
genus.Peptococcus.id.2037.summary.txt.gz	rs11030569	A	T	-0.17402	0.0419	NA	0.0773	0.0374133	0.0147	3.13e-06	0.004214	haemorrhoidal disease	11	4019788	5329
genus.Peptococcus.id.2037.summary.txt.gz	rs12069354	C	T	0.16763	-0.0167	NA	0.0685	0.03795	0.0082	9.28e-06	0.04246	haemorrhoidal disease	1	216223782	5352
genus.Peptococcus.id.2037.summary.txt.gz	rs2054133	G	A	0.0895433	0.0044	NA	0.5138	0.0188332	0.004	2.14e-06	0.26	haemorrhoidal disease	2	33691809	5657
genus.Peptococcus.id.2037.summary.txt.gz	rs34282744	G	C	0.191797	0.0066	NA	0.0644	0.0399832	0.0088	1.84e-06	0.4591	haemorrhoidal disease	15	75073172	5257
genus.Peptococcus.id.2037.summary.txt.gz	rs36121075	A	G	-0.14067	-0.0081	NA	0.1115	0.030628	0.0066	6.99e-06	0.2165	haemorrhoidal disease	20	43118017	5301
genus.Peptococcus.id.2037.summary.txt.gz	rs413827	G	A	0.110229	-0.0027	NA	0.2033	0.0237523	0.0049	3.3e-06	0.5875	haemorrhoidal disease	14	57985112	5482
genus.Peptococcus.id.2037.summary.txt.gz	rs5770862	T	C	0.162018	-0.0077	NA	0.0787	0.0356813	0.0079	3.22e-06	0.3268	haemorrhoidal disease	22	50973113	5431
genus.Peptococcus.id.2037.summary.txt.gz	rs6918730	G	A	0.135311	0.0043	NA	0.1198	0.0289742	0.0062	1.15e-06	0.4863	haemorrhoidal disease	6	99020289	5656
genus.Peptococcus.id.2037.summary.txt.gz	rs7033353	T	G	0.090152	-0.0041	NA	0.4102	0.018995	0.004	2.22e-06	0.3044	haemorrhoidal disease	9	104595848	5657
genus.Peptococcus.id.2037.summary.txt.gz	rs72850165	T	C	-0.134304	0.0037	NA	0.1133	0.0300423	0.0067	5.74e-06	0.5781	haemorrhoidal disease	11	968356	5627
genus.Peptococcus.id.2037.summary.txt.gz	rs74592222	G	A	0.137957	-0.0009	NA	0.1091	0.0302965	0.0065	8.55e-06	0.8924	haemorrhoidal disease	1	75971700	5329
genus.Peptococcus.id.2037.summary.txt.gz	rs75754569	C	G	0.181434	0.0033	NA	0.0952	0.0319429	0.0069	1.1e-08	0.6336	haemorrhoidal disease	3	17793504	5481
genus.Peptococcus.id.2037.summary.txt.gz	rs76697713	C	A	0.146302	0.0074	NA	0.0919	0.0322345	0.007	8.05e-06	0.2884	haemorrhoidal disease	3	17250814	5481
genus.Peptococcus.id.2037.summary.txt.gz	rs77614201	T	C	-0.175864	-0.0034	NA	0.0601	0.0387523	0.009	5.68e-06	0.7067	haemorrhoidal disease	13	89245906	5329
genus.Peptococcus.id.2037.summary.txt.gz	rs7766680	G	C	0.0976832	0.0015	NA	0.2721	0.0214155	0.0045	3.51e-06	0.7434	haemorrhoidal disease	6	162239191	5655
genus.Peptococcus.id.2037.summary.txt.gz	rs77681628	C	T	0.200307	0.0011	NA	0.0612	0.0387328	0.0087	2.69e-07	0.8987	haemorrhoidal disease	13	91182556	4842
genus.Phascolarctobacterium.id.2168.summary.txt.gz	rs11929846	T	C	-0.0697199	-0.0018	NA	0.2167	0.0157969	0.0048	8.88e-06	0.7129	haemorrhoidal disease	4	17051156	11114
genus.Phascolarctobacterium.id.2168.summary.txt.gz	rs12618201	A	G	0.0641657	-0.0036	NA	0.3607	0.0138202	0.0041	3.38e-06	0.3816	haemorrhoidal disease	2	174436533	11113
genus.Phascolarctobacterium.id.2168.summary.txt.gz	rs1264476	T	G	0.0767335	-0.0009	NA	0.2095	0.0166041	0.0049	4.3e-06	0.8464	haemorrhoidal disease	8	102434276	11104
genus.Phascolarctobacterium.id.2168.summary.txt.gz	rs130483	A	G	0.0655056	-0.0061	NA	0.3183	0.0143596	0.0045	6.79e-06	0.1749	haemorrhoidal disease	22	47942612	11096
genus.Phascolarctobacterium.id.2168.summary.txt.gz	rs28525131	G	A	-0.118657	0.0097	NA	0.0706	0.0269048	0.0079	8.23e-06	0.2171	haemorrhoidal disease	14	21358155	10457
genus.Phascolarctobacterium.id.2168.summary.txt.gz	rs56069061	G	A	-0.111306	0.0107	NA	0.1025	0.0230694	0.0068	1.87e-06	0.1168	haemorrhoidal disease	3	168339417	11007
genus.Phascolarctobacterium.id.2168.summary.txt.gz	rs56157888	A	C	0.0954864	-0.0027	NA	0.1612	0.0193976	0.0054	1.09e-06	0.6227	haemorrhoidal disease	4	183252836	10031
genus.Phascolarctobacterium.id.2168.summary.txt.gz	rs6427992	G	C	-0.0652458	-0.0055	NA	0.4038	0.0137508	0.0041	2.09e-06	0.1841	haemorrhoidal disease	1	203102563	11113
genus.Phascolarctobacterium.id.2168.summary.txt.gz	rs74540770	G	A	-0.121014	-0.0059	NA	0.0845	0.0258621	0.0074	3.6e-06	0.4283	haemorrhoidal disease	3	186553389	9403
genus.Phascolarctobacterium.id.2168.summary.txt.gz	rs74847270	A	G	-0.104889	0.0008	NA	0.0999	0.0230998	0.0069	5.73e-06	0.9072	haemorrhoidal disease	22	47841258	11098
genus.Phascolarctobacterium.id.2168.summary.txt.gz	rs75882962	T	C	0.0968661	-0.0056	NA	0.1508	0.0190575	0.0057	3.19e-07	0.3304	haemorrhoidal disease	12	53098742	10710
genus.Phascolarctobacterium.id.2168.summary.txt.gz	rs76124218	C	G	-0.159361	0.012	NA	0.0602	0.0344532	0.0087	2.67e-06	0.1666	haemorrhoidal disease	17	73584441	7314
genus.Phascolarctobacterium.id.2168.summary.txt.gz	rs7982713	G	A	0.0726922	-0.0072	NA	0.2158	0.0163201	0.005	9.72e-06	0.1482	haemorrhoidal disease	13	71376322	10710
genus.Prevotella7.id.11182.summary.txt.gz	rs118038478	A	G	0.205676	-0.0005	NA	0.0779	0.0468917	0.0075	7.85e-06	0.9483	haemorrhoidal disease	16	47237609	3295
genus.Prevotella7.id.11182.summary.txt.gz	rs12124567	A	G	-0.121281	0.0025	NA	0.2819	0.0275017	0.005	9.49e-06	0.6099	haemorrhoidal disease	1	3343802	3283
genus.Prevotella7.id.11182.summary.txt.gz	rs12195431	T	C	0.196528	-0.0015	NA	0.0781	0.0442322	0.0074	8.73e-06	0.8361	haemorrhoidal disease	6	91019654	3489
genus.Prevotella7.id.11182.summary.txt.gz	rs16937247	G	C	0.146098	-0.0101	NA	0.1262	0.0351529	0.006	9.64e-06	0.09129	haemorrhoidal disease	11	19943115	3486
genus.Prevotella7.id.11182.summary.txt.gz	rs2240542	C	T	0.12085	0.0074	NA	0.2913	0.0261776	0.0044	4.84e-06	0.09499	haemorrhoidal disease	2	242066314	3489
genus.Prevotella7.id.11182.summary.txt.gz	rs2918132	C	T	-0.114648	-0.0078	NA	0.3546	0.0254916	0.0089	6.42e-06	0.3801	haemorrhoidal disease	10	133000320	3318
genus.Prevotella7.id.11182.summary.txt.gz	rs430270	A	C	0.139155	-0.0025	NA	0.2159	0.0297055	0.0049	2.87e-06	0.6122	haemorrhoidal disease	3	60474379	3318
genus.Prevotella7.id.11182.summary.txt.gz	rs57404562	C	A	0.155486	-0.0025	NA	0.1808	0.0316057	0.0051	6.22e-07	0.6278	haemorrhoidal disease	2	12101762	3487
genus.Prevotella7.id.11182.summary.txt.gz	rs79263163	A	C	-0.143982	-0.0051	NA	0.1634	0.031501	0.0053	7.51e-06	0.3357	haemorrhoidal disease	11	39821773	3489
genus.Prevotella7.id.11182.summary.txt.gz	rs9426434	T	C	-0.123657	-0.0067	NA	0.2651	0.0278514	0.0045	9.72e-06	0.1344	haemorrhoidal disease	1	29736216	3318
genus.Prevotella7.id.11182.summary.txt.gz	rs9608249	A	G	-0.158213	0.0067	NA	0.15	0.0336317	0.0056	2.07e-06	0.2313	haemorrhoidal disease	22	24613952	3482
genus.Prevotella7.id.11182.summary.txt.gz	rs9959718	G	A	0.133012	0.0002	NA	0.2448	0.0275361	0.0046	1.9e-06	0.9584	haemorrhoidal disease	18	71442664	3489
genus.Prevotella9.id.11183.summary.txt.gz	rs10512344	C	G	0.247373	0.0154	NA	0.0375	0.0544087	0.0104	3.19e-06	0.1393	haemorrhoidal disease	9	109009495	3063
genus.Prevotella9.id.11183.summary.txt.gz	rs111509883	T	C	0.171131	-0.0048	NA	0.0704	0.0347624	0.017	1.24e-06	0.7757	haemorrhoidal disease	19	639161	6960
genus.Prevotella9.id.11183.summary.txt.gz	rs11199734	A	T	0.0770209	-0.0047	NA	0.2123	0.0169462	0.005	7e-06	0.3455	haemorrhoidal disease	10	122819400	10263
genus.Prevotella9.id.11183.summary.txt.gz	rs11685699	C	T	-0.141357	-0.0064	NA	0.0801	0.0295665	0.0074	2.03e-06	0.385	haemorrhoidal disease	2	11232685	8342
genus.Prevotella9.id.11183.summary.txt.gz	rs117271932	A	G	0.208089	-0.0137	NA	0.0552	0.0440393	0.0091	2.82e-06	0.132	haemorrhoidal disease	22	44236460	4878
genus.Prevotella9.id.11183.summary.txt.gz	rs12648235	T	C	0.0785902	-0.0116	NA	0.1488	0.0177676	0.0056	7.39e-06	0.03821	haemorrhoidal disease	4	161115744	10271
genus.Prevotella9.id.11183.summary.txt.gz	rs1304512	G	A	0.0761593	0.0022	NA	0.2386	0.0165885	0.0048	5.29e-06	0.6448	haemorrhoidal disease	5	63736025	9790
genus.Prevotella9.id.11183.summary.txt.gz	rs16966465	G	C	0.0743348	-0.0045	NA	0.2182	0.0165291	0.0048	9.33e-06	0.3516	haemorrhoidal disease	15	38513730	10261
genus.Prevotella9.id.11183.summary.txt.gz	rs2104588	T	C	0.105558	-0.0107	NA	0.1073	0.023773	0.0065	8.13e-06	0.0986	haemorrhoidal disease	10	12497581	9268
genus.Prevotella9.id.11183.summary.txt.gz	rs2495052	A	G	0.0838978	-0.0099	NA	0.1763	0.0188523	0.0055	8.97e-06	0.06965	haemorrhoidal disease	1	14161251	9790
genus.Prevotella9.id.11183.summary.txt.gz	rs2683313	A	G	-0.0724576	-0.0057	NA	0.3211	0.0151603	0.0044	1.69e-06	0.193	haemorrhoidal disease	8	19115604	10260
genus.Prevotella9.id.11183.summary.txt.gz	rs4821647	G	C	0.0636957	0.0093	NA	0.3748	0.0143983	0.0042	9.95e-06	0.02768	haemorrhoidal disease	22	37758730	10179
genus.Prevotella9.id.11183.summary.txt.gz	rs4968431	G	T	0.0640113	-0.0015	NA	0.3838	0.0144162	0.0043	8.58e-06	0.7183	haemorrhoidal disease	17	59421778	10271
genus.Prevotella9.id.11183.summary.txt.gz	rs7232121	G	C	0.0671292	0.0007	NA	0.4511	0.014423	0.0041	3.76e-06	0.8617	haemorrhoidal disease	18	19993452	9790
genus.Prevotella9.id.11183.summary.txt.gz	rs7237249	C	T	-0.0823764	-0.0056	NA	0.1657	0.0182126	0.0053	8.93e-06	0.2907	haemorrhoidal disease	18	71992502	10271
genus.Prevotella9.id.11183.summary.txt.gz	rs72815774	T	C	-0.176186	0.0057	NA	0.0795	0.0393068	0.0174	8.78e-06	0.744	haemorrhoidal disease	2	91954502	5728
genus.Prevotella9.id.11183.summary.txt.gz	rs746764	T	C	-0.0915772	0.0022	NA	0.1758	0.0193245	0.0052	2.04e-06	0.6664	haemorrhoidal disease	20	21470713	9385
genus.Prevotella9.id.11183.summary.txt.gz	rs7976209	T	C	-0.0870786	-0.0131	NA	0.1409	0.0197951	0.0058	7.28e-06	0.02359	haemorrhoidal disease	12	1794470	10263
genus.Prevotella9.id.11183.summary.txt.gz	rs9428102	A	G	-0.0778844	-0.0032	NA	0.2202	0.0176068	0.0048	4.62e-06	0.4976	haemorrhoidal disease	1	118852817	10264
genus.Prevotella9.id.11183.summary.txt.gz	rs9613013	G	A	0.0917591	-0.007	NA	0.1323	0.0202697	0.006	6.1e-06	0.2418	haemorrhoidal disease	22	26152738	9790
genus.RikenellaceaeRC9gutgroup.id.11191.summary.txt.gz	rs11597218	T	C	0.113569	-0.0002	NA	0.4267	0.0251645	0.0041	5.63e-06	0.9705	haemorrhoidal disease	10	135038088	3320
genus.RikenellaceaeRC9gutgroup.id.11191.summary.txt.gz	rs12501673	A	G	0.116395	0.0022	NA	0.3321	0.0262253	0.0042	6.29e-06	0.5949	haemorrhoidal disease	4	163830516	3334
genus.RikenellaceaeRC9gutgroup.id.11191.summary.txt.gz	rs13223944	T	C	-0.117416	0.0167	NA	0.3196	0.0265523	0.0044	8.89e-06	0.0001272	haemorrhoidal disease	7	73278482	3220
genus.RikenellaceaeRC9gutgroup.id.11191.summary.txt.gz	rs17032291	T	C	-0.169579	0.0012	NA	0.1463	0.0368251	0.0058	6.61e-06	0.8371	haemorrhoidal disease	4	155865671	3206
genus.RikenellaceaeRC9gutgroup.id.11191.summary.txt.gz	rs17582787	A	G	-0.157739	0.0071	NA	0.1442	0.0339924	0.0056	3.55e-06	0.2078	haemorrhoidal disease	4	149562638	3320
genus.RikenellaceaeRC9gutgroup.id.11191.summary.txt.gz	rs2074881	T	C	-0.142236	-0.0159	NA	0.1764	0.032391	0.0056	9.45e-06	0.004512	haemorrhoidal disease	19	1970021	3315
genus.RikenellaceaeRC9gutgroup.id.11191.summary.txt.gz	rs2900503	G	T	-0.172329	-0.0068	NA	0.1697	0.0326671	0.0053	1.55e-07	0.1999	haemorrhoidal disease	9	112657543	3320
genus.RikenellaceaeRC9gutgroup.id.11191.summary.txt.gz	rs2998141	T	C	-0.136346	0.0013	NA	0.2168	0.0293073	0.0051	4.42e-06	0.7919	haemorrhoidal disease	10	135010198	3330
genus.RikenellaceaeRC9gutgroup.id.11191.summary.txt.gz	rs4270579	G	A	-0.118021	-0.0002	NA	0.2953	0.0271041	0.0043	5.46e-06	0.9606	haemorrhoidal disease	4	84698188	3331
genus.RikenellaceaeRC9gutgroup.id.11191.summary.txt.gz	rs4717843	G	T	-0.119376	0.006	NA	0.3646	0.0260548	0.0079	4.72e-06	0.4464	haemorrhoidal disease	7	73334987	3220
genus.RikenellaceaeRC9gutgroup.id.11191.summary.txt.gz	rs7113155	G	C	0.114423	0.0039	NA	0.4348	0.0247798	0.004	5.26e-06	0.3309	haemorrhoidal disease	11	102429543	3334
genus.RikenellaceaeRC9gutgroup.id.11191.summary.txt.gz	rs7193937	G	C	0.124153	0.0154	NA	0.2937	0.027741	0.01	6.19e-06	0.1237	haemorrhoidal disease	16	76605358	3220
genus.RikenellaceaeRC9gutgroup.id.11191.summary.txt.gz	rs7712231	A	G	0.156284	0.0057	NA	0.1451	0.0350462	0.0056	7.97e-06	0.3089	haemorrhoidal disease	5	31406285	3334
genus.RikenellaceaeRC9gutgroup.id.11191.summary.txt.gz	rs80309088	G	A	0.17405	0.0015	NA	0.1191	0.0383423	0.0061	4.56e-06	0.8072	haemorrhoidal disease	6	165668732	3170
genus.RikenellaceaeRC9gutgroup.id.11191.summary.txt.gz	rs9887954	G	A	-0.114849	0.0094	NA	0.4134	0.0249013	0.004	4.81e-06	0.01914	haemorrhoidal disease	1	164800873	3330
genus.Romboutsia.id.11347.summary.txt.gz	rs10091895	T	C	-0.0649918	-0.0108	NA	0.1907	0.0145501	0.0051	6.62e-06	0.03367	haemorrhoidal disease	8	3391361	14188
genus.Romboutsia.id.11347.summary.txt.gz	rs10279978	A	G	-0.0622202	-0.0115	NA	0.3141	0.0127675	0.0087	1.17e-06	0.189	haemorrhoidal disease	7	5319387	14143
genus.Romboutsia.id.11347.summary.txt.gz	rs11221428	T	C	-0.0726779	-0.0036	NA	0.1755	0.0158263	0.0052	6.49e-06	0.4822	haemorrhoidal disease	11	99665050	14187
genus.Romboutsia.id.11347.summary.txt.gz	rs114398731	G	C	-0.131039	0.007	NA	0.0646	0.0293815	0.017	7.96e-06	0.6806	haemorrhoidal disease	5	57229635	10326
genus.Romboutsia.id.11347.summary.txt.gz	rs16843578	C	T	-0.0875276	0.0018	NA	0.0951	0.0196779	0.0067	5.08e-06	0.7844	haemorrhoidal disease	1	171903885	14186
genus.Romboutsia.id.11347.summary.txt.gz	rs28603357	T	C	-0.214911	0.0085	NA	0.0494	0.0474739	0.0098	8.52e-06	0.3876	haemorrhoidal disease	7	106406824	3693
genus.Romboutsia.id.11347.summary.txt.gz	rs34302036	A	G	0.0550261	-0.0006	NA	0.413	0.0120835	0.004	5.88e-06	0.8876	haemorrhoidal disease	7	78136725	14185
genus.Romboutsia.id.11347.summary.txt.gz	rs61841503	G	A	0.092888	0.0062	NA	0.1581	0.0171454	0.0054	4e-08	0.2514	haemorrhoidal disease	10	17019559	13568
genus.Romboutsia.id.11347.summary.txt.gz	rs62504452	A	G	-0.0710048	-0.0002	NA	0.1723	0.0156654	0.0053	4.66e-06	0.9645	haemorrhoidal disease	7	145760298	14178
genus.Romboutsia.id.11347.summary.txt.gz	rs7109293	A	G	0.0919112	-0.0022	NA	0.0829	0.0205738	0.0076	6.98e-06	0.7705	haemorrhoidal disease	11	133834657	14141
genus.Romboutsia.id.11347.summary.txt.gz	rs75200530	T	G	-0.190644	0.004	NA	0.0482	0.0421065	0.0095	5.07e-06	0.6771	haemorrhoidal disease	8	5088054	5246
genus.Romboutsia.id.11347.summary.txt.gz	rs75987356	G	A	-0.129578	-0.005	NA	0.0731	0.0280454	0.017	6.71e-06	0.7694	haemorrhoidal disease	2	16066705	10466
genus.Romboutsia.id.11347.summary.txt.gz	rs77702691	A	G	-0.094406	0.0015	NA	0.1014	0.0208544	0.0068	7.37e-06	0.823	haemorrhoidal disease	13	88725540	12487
genus.Romboutsia.id.11347.summary.txt.gz	rs9389266	T	G	0.0722815	0.0022	NA	0.1549	0.0162353	0.0054	9.38e-06	0.6795	haemorrhoidal disease	6	135411737	14187
genus.Romboutsia.id.11347.summary.txt.gz	rs9567264	C	T	0.0580018	0.0002	NA	0.3084	0.0127495	0.0043	5.76e-06	0.968	haemorrhoidal disease	13	32720756	14180
genus.Roseburia.id.2012.summary.txt.gz	rs116270582	T	A	-0.153844	-0.0096	NA	0.0684	0.0329324	0.0193	1.2e-06	0.6196	haemorrhoidal disease	4	119349	9099
genus.Roseburia.id.2012.summary.txt.gz	rs12740451	T	C	0.0697527	-0.0166	NA	0.1399	0.0153607	0.0058	7.34e-06	0.004615	haemorrhoidal disease	1	95178974	17837
genus.Roseburia.id.2012.summary.txt.gz	rs147990086	A	G	-0.0578936	0.012	NA	0.2123	0.01324	0.0048	8.93e-06	0.01231	haemorrhoidal disease	1	145655256	17840
genus.Roseburia.id.2012.summary.txt.gz	rs16910295	T	C	-0.0980434	-0.0056	NA	0.0706	0.020957	0.008	2.91e-06	0.4851	haemorrhoidal disease	11	12009569	16648
genus.Roseburia.id.2012.summary.txt.gz	rs2034589	G	C	0.0629765	-0.0027	NA	0.2297	0.0123489	0.0048	5.01e-07	0.5731	haemorrhoidal disease	16	8307948	17846
genus.Roseburia.id.2012.summary.txt.gz	rs2160994	T	C	0.0550687	0.0026	NA	0.3555	0.0112481	0.0041	9.7e-07	0.5275	haemorrhoidal disease	12	50650057	17444
genus.Roseburia.id.2012.summary.txt.gz	rs28040	G	C	0.0565693	0.0057	NA	0.2165	0.0126792	0.0048	9.26e-06	0.2282	haemorrhoidal disease	5	96018066	17854
genus.Roseburia.id.2012.summary.txt.gz	rs2943022	T	C	0.0493786	-0.002	NA	0.4483	0.0106763	0.004	4.11e-06	0.6215	haemorrhoidal disease	5	89598914	17854
genus.Roseburia.id.2012.summary.txt.gz	rs302266	T	C	-0.0777312	0.0151	NA	0.114	0.0172985	0.0062	8.13e-06	0.01459	haemorrhoidal disease	1	194183650	17056
genus.Roseburia.id.2012.summary.txt.gz	rs329182	T	C	0.0690327	0.0031	NA	0.1375	0.0152884	0.0058	5.9e-06	0.5981	haemorrhoidal disease	5	125076494	17854
genus.Roseburia.id.2012.summary.txt.gz	rs4748237	G	C	0.0488326	0.0002	NA	0.4475	0.0106404	0.004	4.67e-06	0.9678	haemorrhoidal disease	10	16051097	17851
genus.Roseburia.id.2012.summary.txt.gz	rs55858165	A	C	0.179284	-0.0194	NA	0.0567	0.0404954	0.0166	9.99e-06	0.2442	haemorrhoidal disease	15	86512809	5447
genus.Roseburia.id.2012.summary.txt.gz	rs57466170	C	T	0.0741405	-0.0082	NA	0.0954	0.0171601	0.0071	8.3e-06	0.2441	haemorrhoidal disease	15	37859065	17333
genus.Roseburia.id.2012.summary.txt.gz	rs6445851	G	A	-0.0497336	-0.0013	NA	0.4057	0.0108158	0.004	3.53e-06	0.7428	haemorrhoidal disease	3	57116228	17851
genus.Roseburia.id.2012.summary.txt.gz	rs6930661	C	T	-0.0961587	0.0021	NA	0.0789	0.0204975	0.0076	2.48e-06	0.7821	haemorrhoidal disease	6	12774611	16945
genus.Roseburia.id.2012.summary.txt.gz	rs75326254	C	T	-0.104628	-0.0137	NA	0.0617	0.0230897	0.0082	7.5e-06	0.09389	haemorrhoidal disease	6	166170836	15893
genus.Roseburia.id.2012.summary.txt.gz	rs78753150	A	C	0.0968739	0.0131	NA	0.0609	0.0214067	0.0082	9.98e-06	0.1113	haemorrhoidal disease	5	144135655	16303
genus.Roseburia.id.2012.summary.txt.gz	rs9300744	C	T	-0.0588452	0.0066	NA	0.2379	0.0126228	0.0046	4.75e-06	0.1552	haemorrhoidal disease	13	103117486	17854
genus.Ruminiclostridium5.id.11355.summary.txt.gz	rs10827477	A	G	-0.0547387	0.0031	NA	0.3226	0.0115163	0.0043	2.19e-06	0.4657	haemorrhoidal disease	10	35262588	17391
genus.Ruminiclostridium5.id.11355.summary.txt.gz	rs113753996	T	C	0.0820689	-0.0127	NA	0.1067	0.0174463	0.0064	3.99e-06	0.04896	haemorrhoidal disease	5	32477664	16680
genus.Ruminiclostridium5.id.11355.summary.txt.gz	rs1223978	T	C	0.0484169	0.0087	NA	0.4563	0.0108254	0.004	8.16e-06	0.03095	haemorrhoidal disease	13	108775162	17381
genus.Ruminiclostridium5.id.11355.summary.txt.gz	rs1492620	T	C	-0.0830505	-0.0041	NA	0.0907	0.0180073	0.0071	3.53e-06	0.5683	haemorrhoidal disease	6	50405920	17397
genus.Ruminiclostridium5.id.11355.summary.txt.gz	rs2286384	G	C	-0.0518814	0	NA	0.5313	0.0107482	0.0039	1.44e-06	0.9954	haemorrhoidal disease	12	1891043	17394
genus.Ruminiclostridium5.id.11355.summary.txt.gz	rs243585	C	G	-0.0585939	0.0009	NA	0.2795	0.0121017	0.0048	1.33e-06	0.8519	haemorrhoidal disease	21	19151940	16906
genus.Ruminiclostridium5.id.11355.summary.txt.gz	rs2482038	C	A	0.0518991	0.0029	NA	0.434	0.0108777	0.0041	1.7e-06	0.4713	haemorrhoidal disease	10	12835085	17396
genus.Ruminiclostridium5.id.11355.summary.txt.gz	rs2791343	T	C	0.051717	-0.0013	NA	0.3367	0.0113369	0.0042	5.54e-06	0.7498	haemorrhoidal disease	8	131316030	17392
genus.Ruminiclostridium5.id.11355.summary.txt.gz	rs2801960	C	G	0.0520975	0.0026	NA	0.321	0.0115111	0.0042	6.21e-06	0.5332	haemorrhoidal disease	1	41878680	17387
genus.Ruminiclostridium5.id.11355.summary.txt.gz	rs2833828	G	A	0.0489617	0.0071	NA	0.4334	0.0108702	0.004	6.82e-06	0.07391	haemorrhoidal disease	21	33811886	17397
genus.Ruminiclostridium5.id.11355.summary.txt.gz	rs4955951	A	G	-0.0713749	-0.0062	NA	0.1109	0.0165826	0.0063	9.96e-06	0.3214	haemorrhoidal disease	3	55243531	17397
genus.Ruminiclostridium5.id.11355.summary.txt.gz	rs6121460	G	A	0.0932955	0.0083	NA	0.0744	0.0199206	0.008	2.64e-06	0.3028	haemorrhoidal disease	20	60293505	17318
genus.Ruminiclostridium5.id.11355.summary.txt.gz	rs73002572	G	C	0.181548	0.0284	NA	0.0367	0.0414078	0.011	8.82e-06	0.009837	haemorrhoidal disease	2	103755970	3761
genus.Ruminiclostridium5.id.11355.summary.txt.gz	rs79968837	A	G	-0.0950311	0.0077	NA	0.0815	0.0193507	0.0073	1.15e-06	0.2895	haemorrhoidal disease	20	41177956	16602
genus.Ruminiclostridium5.id.11355.summary.txt.gz	rs8053158	A	G	-0.0740543	-0.0141	NA	0.1307	0.0159151	0.006	5.9e-06	0.01774	haemorrhoidal disease	16	86769909	17397
genus.Ruminiclostridium6.id.11356.summary.txt.gz	rs10829821	T	C	-0.097606	0.0067	NA	0.0914	0.0216072	0.0072	3.47e-06	0.3473	haemorrhoidal disease	10	132651293	12802
genus.Ruminiclostridium6.id.11356.summary.txt.gz	rs116969552	A	G	-0.166823	-0.006	NA	0.0496	0.0376681	0.017	9.16e-06	0.7238	haemorrhoidal disease	10	128214403	6824
genus.Ruminiclostridium6.id.11356.summary.txt.gz	rs11992182	A	C	0.0625299	-0.0015	NA	0.276	0.0137876	0.0044	4.65e-06	0.7314	haemorrhoidal disease	8	79766499	13381
genus.Ruminiclostridium6.id.11356.summary.txt.gz	rs1871858	C	G	-0.105422	0.0101	NA	0.0751	0.0237274	0.0075	9.12e-06	0.1805	haemorrhoidal disease	15	61047117	12818
genus.Ruminiclostridium6.id.11356.summary.txt.gz	rs2548459	C	T	0.0554866	0.0115	NA	0.5046	0.0122755	0.0039	6.4e-06	0.003695	haemorrhoidal disease	19	49209339	13377
genus.Ruminiclostridium6.id.11356.summary.txt.gz	rs35362464	C	A	0.0720077	0.0086	NA	0.1611	0.0165387	0.0055	8.99e-06	0.1181	haemorrhoidal disease	4	36478011	13308
genus.Ruminiclostridium6.id.11356.summary.txt.gz	rs61060922	T	G	0.15913	0.0073	NA	0.0548	0.0322283	0.0087	1.09e-06	0.4014	haemorrhoidal disease	16	72136154	8955
genus.Ruminiclostridium6.id.11356.summary.txt.gz	rs663262	T	C	-0.13498	0.0004	NA	0.0548	0.0310715	0.0087	3.39e-06	0.9597	haemorrhoidal disease	11	86179076	7876
genus.Ruminiclostridium6.id.11356.summary.txt.gz	rs67479537	T	C	0.118994	-0.0172	NA	0.0676	0.026487	0.0083	9.3e-06	0.03734	haemorrhoidal disease	19	10115515	11613
genus.Ruminiclostridium6.id.11356.summary.txt.gz	rs71414120	T	G	0.200894	0.0045	NA	0.06	0.0406434	0.0088	1.08e-06	0.61	haemorrhoidal disease	14	56938952	5567
genus.Ruminiclostridium6.id.11356.summary.txt.gz	rs72991535	T	G	0.135604	0.0075	NA	0.0571	0.0295174	0.0089	4.95e-06	0.403	haemorrhoidal disease	18	76018244	9642
genus.Ruminiclostridium6.id.11356.summary.txt.gz	rs73176030	T	C	0.058665	0.0105	NA	0.3194	0.013208	0.0043	7.29e-06	0.01556	haemorrhoidal disease	7	101271282	13378
genus.Ruminiclostridium6.id.11356.summary.txt.gz	rs77193512	A	G	0.0736533	0.0001	NA	0.1901	0.0153163	0.005	1.3e-06	0.9789	haemorrhoidal disease	11	40289063	13380
genus.Ruminiclostridium6.id.11356.summary.txt.gz	rs792058	G	A	0.0554234	-0.007	NA	0.4286	0.0125423	0.0044	8.58e-06	0.1118	haemorrhoidal disease	2	5548605	12933
genus.Ruminiclostridium6.id.11356.summary.txt.gz	rs79968172	G	A	0.11614	-0.0074	NA	0.0612	0.0243083	0.0082	1.66e-06	0.3665	haemorrhoidal disease	1	240503826	12802
genus.Ruminiclostridium6.id.11356.summary.txt.gz	rs9555756	A	C	-0.0804138	-0.0125	NA	0.1405	0.0176692	0.0057	7.1e-06	0.02763	haemorrhoidal disease	13	111703249	13369
genus.Ruminiclostridium9.id.11357.summary.txt.gz	rs113048721	C	G	0.0600735	0	NA	0.2353	0.0132737	0.0047	4.1e-06	0.9952	haemorrhoidal disease	9	74214419	16719
genus.Ruminiclostridium9.id.11357.summary.txt.gz	rs115044523	G	A	-0.0980026	0.0133	NA	0.0865	0.0202616	0.0071	2.37e-06	0.06155	haemorrhoidal disease	7	47013498	16107
genus.Ruminiclostridium9.id.11357.summary.txt.gz	rs12040548	G	T	0.0570422	-0.0052	NA	0.2704	0.0122359	0.0045	3.15e-06	0.2399	haemorrhoidal disease	1	247710285	16721
genus.Ruminiclostridium9.id.11357.summary.txt.gz	rs12419854	T	A	-0.0727975	-0.0008	NA	0.148	0.0155594	0.0059	3.18e-06	0.8966	haemorrhoidal disease	11	68886460	16027
genus.Ruminiclostridium9.id.11357.summary.txt.gz	rs13033315	T	A	0.0511195	0.0002	NA	0.4264	0.0111418	0.004	5.68e-06	0.9578	haemorrhoidal disease	2	204706865	16724
genus.Ruminiclostridium9.id.11357.summary.txt.gz	rs2615052	T	G	0.0577608	0.0075	NA	0.2817	0.0120578	0.0044	1.75e-06	0.08684	haemorrhoidal disease	3	158514940	16717
genus.Ruminiclostridium9.id.11357.summary.txt.gz	rs55875763	G	C	-0.0545331	-0.006	NA	0.382	0.0112974	0.004	1.6e-06	0.134	haemorrhoidal disease	3	158345912	16725
genus.Ruminiclostridium9.id.11357.summary.txt.gz	rs57665991	C	G	-0.0641507	-0.0035	NA	0.2851	0.0123339	0.0044	2.07e-07	0.4162	haemorrhoidal disease	3	157841287	16725
genus.Ruminiclostridium9.id.11357.summary.txt.gz	rs6082461	A	C	0.0586425	0.0037	NA	0.2134	0.0131004	0.0048	4.87e-06	0.4381	haemorrhoidal disease	20	2210530	16650
genus.Ruminiclostridium9.id.11357.summary.txt.gz	rs7137760	C	T	0.050797	-0.0003	NA	0.3859	0.0112182	0.0042	7.07e-06	0.9355	haemorrhoidal disease	12	10702414	16722
genus.Ruminiclostridium9.id.11357.summary.txt.gz	rs73592673	A	T	-0.081629	0.0101	NA	0.1615	0.0169515	0.0119	2.14e-06	0.399	haemorrhoidal disease	6	128568828	15493
genus.Ruminiclostridium9.id.11357.summary.txt.gz	rs74303178	T	C	0.0532742	-0.0034	NA	0.302	0.0119274	0.0043	7.92e-06	0.433	haemorrhoidal disease	8	14697544	16706
genus.Ruminiclostridium9.id.11357.summary.txt.gz	rs78191726	T	C	0.0944998	0.006	NA	0.0845	0.0210206	0.0072	7.58e-06	0.3991	haemorrhoidal disease	6	67655320	16039
genus.Ruminiclostridium9.id.11357.summary.txt.gz	rs79082720	C	G	0.0928576	0.0007	NA	0.0832	0.0204871	0.0082	6.47e-06	0.936	haemorrhoidal disease	7	155701010	16094
genus.Ruminiclostridium9.id.11357.summary.txt.gz	rs918449	A	G	-0.0950908	0.0081	NA	0.0742	0.0197177	0.0077	2.56e-06	0.2915	haemorrhoidal disease	19	34371198	16725
genus.Ruminiclostridium9.id.11357.summary.txt.gz	rs9522712	T	C	0.0699728	0.0004	NA	0.1468	0.0154939	0.0055	4.66e-06	0.9356	haemorrhoidal disease	13	90441578	16725
genus.Ruminiclostridium9.id.11357.summary.txt.gz	rs9809789	C	T	-0.0717454	0.0044	NA	0.1432	0.0159673	0.0057	8.72e-06	0.4406	haemorrhoidal disease	3	29179983	16025
genus.RuminococcaceaeNK4A214group.id.11358.summary.txt.gz	rs10178772	G	T	0.0714394	0.008	NA	0.1364	0.0162124	0.0062	7.72e-06	0.1988	haemorrhoidal disease	2	235561254	15268
genus.RuminococcaceaeNK4A214group.id.11358.summary.txt.gz	rs11241747	C	T	0.0533858	0.011	NA	0.3666	0.0120035	0.0076	6.59e-06	0.1474	haemorrhoidal disease	5	123846318	14822
genus.RuminococcaceaeNK4A214group.id.11358.summary.txt.gz	rs114244418	C	G	-0.175266	0.0008	NA	0.0522	0.0372779	0.0091	3.59e-06	0.9282	haemorrhoidal disease	2	235430299	7123
genus.RuminococcaceaeNK4A214group.id.11358.summary.txt.gz	rs11586410	G	A	-0.0863422	-0.0028	NA	0.1256	0.0169937	0.0125	3.66e-07	0.8227	haemorrhoidal disease	1	157338888	14822
genus.RuminococcaceaeNK4A214group.id.11358.summary.txt.gz	rs11704699	G	T	-0.0899695	0	NA	0.1085	0.0184752	0.0064	8.71e-07	0.9955	haemorrhoidal disease	22	17770181	15206
genus.RuminococcaceaeNK4A214group.id.11358.summary.txt.gz	rs12642039	T	C	-0.0553003	-0.002	NA	0.3437	0.0119397	0.0042	3.43e-06	0.6353	haemorrhoidal disease	4	159932022	15276
genus.RuminococcaceaeNK4A214group.id.11358.summary.txt.gz	rs12731	A	G	-0.0527684	-0.0082	NA	0.4549	0.0115053	0.004	4.87e-06	0.03788	haemorrhoidal disease	2	239087912	15288
genus.RuminococcaceaeNK4A214group.id.11358.summary.txt.gz	rs13087692	T	G	0.0574623	0.001	NA	0.3065	0.012594	0.0043	8.69e-06	0.8141	haemorrhoidal disease	3	84725039	15288
genus.RuminococcaceaeNK4A214group.id.11358.summary.txt.gz	rs136761	G	A	-0.0587521	-0.0004	NA	0.3955	0.0119155	0.0042	8.15e-07	0.9252	haemorrhoidal disease	22	49796014	14822
genus.RuminococcaceaeNK4A214group.id.11358.summary.txt.gz	rs147475196	A	G	-0.133769	-0.0285	NA	0.0613	0.0295196	0.0184	4.72e-06	0.1204	haemorrhoidal disease	3	26509287	9917
genus.RuminococcaceaeNK4A214group.id.11358.summary.txt.gz	rs34576931	G	C	-0.0873312	0.0065	NA	0.0974	0.0194886	0.0068	4.72e-06	0.3355	haemorrhoidal disease	12	78373555	14678
genus.RuminococcaceaeNK4A214group.id.11358.summary.txt.gz	rs35559912	T	C	-0.0925071	0.0033	NA	0.0734	0.0203674	0.008	4.89e-06	0.6828	haemorrhoidal disease	5	35288938	13976
genus.RuminococcaceaeNK4A214group.id.11358.summary.txt.gz	rs4814689	C	T	-0.1083	0.0061	NA	0.0729	0.0230708	0.0076	4.55e-06	0.4184	haemorrhoidal disease	20	18030357	14009
[truncated: 883 more rows]
