# Supplementary material for: Causal associations between human gut microbiota and hemorrhoidal disease: A two-sample Mendelian randomization study
Source: Medicine (Baltimore). 2024 Mar 29;103(13):e37599. doi: 10.1097/MD.0000000000037599 (PMC10977532; doi:10.1097/MD.0000000000037599)
Supplement: Supplementary file 2 [file medi-103-e37599-s002.xlsx]

## Sheet: Supplementary Table 2
Supplementary Table 2: Full results of five MR methods between gut microbiota and haemorrhoidal disease
outcome	exposure	method	nsnp	b	se	pval	lo_ci	up_ci	or	or_lci95	or_uci95	estimate	pvalue
haemorrhoidal disease	phylum.Cyanobacteria.id.1500.summary.txt.gz	Inverse variance weighted	8	-0.0543556	0.0176452	0.00206664	-0.0889401	-0.0197711	0.947095	0.9149	0.980423	0.95 (0.91-0.98)	0.0021
haemorrhoidal disease	order.Burkholderiales.id.2874.summary.txt.gz	Inverse variance weighted	9	0.0711852	0.0261733	0.00653285	0.0198855	0.122485	1.07378	1.02008	1.1303	1.07 (1.02-1.13)	0.0065
haemorrhoidal disease	phylum.Cyanobacteria.id.1500.summary.txt.gz	Weighted median	8	-0.0627548	0.0234632	0.00748184	-0.108743	-0.0167668	0.939174	0.896961	0.983373	0.94 (0.90-0.98)	0.0075
haemorrhoidal disease	genus.Oscillospira.id.2064.summary.txt.gz	Inverse variance weighted	9	0.0466936	0.0209559	0.0258681	0.00562007	0.0877672	1.0478	1.00564	1.09173	1.05 (1.01-1.09)	0.026
haemorrhoidal disease	family.FamilyXI.id.1936.summary.txt.gz	Inverse variance weighted	8	-0.0259149	0.0117562	0.0274997	-0.0489571	-0.00287264	0.974418	0.952222	0.997131	0.97 (0.95-1.00)	0.027
haemorrhoidal disease	family.Peptostreptococcaceae.id.2042.summary.txt.gz	Inverse variance weighted	14	0.0415781	0.0190839	0.0293538	0.00417368	0.0789825	1.04245	1.00418	1.08219	1.04 (1.00-1.08)	0.029
haemorrhoidal disease	genus..Eubacteriumcoprostanoligenesgroup.id.11375.summary.txt.gz	Weighted median	12	0.0626743	0.0291914	0.0317924	0.00545913	0.11989	1.06468	1.00547	1.12737	1.06 (1.01-1.13)	0.032
haemorrhoidal disease	genus.Phascolarctobacterium.id.2168.summary.txt.gz	Inverse variance weighted	11	-0.0405821	0.0191815	0.0343709	-0.0781779	-0.00298643	0.96023	0.9248	0.997018	0.96 (0.92-1.00)	0.034
haemorrhoidal disease	family.Alcaligenaceae.id.2875.summary.txt.gz	Inverse variance weighted	11	0.0528911	0.0252749	0.036382	0.00335227	0.10243	1.05431	1.00336	1.10786	1.05 (1.00-1.11)	0.036
haemorrhoidal disease	family.FamilyXI.id.1936.summary.txt.gz	Weighted median	8	-0.0284409	0.0138143	0.0395132	-0.055517	-0.00136488	0.97196	0.945996	0.998636	0.97 (0.95-1.00)	0.04
haemorrhoidal disease	genus.RuminococcaceaeUCG002.id.11360.summary.txt.gz	Inverse variance weighted	20	0.0350624	0.0172753	0.0423944	0.00120284	0.0689219	1.03568	1.0012	1.07135	1.04 (1.00-1.07)	0.042
haemorrhoidal disease	class.Deltaproteobacteria.id.3087.summary.txt.gz	Weighted median	11	0.0559843	0.0279148	0.0449054	0.00127122	0.110697	1.05758	1.00127	1.11706	1.06 (1.00-1.12)	0.045
haemorrhoidal disease	class.Betaproteobacteria.id.2867.summary.txt.gz	Weighted median	11	0.0657648	0.0331028	0.0469577	0.000883243	0.130646	1.06798	1.00088	1.13956	1.07 (1.00-1.14)	0.047
haemorrhoidal disease	genus.Intestinibacter.id.11345.summary.txt.gz	Weighted median	14	-0.0478713	0.0240759	0.0467736	-0.0950601	-0.000682416	0.953257	0.909318	0.999318	0.95 (0.91-1.00)	0.047
haemorrhoidal disease	genus.Adlercreutzia.id.812.summary.txt.gz	Weighted median	6	-0.0643315	0.0327329	0.0493743	-0.128488	-0.000174961	0.937694	0.879424	0.999825	0.94 (0.88-1.00)	0.049
haemorrhoidal disease	family.unknownfamily.id.1000006161.summary.txt.gz	MR Egger	12	0.121277	0.055388	0.0533737	0.0127161	0.229837	1.12894	1.0128	1.25839	1.13 (1.01-1.26)	0.05
haemorrhoidal disease	genus.unknowngenus.id.1000006162.summary.txt.gz	MR Egger	12	0.121277	0.055388	0.0533737	0.0127161	0.229837	1.12894	1.0128	1.25839	1.13 (1.01-1.26)	0.05
haemorrhoidal disease	order.Burkholderiales.id.2874.summary.txt.gz	Weighted median	9	0.0655867	0.0337998	0.0523252	-0.000660842	0.131834	1.06779	0.999339	1.14092	1.07 (1.00-1.14)	0.05
haemorrhoidal disease	order.NB1n.id.3953.summary.txt.gz	MR Egger	12	0.121277	0.055388	0.0533737	0.0127161	0.229837	1.12894	1.0128	1.25839	1.13 (1.01-1.26)	0.05
haemorrhoidal disease	class.Betaproteobacteria.id.2867.summary.txt.gz	Inverse variance weighted	11	0.0453871	0.0243181	0.0619863	-0.00227633	0.0930505	1.04643	0.997726	1.09752	1.05 (1.00-1.10)	0.06
haemorrhoidal disease	family.Acidaminococcaceae.id.2166.summary.txt.gz	Inverse variance weighted	7	0.0455154	0.0245196	0.0634132	-0.0025431	0.0935739	1.04657	0.99746	1.09809	1.05 (1.00-1.10)	0.06
haemorrhoidal disease	family.Streptococcaceae.id.1850.summary.txt.gz	Weighted median	15	0.0532617	0.028662	0.0631308	-0.0029158	0.109439	1.05471	0.997088	1.11565	1.05 (1.00-1.12)	0.06
haemorrhoidal disease	genus.Intestinibacter.id.11345.summary.txt.gz	Inverse variance weighted	14	-0.0331522	0.0173973	0.0567032	-0.067251	0.000946562	0.967391	0.934961	1.00095	0.97 (0.93-1.00)	0.06
haemorrhoidal disease	genus.Intestinimonas.id.2062.summary.txt.gz	MR Egger	15	0.0957472	0.0456126	0.0558999	0.00634649	0.185148	1.10048	1.00637	1.2034	1.10 (1.01-1.20)	0.06
haemorrhoidal disease	genus.Phascolarctobacterium.id.2168.summary.txt.gz	Weighted median	11	-0.0490401	0.026497	0.0642014	-0.100974	0.00289403	0.952143	0.903956	1.0029	0.95 (0.90-1.00)	0.06
haemorrhoidal disease	order.Desulfovibrionales.id.3156.summary.txt.gz	Weighted median	11	0.0564768	0.0296676	0.056956	-0.00167181	0.114625	1.0581	0.99833	1.12145	1.06 (1.00-1.12)	0.06
haemorrhoidal disease	class.Methanobacteria.id.119.summary.txt.gz	Weighted median	10	-0.0277001	0.0150178	0.0651127	-0.057135	0.0017348	0.97268	0.944467	1.00174	0.97 (0.94-1.00)	0.07
haemorrhoidal disease	family.Methanobacteriaceae.id.121.summary.txt.gz	Weighted median	10	-0.0277001	0.0150178	0.0651127	-0.057135	0.0017348	0.97268	0.944467	1.00174	0.97 (0.94-1.00)	0.07
haemorrhoidal disease	family.Victivallaceae.id.2255.summary.txt.gz	Weighted median	12	0.0304822	0.01671	0.0681238	-0.00226944	0.0632338	1.03095	0.997733	1.06528	1.03 (1.00-1.07)	0.07
haemorrhoidal disease	genus..Eubacteriumcoprostanoligenesgroup.id.11375.summary.txt.gz	Inverse variance weighted	12	0.0415226	0.0227575	0.0680659	-0.00308204	0.0861273	1.0424	0.996923	1.08995	1.04 (1.00-1.09)	0.07
haemorrhoidal disease	genus.Adlercreutzia.id.812.summary.txt.gz	Inverse variance weighted	6	-0.0467596	0.0255937	0.0677005	-0.0969233	0.00340408	0.954317	0.907626	1.00341	0.95 (0.91-1.00)	0.07
haemorrhoidal disease	genus.Anaerostipes.id.1991.summary.txt.gz	Inverse variance weighted	11	-0.0430556	0.0239242	0.0719135	-0.0899471	0.00383588	0.957858	0.913979	1.00384	0.96 (0.91-1.00)	0.07
haemorrhoidal disease	genus.Barnesiella.id.944.summary.txt.gz	Weighted median	14	0.0524696	0.0291626	0.0719863	-0.00468922	0.109628	1.05387	0.995322	1.11586	1.05 (1.00-1.12)	0.07
haemorrhoidal disease	genus.Erysipelatoclostridium.id.11381.summary.txt.gz	Inverse variance weighted	15	-0.0294892	0.0160306	0.0658327	-0.0609091	0.00193071	0.970941	0.940909	1.00193	0.97 (0.94-1.00)	0.07
haemorrhoidal disease	genus.RuminococcaceaeUCG011.id.11368.summary.txt.gz	Weighted median	7	0.0321792	0.0178784	0.0718772	-0.00286242	0.0672208	1.0327	0.997142	1.06953	1.03 (1.00-1.07)	0.07
haemorrhoidal disease	genus.unknowngenus.id.1868.summary.txt.gz	Inverse variance weighted	11	0.0337452	0.01858	0.0693386	-0.00267168	0.070162	1.03432	0.997332	1.07268	1.03 (1.00-1.07)	0.07
haemorrhoidal disease	order.Methanobacteriales.id.120.summary.txt.gz	Weighted median	10	-0.0277001	0.0150516	0.0657186	-0.0572013	0.0018011	0.97268	0.944404	1.0018	0.97 (0.94-1.00)	0.07
haemorrhoidal disease	family.Desulfovibrionaceae.id.3169.summary.txt.gz	Weighted median	9	0.0561609	0.0319748	0.0790187	-0.0065098	0.118832	1.05777	0.993511	1.12618	1.06 (0.99-1.13)	0.08
haemorrhoidal disease	family.Streptococcaceae.id.1850.summary.txt.gz	Inverse variance weighted	15	0.0354735	0.0203041	0.080619	-0.00432263	0.0752696	1.03611	0.995687	1.07817	1.04 (1.00-1.08)	0.08
haemorrhoidal disease	genus.Anaerofilum.id.2053.summary.txt.gz	Inverse variance weighted	9	-0.0261368	0.0148741	0.0788842	-0.0552901	0.00301651	0.974202	0.946211	1.00302	0.97 (0.95-1.00)	0.08
haemorrhoidal disease	genus.LachnospiraceaeUCG008.id.11328.summary.txt.gz	Inverse variance weighted	11	-0.0265982	0.0150359	0.0768972	-0.0560686	0.00287216	0.973752	0.945474	1.00288	0.97 (0.95-1.00)	0.08
haemorrhoidal disease	genus.Lactococcus.id.1851.summary.txt.gz	MR Egger	8	-0.142046	0.06794	0.0815123	-0.275209	-0.00888401	0.867581	0.759414	0.991155	0.87 (0.76-0.99)	0.08
haemorrhoidal disease	genus.Phascolarctobacterium.id.2168.summary.txt.gz	Simple mode	11	-0.0764999	0.03991	0.0842517	-0.154723	0.00172364	0.926353	0.856652	1.00173	0.93 (0.86-1.00)	0.08
haemorrhoidal disease	genus.RuminococcaceaeUCG002.id.11360.summary.txt.gz	Simple mode	20	0.0792227	0.042472	0.0776599	-0.00402242	0.162468	1.08245	0.995986	1.17641	1.08 (1.00-1.18)	0.08
haemorrhoidal disease	genus.unknowngenus.id.1868.summary.txt.gz	Weighted median	11	0.0445808	0.0251559	0.076365	-0.00472484	0.0938865	1.04559	0.995286	1.09844	1.05 (1.00-1.10)	0.08
haemorrhoidal disease	family.Pasteurellaceae.id.3689.summary.txt.gz	MR Egger	13	0.0636723	0.0343436	0.0907286	-0.00364111	0.130986	1.06574	0.996366	1.13995	1.07 (1.00-1.14)	0.09
haemorrhoidal disease	family.Peptostreptococcaceae.id.2042.summary.txt.gz	Weighted median	14	0.0416535	0.0249167	0.094582	-0.00718331	0.0904903	1.04253	0.992842	1.09471	1.04 (0.99-1.09)	0.09
haemorrhoidal disease	family.Victivallaceae.id.2255.summary.txt.gz	MR Egger	12	-0.0930589	0.0497355	0.0908473	-0.190541	0.00442274	0.91114	0.826512	1.00443	0.91 (0.83-1.00)	0.09
haemorrhoidal disease	family.Victivallaceae.id.2255.summary.txt.gz	Inverse variance weighted	12	0.0229996	0.0137567	0.0945463	-0.00396345	0.0499626	1.02327	0.996044	1.05123	1.02 (1.00-1.05)	0.09
haemorrhoidal disease	genus.Anaerostipes.id.1991.summary.txt.gz	Weighted median	11	-0.0537353	0.03208	0.0939266	-0.116612	0.00914156	0.947683	0.88993	1.00918	0.95 (0.89-1.01)	0.09
haemorrhoidal disease	genus.Coprococcus3.id.11303.summary.txt.gz	Inverse variance weighted	10	-0.0444758	0.0265856	0.0943409	-0.0965835	0.00763189	0.956499	0.907934	1.00766	0.96 (0.91-1.01)	0.09
haemorrhoidal disease	genus.Lachnospira.id.2004.summary.txt.gz	Weighted median	6	-0.0702074	0.0415375	0.0909866	-0.151621	0.0112062	0.9322	0.859314	1.01127	0.93 (0.86-1.01)	0.09
haemorrhoidal disease	order.Pasteurellales.id.3688.summary.txt.gz	MR Egger	13	0.0636723	0.0343436	0.0907286	-0.00364111	0.130986	1.06574	0.996366	1.13995	1.07 (1.00-1.14)	0.09
haemorrhoidal disease	phylum.Cyanobacteria.id.1500.summary.txt.gz	Weighted mode	8	-0.0613795	0.0318106	0.0949883	-0.123728	0.000969327	0.940466	0.88362	1.00097	0.94 (0.88-1.00)	0.09
haemorrhoidal disease	family.Bacteroidaceae.id.917.summary.txt.gz	MR Egger	7	-0.317826	0.155713	0.0967324	-0.623024	-0.0126293	0.727729	0.53632	0.98745	0.73 (0.54-0.99)	0.1
haemorrhoidal disease	genus.Bacteroides.id.918.summary.txt.gz	MR Egger	7	-0.317826	0.155713	0.0967324	-0.623024	-0.0126293	0.727729	0.53632	0.98745	0.73 (0.54-0.99)	0.1
haemorrhoidal disease	family.Defluviitaleaceae.id.1924.summary.txt.gz	MR Egger	12	0.101927	0.0587931	0.113642	-0.0133072	0.217162	1.1073	0.986781	1.24255	1.11 (0.99-1.24)	0.11
haemorrhoidal disease	genus.LachnospiraceaeFCS020group.id.11314.summary.txt.gz	Inverse variance weighted	10	0.0328628	0.0205982	0.110617	-0.00750954	0.0732352	1.03341	0.992519	1.07598	1.03 (0.99-1.08)	0.11
haemorrhoidal disease	phylum.Cyanobacteria.id.1500.summary.txt.gz	Simple mode	8	-0.0639111	0.0343529	0.105145	-0.131243	0.00342046	0.938088	0.877005	1.00343	0.94 (0.88-1.00)	0.11
haemorrhoidal disease	genus..Eubacteriumfissicatenagroup.id.14373.summary.txt.gz	MR Egger	9	-0.120275	0.0674301	0.117657	-0.252438	0.0118881	0.886677	0.776904	1.01196	0.89 (0.78-1.01)	0.12
haemorrhoidal disease	genus.Erysipelatoclostridium.id.11381.summary.txt.gz	Weighted median	15	-0.0350623	0.0222555	0.115154	-0.0786831	0.00855844	0.965545	0.924333	1.0086	0.97 (0.92-1.01)	0.12
haemorrhoidal disease	genus.Erysipelatoclostridium.id.11381.summary.txt.gz	Simple mode	15	-0.0796703	0.0481153	0.119992	-0.173976	0.0146356	0.923421	0.840317	1.01474	0.92 (0.84-1.01)	0.12
haemorrhoidal disease	genus.Erysipelatoclostridium.id.11381.summary.txt.gz	Weighted mode	15	-0.0759924	0.0461905	0.122187	-0.166526	0.014541	0.926823	0.846601	1.01465	0.93 (0.85-1.01)	0.12
haemorrhoidal disease	genus.FamilyXIIIAD3011group.id.11293.summary.txt.gz	Weighted median	11	-0.0523838	0.0332377	0.115018	-0.11753	0.0127621	0.948965	0.889114	1.01284	0.95 (0.89-1.01)	0.12
haemorrhoidal disease	genus.LachnospiraceaeUCG010.id.11330.summary.txt.gz	Inverse variance weighted	10	-0.0326691	0.0209193	0.118364	-0.0736709	0.00833266	0.967859	0.928977	1.00837	0.97 (0.93-1.01)	0.12
haemorrhoidal disease	genus.Oscillospira.id.2064.summary.txt.gz	Weighted median	9	0.0426825	0.0272018	0.116623	-0.0106331	0.0959981	1.04361	0.989423	1.10076	1.04 (0.99-1.10)	0.12
haemorrhoidal disease	order.Actinomycetales.id.420.summary.txt.gz	Weighted median	5	-0.0447891	0.0286296	0.117715	-0.100903	0.0113248	0.956199	0.904021	1.01139	0.96 (0.90-1.01)	0.12
haemorrhoidal disease	class.Betaproteobacteria.id.2867.summary.txt.gz	Simple mode	11	0.0894522	0.0541994	0.129868	-0.0167787	0.195683	1.09358	0.983361	1.21614	1.09 (0.98-1.22)	0.13
haemorrhoidal disease	family.Acidaminococcaceae.id.2166.summary.txt.gz	Weighted median	7	0.0463824	0.0306026	0.129611	-0.0135986	0.106363	1.04747	0.986493	1.11223	1.05 (0.99-1.11)	0.13
haemorrhoidal disease	family.Actinomycetaceae.id.421.summary.txt.gz	Weighted median	5	-0.0445408	0.0296407	0.132919	-0.102637	0.013555	0.956437	0.902455	1.01365	0.96 (0.90-1.01)	0.13
haemorrhoidal disease	genus.Adlercreutzia.id.812.summary.txt.gz	Weighted mode	6	-0.0739956	0.0407778	0.129303	-0.15392	0.00592876	0.928676	0.857341	1.00595	0.93 (0.86-1.01)	0.13
haemorrhoidal disease	genus.unknowngenus.id.2071.summary.txt.gz	Simple mode	14	-0.0932527	0.0571227	0.126549	-0.205213	0.0187078	0.910963	0.814474	1.01888	0.91 (0.81-1.02)	0.13
haemorrhoidal disease	class.Betaproteobacteria.id.2867.summary.txt.gz	Weighted mode	11	0.0894522	0.0556752	0.139205	-0.0196712	0.198576	1.09358	0.980521	1.21966	1.09 (0.98-1.22)	0.14
haemorrhoidal disease	genus.Anaerofilum.id.2053.summary.txt.gz	Weighted median	9	-0.0277801	0.0190088	0.143897	-0.0650375	0.00947719	0.972602	0.937032	1.00952	0.97 (0.94-1.01)	0.14
haemorrhoidal disease	genus.Anaerostipes.id.1991.summary.txt.gz	Simple mode	11	-0.0836037	0.0518327	0.13783	-0.185196	0.0179884	0.919796	0.830942	1.01815	0.92 (0.83-1.02)	0.14
haemorrhoidal disease	genus.Barnesiella.id.944.summary.txt.gz	Weighted mode	14	0.0754375	0.0475595	0.136716	-0.0177791	0.168654	1.07836	0.982378	1.18371	1.08 (0.98-1.18)	0.14
haemorrhoidal disease	genus.Intestinibacter.id.11345.summary.txt.gz	Simple mode	14	-0.0745503	0.046828	0.135399	-0.166333	0.0172327	0.928161	0.846764	1.01738	0.93 (0.85-1.02)	0.14
haemorrhoidal disease	genus.unknowngenus.id.826.summary.txt.gz	MR Egger	15	0.072607	0.0462664	0.140583	-0.018075	0.163289	1.07531	0.982087	1.17738	1.08 (0.98-1.18)	0.14
haemorrhoidal disease	genus.unknowngenus.id.959.summary.txt.gz	Weighted median	10	0.0276058	0.0189331	0.14482	-0.00950299	0.0647147	1.02799	0.990542	1.06685	1.03 (0.99-1.07)	0.14
haemorrhoidal disease	order.Desulfovibrionales.id.3156.summary.txt.gz	Weighted mode	11	0.0648729	0.0404324	0.13969	-0.0143745	0.14412	1.06702	0.985728	1.15502	1.07 (0.99-1.16)	0.14
haemorrhoidal disease	class.Deltaproteobacteria.id.3087.summary.txt.gz	Weighted mode	11	0.0672362	0.0431585	0.150316	-0.0173544	0.151827	1.06955	0.982795	1.16396	1.07 (0.98-1.16)	0.15
haemorrhoidal disease	class.Mollicutes.id.3920.summary.txt.gz	Inverse variance weighted	12	-0.0259923	0.0178524	0.145405	-0.0609831	0.00899842	0.974343	0.940839	1.00904	0.97 (0.94-1.01)	0.15
haemorrhoidal disease	family.Alcaligenaceae.id.2875.summary.txt.gz	Weighted median	11	0.0495228	0.0340004	0.145244	-0.0171179	0.116164	1.05077	0.983028	1.12318	1.05 (0.98-1.12)	0.15
haemorrhoidal disease	family.Christensenellaceae.id.1866.summary.txt.gz	Weighted median	10	-0.0514795	0.0356566	0.148806	-0.121366	0.0184073	0.949823	0.885709	1.01858	0.95 (0.89-1.02)	0.15
haemorrhoidal disease	family.Streptococcaceae.id.1850.summary.txt.gz	Weighted mode	15	0.0767133	0.0498817	0.146362	-0.0210548	0.174482	1.07973	0.979165	1.19063	1.08 (0.98-1.19)	0.15
haemorrhoidal disease	family.unknownfamily.id.1000005471.summary.txt.gz	Inverse variance weighted	11	-0.0252628	0.0177608	0.154911	-0.0600739	0.00954826	0.975054	0.941695	1.00959	0.98 (0.94-1.01)	0.15
haemorrhoidal disease	family.unknownfamily.id.1000006161.summary.txt.gz	Weighted median	12	0.0260013	0.0178808	0.145905	-0.00904503	0.0610476	1.02634	0.990996	1.06295	1.03 (0.99-1.06)	0.15
haemorrhoidal disease	family.unknownfamily.id.1000006161.summary.txt.gz	Simple mode	12	0.0562732	0.0368032	0.15449	-0.015861	0.128407	1.05789	0.984264	1.13702	1.06 (0.98-1.14)	0.15
haemorrhoidal disease	genus.Barnesiella.id.944.summary.txt.gz	Simple mode	14	0.0805409	0.0524369	0.148523	-0.0222353	0.183317	1.08387	0.97801	1.2012	1.08 (0.98-1.20)	0.15
haemorrhoidal disease	genus.Collinsella.id.815.summary.txt.gz	Inverse variance weighted	9	-0.0348454	0.0240918	0.148076	-0.0820653	0.0123745	0.965755	0.921212	1.01245	0.97 (0.92-1.01)	0.15
haemorrhoidal disease	genus.Lachnospira.id.2004.summary.txt.gz	Inverse variance weighted	6	-0.047612	0.0329256	0.148164	-0.112146	0.0169222	0.953504	0.893914	1.01707	0.95 (0.89-1.02)	0.15
haemorrhoidal disease	genus.LachnospiraceaeUCG008.id.11328.summary.txt.gz	Weighted median	11	-0.0283391	0.0198164	0.152693	-0.0671793	0.010501	0.972059	0.935028	1.01056	0.97 (0.94-1.01)	0.15
haemorrhoidal disease	genus.Phascolarctobacterium.id.2168.summary.txt.gz	Weighted mode	11	-0.0677854	0.0436281	0.151305	-0.153297	0.0177257	0.934461	0.857875	1.01788	0.93 (0.86-1.02)	0.15
haemorrhoidal disease	genus.unknowngenus.id.1000005472.summary.txt.gz	Inverse variance weighted	11	-0.0252628	0.0177608	0.154911	-0.0600739	0.00954826	0.975054	0.941695	1.00959	0.98 (0.94-1.01)	0.15
haemorrhoidal disease	genus.unknowngenus.id.1000006162.summary.txt.gz	Weighted median	12	0.0260013	0.0180745	0.150274	-0.00942464	0.0614272	1.02634	0.99062	1.06335	1.03 (0.99-1.06)	0.15
haemorrhoidal disease	genus.unknowngenus.id.1000006162.summary.txt.gz	Simple mode	12	0.0562732	0.0361439	0.147776	-0.0145689	0.127115	1.05789	0.985537	1.13555	1.06 (0.99-1.14)	0.15
haemorrhoidal disease	order.Burkholderiales.id.2874.summary.txt.gz	Simple mode	9	0.0848387	0.053582	0.152001	-0.020182	0.189859	1.08854	0.98002	1.20908	1.09 (0.98-1.21)	0.15
haemorrhoidal disease	order.Clostridiales.id.1863.summary.txt.gz	Weighted median	11	-0.0519738	0.036459	0.154001	-0.123433	0.0194858	0.949354	0.883881	1.01968	0.95 (0.88-1.02)	0.15
haemorrhoidal disease	order.MollicutesRF9.id.11579.summary.txt.gz	Inverse variance weighted	11	-0.0252628	0.0177608	0.154911	-0.0600739	0.00954826	0.975054	0.941695	1.00959	0.98 (0.94-1.01)	0.15
haemorrhoidal disease	order.NB1n.id.3953.summary.txt.gz	Weighted median	12	0.0260013	0.0178808	0.145905	-0.00904503	0.0610476	1.02634	0.990996	1.06295	1.03 (0.99-1.06)	0.15
haemorrhoidal disease	order.NB1n.id.3953.summary.txt.gz	Simple mode	12	0.0562732	0.0368032	0.15449	-0.015861	0.128407	1.05789	0.984264	1.13702	1.06 (0.98-1.14)	0.15
haemorrhoidal disease	phylum.Tenericutes.id.3919.summary.txt.gz	Inverse variance weighted	12	-0.0259923	0.0178524	0.145405	-0.0609831	0.00899842	0.974343	0.940839	1.00904	0.97 (0.94-1.01)	0.15
haemorrhoidal disease	class.Methanobacteria.id.119.summary.txt.gz	Inverse variance weighted	10	-0.0157724	0.0112954	0.162609	-0.0379115	0.00636668	0.984351	0.962798	1.00639	0.98 (0.96-1.01)	0.16
haemorrhoidal disease	family.Christensenellaceae.id.1866.summary.txt.gz	Weighted mode	10	-0.0763378	0.0500848	0.161802	-0.174504	0.0218284	0.926503	0.839874	1.02207	0.93 (0.84-1.02)	0.16
haemorrhoidal disease	family.Methanobacteriaceae.id.121.summary.txt.gz	Inverse variance weighted	10	-0.0157724	0.0112954	0.162609	-0.0379115	0.00636668	0.984351	0.962798	1.00639	0.98 (0.96-1.01)	0.16
haemorrhoidal disease	family.Prevotellaceae.id.960.summary.txt.gz	Weighted median	14	-0.0375851	0.0270586	0.164824	-0.0906199	0.0154496	0.963112	0.913365	1.01557	0.96 (0.91-1.02)	0.16
haemorrhoidal disease	family.Streptococcaceae.id.1850.summary.txt.gz	Simple mode	15	0.0834495	0.0560757	0.158886	-0.0264589	0.193358	1.08703	0.973888	1.21332	1.09 (0.97-1.21)	0.16
haemorrhoidal disease	genus.Adlercreutzia.id.812.summary.txt.gz	Simple mode	6	-0.0744578	0.0446701	0.156423	-0.162011	0.0130955	0.928247	0.850432	1.01318	0.93 (0.85-1.01)	0.16
haemorrhoidal disease	genus.Anaerostipes.id.1991.summary.txt.gz	Weighted mode	11	-0.0706471	0.0470159	0.163841	-0.162798	0.0215041	0.931791	0.849763	1.02174	0.93 (0.85-1.02)	0.16
haemorrhoidal disease	genus.FamilyXIIIAD3011group.id.11293.summary.txt.gz	Weighted mode	11	-0.0806237	0.0534376	0.162291	-0.185361	0.0241139	0.922541	0.830804	1.02441	0.92 (0.83-1.02)	0.16
haemorrhoidal disease	genus.Haemophilus.id.3698.summary.txt.gz	Inverse variance weighted	8	0.0234949	0.0169122	0.164763	-0.00965299	0.0566428	1.02377	0.990393	1.05828	1.02 (0.99-1.06)	0.16
haemorrhoidal disease	order.Methanobacteriales.id.120.summary.txt.gz	Inverse variance weighted	10	-0.0157724	0.0112954	0.162609	-0.0379115	0.00636668	0.984351	0.962798	1.00639	0.98 (0.96-1.01)	0.16
haemorrhoidal disease	class.Clostridia.id.1859.summary.txt.gz	Weighted median	10	-0.0514017	0.0377961	0.173837	-0.125482	0.0226785	0.949897	0.882072	1.02294	0.95 (0.88-1.02)	0.17
haemorrhoidal disease	family.unknownfamily.id.1000001214.summary.txt.gz	MR Egger	9	-0.0616776	0.0404136	0.170804	-0.140888	0.017533	0.940186	0.868586	1.01769	0.94 (0.87-1.02)	0.17
haemorrhoidal disease	family.unknownfamily.id.1000006161.summary.txt.gz	Weighted mode	12	0.0556614	0.0379155	0.170099	-0.018653	0.129976	1.05724	0.98152	1.1388	1.06 (0.98-1.14)	0.17
haemorrhoidal disease	family.Victivallaceae.id.2255.summary.txt.gz	Simple mode	12	0.0375506	0.0258586	0.17438	-0.0131323	0.0882334	1.03826	0.986954	1.09224	1.04 (0.99-1.09)	0.17
haemorrhoidal disease	genus..Eubacteriumcoprostanoligenesgroup.id.11375.summary.txt.gz	Weighted mode	12	0.0695901	0.0474706	0.170652	-0.0234522	0.162632	1.07207	0.976821	1.1766	1.07 (0.98-1.18)	0.17
haemorrhoidal disease	genus.Gordonibacter.id.821.summary.txt.gz	Weighted mode	12	-0.037523	0.0256057	0.170799	-0.0877103	0.0126642	0.963172	0.916026	1.01274	0.96 (0.92-1.01)	0.17
haemorrhoidal disease	genus.Parasutterella.id.2892.summary.txt.gz	MR Egger	14	-0.0705429	0.0481584	0.168676	-0.164933	0.0238475	0.931888	0.84795	1.02413	0.93 (0.85-1.02)	0.17
haemorrhoidal disease	genus.unknowngenus.id.1000001215.summary.txt.gz	MR Egger	9	-0.0616776	0.0404136	0.170804	-0.140888	0.017533	0.940186	0.868586	1.01769	0.94 (0.87-1.02)	0.17
haemorrhoidal disease	order.Gastranaerophilales.id.1591.summary.txt.gz	MR Egger	9	-0.0616776	0.0404136	0.170804	-0.140888	0.017533	0.940186	0.868586	1.01769	0.94 (0.87-1.02)	0.17
haemorrhoidal disease	order.NB1n.id.3953.summary.txt.gz	Weighted mode	12	0.0556614	0.0379155	0.170099	-0.018653	0.129976	1.05724	0.98152	1.1388	1.06 (0.98-1.14)	0.17
haemorrhoidal disease	class.Methanobacteria.id.119.summary.txt.gz	Simple mode	10	-0.0341591	0.0233404	0.177356	-0.0799062	0.0115881	0.966418	0.923203	1.01166	0.97 (0.92-1.01)	0.18
haemorrhoidal disease	class.Methanobacteria.id.119.summary.txt.gz	Weighted mode	10	-0.0337776	0.0233359	0.18169	-0.079516	0.0119608	0.966786	0.923563	1.01203	0.97 (0.92-1.01)	0.18
haemorrhoidal disease	family.Methanobacteriaceae.id.121.summary.txt.gz	Simple mode	10	-0.0341591	0.0233404	0.177356	-0.0799062	0.0115881	0.966418	0.923203	1.01166	0.97 (0.92-1.01)	0.18
haemorrhoidal disease	family.Methanobacteriaceae.id.121.summary.txt.gz	Weighted mode	10	-0.0337776	0.0233359	0.18169	-0.079516	0.0119608	0.966786	0.923563	1.01203	0.97 (0.92-1.01)	0.18
haemorrhoidal disease	family.Prevotellaceae.id.960.summary.txt.gz	MR Egger	14	0.0923411	0.0640881	0.175208	-0.0332716	0.217954	1.09674	0.967276	1.24353	1.10 (0.97-1.24)	0.18
haemorrhoidal disease	family.Rikenellaceae.id.967.summary.txt.gz	MR Egger	17	-0.103228	0.0738103	0.182278	-0.247897	0.0414398	0.901921	0.780441	1.04231	0.90 (0.78-1.04)	0.18
haemorrhoidal disease	genus..Eubacteriumcoprostanoligenesgroup.id.11375.summary.txt.gz	Simple mode	12	0.0701343	0.0492854	0.182466	-0.0264651	0.166734	1.07265	0.973882	1.18144	1.07 (0.97-1.18)	0.18
haemorrhoidal disease	genus.LachnospiraceaeUCG010.id.11330.summary.txt.gz	Weighted median	10	-0.0376964	0.0284383	0.184988	-0.0934354	0.0180426	0.963005	0.910797	1.01821	0.96 (0.91-1.02)	0.18
haemorrhoidal disease	genus.RuminococcaceaeUCG011.id.11368.summary.txt.gz	Weighted mode	7	0.0343365	0.0227622	0.18216	-0.0102773	0.0789504	1.03493	0.989775	1.08215	1.03 (0.99-1.08)	0.18
haemorrhoidal disease	genus.unknowngenus.id.1000006162.summary.txt.gz	Weighted mode	12	0.0556614	0.0389597	0.180869	-0.0206997	0.132022	1.05724	0.979513	1.14113	1.06 (0.98-1.14)	0.18
haemorrhoidal disease	genus.unknowngenus.id.2041.summary.txt.gz	MR Egger	12	-0.070997	0.0492197	0.179755	-0.167468	0.0254736	0.931465	0.845804	1.0258	0.93 (0.85-1.03)	0.18
haemorrhoidal disease	order.Methanobacteriales.id.120.summary.txt.gz	Weighted mode	10	-0.0337776	0.0234402	0.183451	-0.0797203	0.0121651	0.966786	0.923375	1.01224	0.97 (0.92-1.01)	0.18
haemorrhoidal disease	genus.Coprococcus1.id.11301.summary.txt.gz	Inverse variance weighted	10	-0.0311796	0.0240259	0.194373	-0.0782703	0.0159111	0.969301	0.924714	1.01604	0.97 (0.92-1.02)	0.19
haemorrhoidal disease	genus.Gordonibacter.id.821.summary.txt.gz	Simple mode	12	-0.0415563	0.0299233	0.192382	-0.100206	0.0170934	0.959295	0.904651	1.01724	0.96 (0.90-1.02)	0.19
haemorrhoidal disease	genus.LachnospiraceaeUCG004.id.11324.summary.txt.gz	MR Egger	12	-0.122878	0.0864792	0.18577	-0.292377	0.0466211	0.884371	0.746487	1.04772	0.88 (0.75-1.05)	0.19
haemorrhoidal disease	genus.LachnospiraceaeUCG010.id.11330.summary.txt.gz	MR Egger	10	-0.0766606	0.0531944	0.187516	-0.180922	0.0276004	0.926204	0.834501	1.02798	0.93 (0.83-1.03)	0.19
haemorrhoidal disease	genus.LachnospiraceaeUCG010.id.11330.summary.txt.gz	Weighted mode	10	-0.0492468	0.0350665	0.193761	-0.117977	0.0194834	0.951946	0.888716	1.01967	0.95 (0.89-1.02)	0.19
haemorrhoidal disease	genus.Odoribacter.id.952.summary.txt.gz	Inverse variance weighted	6	0.0391043	0.0300588	0.193283	-0.0198109	0.0980196	1.03988	0.980384	1.10298	1.04 (0.98-1.10)	0.19
haemorrhoidal disease	genus.Prevotella7.id.11182.summary.txt.gz	MR Egger	11	-0.096594	0.0687158	0.193382	-0.231277	0.0380891	0.907925	0.79352	1.03882	0.91 (0.79-1.04)	0.19
haemorrhoidal disease	genus.Prevotella9.id.11183.summary.txt.gz	MR Egger	13	-0.0791773	0.0564739	0.188494	-0.189866	0.0315116	0.923876	0.82707	1.03201	0.92 (0.83-1.03)	0.19
haemorrhoidal disease	genus.RuminococcaceaeUCG013.id.11370.summary.txt.gz	Weighted median	9	-0.0400528	0.0304086	0.187787	-0.0996537	0.0195481	0.960739	0.905151	1.01974	0.96 (0.91-1.02)	0.19
haemorrhoidal disease	genus.Veillonella.id.2198.summary.txt.gz	MR Egger	7	0.354929	0.232412	0.187254	-0.100598	0.810456	1.42608	0.904297	2.24893	1.43 (0.90-2.25)	0.19
haemorrhoidal disease	order.Methanobacteriales.id.120.summary.txt.gz	Simple mode	10	-0.0341591	0.0243191	0.193694	-0.0818246	0.0135064	0.966418	0.921434	1.0136	0.97 (0.92-1.01)	0.19
haemorrhoidal disease	class.Deltaproteobacteria.id.3087.summary.txt.gz	Inverse variance weighted	11	0.0274727	0.021208	0.195185	-0.014095	0.0690405	1.02785	0.986004	1.07148	1.03 (0.99-1.07)	0.2
haemorrhoidal disease	class.Negativicutes.id.2164.summary.txt.gz	Weighted median	11	-0.0389406	0.0302032	0.197299	-0.0981389	0.0202577	0.961808	0.906523	1.02046	0.96 (0.91-1.02)	0.2
haemorrhoidal disease	family.Acidaminococcaceae.id.2166.summary.txt.gz	MR Egger	7	0.110084	0.0747906	0.201025	-0.0365055	0.256674	1.11637	0.964153	1.29262	1.12 (0.96-1.29)	0.2
haemorrhoidal disease	family.Victivallaceae.id.2255.summary.txt.gz	Weighted mode	12	0.03456	0.0254302	0.201354	-0.0152832	0.0844032	1.03516	0.984833	1.08807	1.04 (0.98-1.09)	0.2
haemorrhoidal disease	genus.Howardella.id.2000.summary.txt.gz	Inverse variance weighted	9	-0.0161375	0.012605	0.200459	-0.0408433	0.00856834	0.983992	0.95998	1.00861	0.98 (0.96-1.01)	0.2
haemorrhoidal disease	genus.Hungatella.id.11306.summary.txt.gz	MR Egger	5	-0.184689	0.111446	0.196056	-0.403122	0.0337449	0.831363	0.66823	1.03432	0.83 (0.67-1.03)	0.2
haemorrhoidal disease	genus.Ruminiclostridium5.id.11355.summary.txt.gz	Weighted median	8	0.0508585	0.0400814	0.204483	-0.0277009	0.129418	1.05217	0.972679	1.13817	1.05 (0.97-1.14)	0.2
haemorrhoidal disease	genus.RuminococcaceaeUCG010.id.11367.summary.txt.gz	MR Egger	6	-0.192835	0.124766	0.197103	-0.437377	0.0517071	0.824618	0.645728	1.05307	0.82 (0.65-1.05)	0.2
haemorrhoidal disease	genus.unknowngenus.id.1868.summary.txt.gz	Simple mode	11	0.0536572	0.0393324	0.202419	-0.0234344	0.130749	1.05512	0.976838	1.13968	1.06 (0.98-1.14)	0.2
haemorrhoidal disease	class.Actinobacteria.id.419.summary.txt.gz	Simple mode	19	-0.0619798	0.0471616	0.20528	-0.154417	0.0304568	0.939902	0.856915	1.03093	0.94 (0.86-1.03)	0.21
haemorrhoidal disease	class.Bacteroidia.id.912.summary.txt.gz	Weighted mode	13	0.050285	0.0381483	0.212063	-0.0244857	0.125056	1.05157	0.975812	1.13321	1.05 (0.98-1.13)	0.21
haemorrhoidal disease	class.Melainabacteria.id.1589.summary.txt.gz	MR Egger	10	-0.0542505	0.039689	0.208833	-0.132041	0.0235399	0.947195	0.876305	1.02382	0.95 (0.88-1.02)	0.21
haemorrhoidal disease	family.Desulfovibrionaceae.id.3169.summary.txt.gz	Inverse variance weighted	9	0.0292471	0.0232665	0.208736	-0.0163552	0.0748494	1.02968	0.983778	1.07772	1.03 (0.98-1.08)	0.21
haemorrhoidal disease	family.Desulfovibrionaceae.id.3169.summary.txt.gz	Weighted mode	9	0.0618962	0.0459312	0.214709	-0.0281288	0.151921	1.06385	0.972263	1.16407	1.06 (0.97-1.16)	0.21
haemorrhoidal disease	genus.Haemophilus.id.3698.summary.txt.gz	Simple mode	8	0.0474464	0.0344879	0.211306	-0.0201499	0.115043	1.04859	0.980052	1.12192	1.05 (0.98-1.12)	0.21
haemorrhoidal disease	genus.Marvinbryantia.id.2005.summary.txt.gz	Weighted median	11	-0.0349664	0.0281384	0.213995	-0.0901177	0.020185	0.965638	0.913824	1.02039	0.97 (0.91-1.02)	0.21
haemorrhoidal disease	order.Burkholderiales.id.2874.summary.txt.gz	Weighted mode	9	0.0703668	0.0522107	0.214659	-0.0319661	0.1727	1.0729	0.968539	1.18851	1.07 (0.97-1.19)	0.21
haemorrhoidal disease	order.Desulfovibrionales.id.3156.summary.txt.gz	Simple mode	11	0.0669768	0.0500313	0.210306	-0.0310845	0.165038	1.06927	0.969394	1.17944	1.07 (0.97-1.18)	0.21
haemorrhoidal disease	order.Selenomonadales.id.2165.summary.txt.gz	Weighted median	11	-0.0389406	0.0312586	0.212853	-0.100207	0.0223262	0.961808	0.90465	1.02258	0.96 (0.90-1.02)	0.21
haemorrhoidal disease	family.Christensenellaceae.id.1866.summary.txt.gz	Simple mode	10	-0.0724013	0.0555206	0.224582	-0.181222	0.0364191	0.930158	0.83425	1.03709	0.93 (0.83-1.04)	0.22
haemorrhoidal disease	family.FamilyXI.id.1936.summary.txt.gz	Weighted mode	8	-0.0294972	0.0220152	0.222152	-0.072647	0.0136526	0.970934	0.929929	1.01375	0.97 (0.93-1.01)	0.22
haemorrhoidal disease	family.Peptostreptococcaceae.id.2042.summary.txt.gz	Simple mode	14	0.0533934	0.0414774	0.220441	-0.0279023	0.134689	1.05484	0.972483	1.14418	1.05 (0.97-1.14)	0.22
haemorrhoidal disease	family.Prevotellaceae.id.960.summary.txt.gz	Weighted mode	14	-0.0534778	0.0417558	0.222668	-0.135319	0.0283636	0.947927	0.873437	1.02877	0.95 (0.87-1.03)	0.22
haemorrhoidal disease	genus.CandidatusSoleaferrea.id.11350.summary.txt.gz	MR Egger	10	-0.215547	0.162313	0.220826	-0.533681	0.102587	0.806101	0.586442	1.10803	0.81 (0.59-1.11)	0.22
haemorrhoidal disease	genus.DefluviitaleaceaeUCG011.id.11287.summary.txt.gz	MR Egger	10	0.0904851	0.0677816	0.218632	-0.0423669	0.223337	1.09471	0.958518	1.25024	1.09 (0.96-1.25)	0.22
haemorrhoidal disease	genus.Escherichia.Shigella.id.3504.summary.txt.gz	Weighted mode	8	0.0746177	0.0559585	0.22414	-0.035061	0.184296	1.07747	0.965547	1.20237	1.08 (0.97-1.20)	0.22
haemorrhoidal disease	genus.FamilyXIIIAD3011group.id.11293.summary.txt.gz	Simple mode	11	-0.0856303	0.0652027	0.218418	-0.213428	0.042167	0.917934	0.807811	1.04307	0.92 (0.81-1.04)	0.22
haemorrhoidal disease	genus.Lactococcus.id.1851.summary.txt.gz	Weighted median	8	-0.0265195	0.0217819	0.223414	-0.0692121	0.0161731	0.973829	0.933129	1.0163	0.97 (0.93-1.02)	0.22
haemorrhoidal disease	genus.Lactococcus.id.1851.summary.txt.gz	Weighted mode	8	-0.0390264	0.0287431	0.216678	-0.0953628	0.01731	0.961725	0.909043	1.01746	0.96 (0.91-1.02)	0.22
haemorrhoidal disease	genus.RuminococcaceaeUCG002.id.11360.summary.txt.gz	Weighted median	20	0.0298616	0.0244386	0.221745	-0.0180381	0.0777612	1.03031	0.982124	1.08086	1.03 (0.98-1.08)	0.22
haemorrhoidal disease	genus.RuminococcaceaeUCG011.id.11368.summary.txt.gz	Simple mode	7	0.0346637	0.0251062	0.216606	-0.0145445	0.0838719	1.03527	0.985561	1.08749	1.04 (0.99-1.09)	0.22
haemorrhoidal disease	class.Deltaproteobacteria.id.3087.summary.txt.gz	Simple mode	11	0.0700904	0.0546443	0.228542	-0.0370125	0.177193	1.07261	0.963664	1.19386	1.07 (0.96-1.19)	0.23
haemorrhoidal disease	family.FamilyXI.id.1936.summary.txt.gz	Simple mode	8	-0.0292893	0.0223718	0.231799	-0.073138	0.0145594	0.971135	0.929473	1.01467	0.97 (0.93-1.01)	0.23
haemorrhoidal disease	family.Peptostreptococcaceae.id.2042.summary.txt.gz	Weighted mode	14	0.0447977	0.0354279	0.22826	-0.0246411	0.114236	1.04582	0.97566	1.12102	1.05 (0.98-1.12)	0.23
haemorrhoidal disease	genus..Eubacteriumventriosumgroup.id.11341.summary.txt.gz	Weighted mode	14	0.0657769	0.0517787	0.226226	-0.0357092	0.167263	1.06799	0.964921	1.18207	1.07 (0.96-1.18)	0.23
haemorrhoidal disease	genus..Ruminococcusgauvreauiigroup.id.11342.summary.txt.gz	MR Egger	9	-0.16153	0.123223	0.231264	-0.403047	0.0799866	0.850841	0.66828	1.08327	0.85 (0.67-1.08)	0.23
haemorrhoidal disease	genus.Eisenbergiella.id.11304.summary.txt.gz	Weighted median	9	0.0252438	0.0210213	0.229803	-0.015958	0.0664456	1.02557	0.984169	1.0687	1.03 (0.98-1.07)	0.23
haemorrhoidal disease	genus.Lachnospira.id.2004.summary.txt.gz	Weighted mode	6	-0.0703331	0.0520842	0.234797	-0.172418	0.0317519	0.932083	0.841627	1.03226	0.93 (0.84-1.03)	0.23
haemorrhoidal disease	genus.Marvinbryantia.id.2005.summary.txt.gz	Inverse variance weighted	11	-0.0235967	0.0198203	0.233837	-0.0624445	0.0152511	0.97668	0.939465	1.01537	0.98 (0.94-1.02)	0.23
haemorrhoidal disease	genus.Oxalobacter.id.2978.summary.txt.gz	Weighted median	10	0.0210123	0.0174386	0.228229	-0.0131673	0.055192	1.02123	0.986919	1.05674	1.02 (0.99-1.06)	0.23
haemorrhoidal disease	family.Bifidobacteriaceae.id.433.summary.txt.gz	MR Egger	16	0.0706172	0.0575534	0.240062	-0.0421874	0.183422	1.07317	0.95869	1.20132	1.07 (0.96-1.20)	0.24
haemorrhoidal disease	family.unknownfamily.id.1000006161.summary.txt.gz	Inverse variance weighted	12	0.0180093	0.0153252	0.239936	-0.012028	0.0480466	1.01817	0.988044	1.04922	1.02 (0.99-1.05)	0.24
haemorrhoidal disease	genus..Eubacteriumrectalegroup.id.14374.summary.txt.gz	Weighted median	9	-0.041856	0.0359038	0.243702	-0.112227	0.0285154	0.959008	0.893841	1.02893	0.96 (0.89-1.03)	0.24
haemorrhoidal disease	genus.Clostridiumsensustricto1.id.1873.summary.txt.gz	Weighted median	5	0.0435691	0.0369381	0.238193	-0.0288296	0.115968	1.04453	0.971582	1.12296	1.04 (0.97-1.12)	0.24
haemorrhoidal disease	genus.Coprococcus1.id.11301.summary.txt.gz	Weighted median	10	-0.0385195	0.0330731	0.24415	-0.103343	0.0263039	0.962213	0.901818	1.02665	0.96 (0.90-1.03)	0.24
haemorrhoidal disease	genus.Dorea.id.1997.summary.txt.gz	Simple mode	10	0.0739311	0.0583894	0.23724	-0.0405121	0.188374	1.07673	0.960298	1.20729	1.08 (0.96-1.21)	0.24
haemorrhoidal disease	genus.unknowngenus.id.1000006162.summary.txt.gz	Inverse variance weighted	12	0.0180093	0.0153252	0.239936	-0.012028	0.0480466	1.01817	0.988044	1.04922	1.02 (0.99-1.05)	0.24
haemorrhoidal disease	genus.unknowngenus.id.959.summary.txt.gz	Inverse variance weighted	10	0.0158984	0.0134955	0.238777	-0.0105528	0.0423496	1.01603	0.989503	1.04326	1.02 (0.99-1.04)	0.24
haemorrhoidal disease	order.Bifidobacteriales.id.432.summary.txt.gz	MR Egger	16	0.0706172	0.0575534	0.240062	-0.0421874	0.183422	1.07317	0.95869	1.20132	1.07 (0.96-1.20)	0.24
haemorrhoidal disease	order.NB1n.id.3953.summary.txt.gz	Inverse variance weighted	12	0.0180093	0.0153252	0.239936	-0.012028	0.0480466	1.01817	0.988044	1.04922	1.02 (0.99-1.05)	0.24
haemorrhoidal disease	phylum.Euryarchaeota.id.55.summary.txt.gz	Inverse variance weighted	11	-0.0132895	0.0114249	0.244746	-0.0356822	0.00910327	0.986798	0.964947	1.00914	0.99 (0.96-1.01)	0.24
haemorrhoidal disease	class.Alphaproteobacteria.id.2379.summary.txt.gz	MR Egger	6	-0.201383	0.151229	0.253795	-0.497792	0.0950262	0.817599	0.607872	1.09969	0.82 (0.61-1.10)	0.25
haemorrhoidal disease	class.Bacilli.id.1673.summary.txt.gz	MR Egger	17	-0.0607983	0.0508167	0.2501	-0.160399	0.0388024	0.941013	0.851804	1.03957	0.94 (0.85-1.04)	0.25
haemorrhoidal disease	genus..Ruminococcusgnavusgroup.id.14376.summary.txt.gz	Inverse variance weighted	12	-0.0157773	0.0137692	0.25186	-0.0427649	0.0112103	0.984346	0.958137	1.01127	0.98 (0.96-1.01)	0.25
haemorrhoidal disease	genus.Oscillospira.id.2064.summary.txt.gz	Weighted mode	9	0.0436182	0.0353314	0.25203	-0.0256313	0.112868	1.04458	0.974694	1.11948	1.04 (0.97-1.12)	0.25
haemorrhoidal disease	genus.Peptococcus.id.2037.summary.txt.gz	Weighted mode	13	0.0425268	0.0353646	0.252353	-0.0267879	0.111841	1.04344	0.973568	1.11834	1.04 (0.97-1.12)	0.25
haemorrhoidal disease	phylum.Bacteroidetes.id.905.summary.txt.gz	Weighted mode	12	0.0471809	0.0387182	0.248496	-0.0287067	0.123069	1.04831	0.971701	1.13096	1.05 (0.97-1.13)	0.25
haemorrhoidal disease	family.Oxalobacteraceae.id.2966.summary.txt.gz	MR Egger	13	0.0544393	0.0455686	0.257341	-0.0348751	0.143754	1.05595	0.965726	1.1546	1.06 (0.97-1.15)	0.26
haemorrhoidal disease	genus.Barnesiella.id.944.summary.txt.gz	Inverse variance weighted	14	0.0263792	0.0232611	0.256774	-0.0192125	0.0719709	1.02673	0.980971	1.07462	1.03 (0.98-1.07)	0.26
haemorrhoidal disease	genus.Escherichia.Shigella.id.3504.summary.txt.gz	Weighted median	8	0.0407155	0.0360545	0.258781	-0.0299513	0.111382	1.04156	0.970493	1.11782	1.04 (0.97-1.12)	0.26
haemorrhoidal disease	genus.Escherichia.Shigella.id.3504.summary.txt.gz	Simple mode	8	0.0716675	0.0589695	0.263634	-0.0439127	0.187248	1.0743	0.957038	1.20593	1.07 (0.96-1.21)	0.26
haemorrhoidal disease	genus.Holdemanella.id.11393.summary.txt.gz	MR Egger	11	0.0711347	0.0590739	0.259238	-0.0446502	0.18692	1.07373	0.956332	1.20553	1.07 (0.96-1.21)	0.26
haemorrhoidal disease	genus.Oxalobacter.id.2978.summary.txt.gz	Weighted mode	10	0.0370203	0.030692	0.258496	-0.0231361	0.0971767	1.03771	0.977129	1.10206	1.04 (0.98-1.10)	0.26
haemorrhoidal disease	genus.RuminococcaceaeUCG013.id.11370.summary.txt.gz	Inverse variance weighted	9	-0.0262204	0.0233321	0.261102	-0.0719513	0.0195106	0.97412	0.930576	1.0197	0.97 (0.93-1.02)	0.26
haemorrhoidal disease	phylum.Lentisphaerae.id.2238.summary.txt.gz	MR Egger	8	-0.0693601	0.055303	0.256423	-0.177754	0.0390338	0.932991	0.837148	1.03981	0.93 (0.84-1.04)	0.26
haemorrhoidal disease	class.Bacilli.id.1673.summary.txt.gz	Inverse variance weighted	17	0.0214312	0.0196045	0.274316	-0.0169936	0.0598561	1.02166	0.98315	1.06168	1.02 (0.98-1.06)	0.27
haemorrhoidal disease	class.Gammaproteobacteria.id.3303.summary.txt.gz	MR Egger	4	-0.144396	0.0961809	0.272099	-0.33291	0.044119	0.865545	0.716835	1.04511	0.87 (0.72-1.05)	0.27
haemorrhoidal disease	family.Lachnospiraceae.id.1987.summary.txt.gz	Inverse variance weighted	14	0.0219665	0.0200289	0.272755	-0.0172901	0.0612231	1.02221	0.982858	1.06314	1.02 (0.98-1.06)	0.27
haemorrhoidal disease	genus.Blautia.id.1992.summary.txt.gz	MR Egger	10	-0.0608527	0.0515098	0.271378	-0.161812	0.0401065	0.940962	0.850601	1.04092	0.94 (0.85-1.04)	0.27
haemorrhoidal disease	genus.Clostridiumsensustricto1.id.1873.summary.txt.gz	Weighted mode	5	0.0518921	0.040636	0.270694	-0.0277545	0.131539	1.05326	0.972627	1.14058	1.05 (0.97-1.14)	0.27
haemorrhoidal disease	genus.Eisenbergiella.id.11304.summary.txt.gz	Weighted mode	9	0.0390024	0.0327683	0.268068	-0.0252234	0.103228	1.03977	0.975092	1.10874	1.04 (0.98-1.11)	0.27
haemorrhoidal disease	genus.Faecalibacterium.id.2057.summary.txt.gz	Inverse variance weighted	10	0.0235616	0.0215243	0.273669	-0.018626	0.0657493	1.02384	0.981546	1.06796	1.02 (0.98-1.07)	0.27
haemorrhoidal disease	genus.Lachnospira.id.2004.summary.txt.gz	Simple mode	6	-0.0709266	0.0573528	0.271126	-0.183338	0.041485	0.93153	0.832487	1.04236	0.93 (0.83-1.04)	0.27
haemorrhoidal disease	genus.LachnospiraceaeNC2004group.id.11316.summary.txt.gz	Inverse variance weighted	9	0.018353	0.016496	0.265892	-0.0139792	0.0506851	1.01852	0.986118	1.05199	1.02 (0.99-1.05)	0.27
haemorrhoidal disease	genus.Peptococcus.id.2037.summary.txt.gz	Simple mode	13	0.0409693	0.0355067	0.271027	-0.0286239	0.110562	1.04182	0.971782	1.11691	1.04 (0.97-1.12)	0.27
haemorrhoidal disease	genus.Ruminiclostridium6.id.11356.summary.txt.gz	MR Egger	11	0.0567142	0.0482988	0.270435	-0.0379515	0.15138	1.05835	0.96276	1.16344	1.06 (0.96-1.16)	0.27
haemorrhoidal disease	genus.unknowngenus.id.1868.summary.txt.gz	Weighted mode	11	0.04802	0.0409288	0.267881	-0.0322005	0.12824	1.04919	0.968312	1.13683	1.05 (0.97-1.14)	0.27
haemorrhoidal disease	order.Actinomycetales.id.420.summary.txt.gz	Weighted mode	5	-0.052005	0.0410156	0.273601	-0.132396	0.0283856	0.949324	0.875994	1.02879	0.95 (0.88-1.03)	0.27
haemorrhoidal disease	order.Bacillales.id.1674.summary.txt.gz	MR Egger	9	-0.0658757	0.0553094	0.272453	-0.174282	0.0425307	0.936247	0.84006	1.04345	0.94 (0.84-1.04)	0.27
haemorrhoidal disease	order.Bacteroidales.id.913.summary.txt.gz	Weighted mode	13	0.050285	0.0431666	0.266693	-0.0343217	0.134892	1.05157	0.966261	1.14441	1.05 (0.97-1.14)	0.27
haemorrhoidal disease	phylum.Tenericutes.id.3919.summary.txt.gz	Weighted median	12	-0.0272172	0.0248872	0.27412	-0.075996	0.0215617	0.97315	0.92682	1.0218	0.97 (0.93-1.02)	0.27
haemorrhoidal disease	family.Actinomycetaceae.id.421.summary.txt.gz	Weighted mode	5	-0.0519001	0.0412938	0.277196	-0.132836	0.0290358	0.949424	0.875609	1.02946	0.95 (0.88-1.03)	0.28
haemorrhoidal disease	family.Desulfovibrionaceae.id.3169.summary.txt.gz	Simple mode	9	0.0618962	0.0539701	0.284579	-0.0438851	0.167678	1.06385	0.957064	1.18256	1.06 (0.96-1.18)	0.28
haemorrhoidal disease	genus..Eubacteriumfissicatenagroup.id.14373.summary.txt.gz	Weighted mode	9	0.0325895	0.027839	0.27543	-0.0219749	0.0871539	1.03313	0.978265	1.09106	1.03 (0.98-1.09)	0.28
haemorrhoidal disease	genus..Ruminococcusgnavusgroup.id.14376.summary.txt.gz	Weighted median	12	-0.019988	0.018604	0.282648	-0.0564518	0.0164759	0.98021	0.945112	1.01661	0.98 (0.95-1.02)	0.28
haemorrhoidal disease	genus.Eisenbergiella.id.11304.summary.txt.gz	Simple mode	9	0.0390024	0.0335974	0.279158	-0.0268484	0.104853	1.03977	0.973509	1.11055	1.04 (0.97-1.11)	0.28
haemorrhoidal disease	genus.Enterorhabdus.id.820.summary.txt.gz	Inverse variance weighted	5	0.0241243	0.0225213	0.284089	-0.0200174	0.068266	1.02442	0.980182	1.07065	1.02 (0.98-1.07)	0.28
haemorrhoidal disease	genus.Lactococcus.id.1851.summary.txt.gz	Simple mode	8	-0.037172	0.0317381	0.279834	-0.0993786	0.0250346	0.96351	0.9054	1.02535	0.96 (0.91-1.03)	0.28
haemorrhoidal disease	genus.Marvinbryantia.id.2005.summary.txt.gz	Weighted mode	11	-0.0520274	0.0457457	0.281923	-0.141689	0.0376342	0.949303	0.867891	1.03835	0.95 (0.87-1.04)	0.28
haemorrhoidal disease	genus.Oxalobacter.id.2978.summary.txt.gz	Simple mode	10	0.0380344	0.0327466	0.275325	-0.0261489	0.102218	1.03877	0.97419	1.10762	1.04 (0.97-1.11)	0.28
haemorrhoidal disease	genus.RuminococcaceaeUCG011.id.11368.summary.txt.gz	Inverse variance weighted	7	0.0146033	0.0135687	0.281819	-0.0119915	0.041198	1.01471	0.98808	1.04206	1.01 (0.99-1.04)	0.28
haemorrhoidal disease	genus.Tyzzerella3.id.11335.summary.txt.gz	Simple mode	11	0.0385663	0.0340468	0.28375	-0.0281654	0.105298	1.03932	0.972228	1.11104	1.04 (0.97-1.11)	0.28
haemorrhoidal disease	genus.unknowngenus.id.959.summary.txt.gz	Weighted mode	10	0.0346184	0.030309	0.282853	-0.0247872	0.0940241	1.03522	0.975518	1.09859	1.04 (0.98-1.10)	0.28
haemorrhoidal disease	order.Lactobacillales.id.1800.summary.txt.gz	Simple mode	14	0.0595697	0.0523383	0.275593	-0.0430133	0.162153	1.06138	0.957899	1.17604	1.06 (0.96-1.18)	0.28
haemorrhoidal disease	class.Bacilli.id.1673.summary.txt.gz	Simple mode	17	0.0497597	0.0457615	0.292983	-0.0399329	0.139452	1.05102	0.960854	1.14964	1.05 (0.96-1.15)	0.29
haemorrhoidal disease	class.Mollicutes.id.3920.summary.txt.gz	Weighted median	12	-0.0272172	0.0257163	0.28989	-0.0776211	0.0231867	0.97315	0.925315	1.02346	0.97 (0.93-1.02)	0.29
haemorrhoidal disease	family.Prevotellaceae.id.960.summary.txt.gz	Simple mode	14	-0.0496011	0.0454267	0.294703	-0.138637	0.0394353	0.951609	0.870544	1.04022	0.95 (0.87-1.04)	0.29
haemorrhoidal disease	family.Streptococcaceae.id.1850.summary.txt.gz	MR Egger	15	0.0861205	0.0778961	0.288948	-0.0665557	0.238797	1.08994	0.935611	1.26972	1.09 (0.94-1.27)	0.29
haemorrhoidal disease	genus..Eubacteriumrectalegroup.id.14374.summary.txt.gz	Weighted mode	9	-0.0654984	0.0579225	0.290901	-0.179027	0.0480298	0.936601	0.836084	1.0492	0.94 (0.84-1.05)	0.29
haemorrhoidal disease	genus.Coprococcus1.id.11301.summary.txt.gz	Weighted mode	10	-0.0558145	0.0496019	0.289595	-0.153034	0.0414051	0.945715	0.8581	1.04227	0.95 (0.86-1.04)	0.29
haemorrhoidal disease	genus.Dorea.id.1997.summary.txt.gz	Weighted mode	10	0.0635648	0.056477	0.289495	-0.0471301	0.17426	1.06563	0.953963	1.19036	1.07 (0.95-1.19)	0.29
haemorrhoidal disease	genus.Eisenbergiella.id.11304.summary.txt.gz	Inverse variance weighted	9	0.0161456	0.0151886	0.287777	-0.013624	0.0459152	1.01628	0.986468	1.04699	1.02 (0.99-1.05)	0.29
haemorrhoidal disease	genus.FamilyXIIIUCG001.id.11294.summary.txt.gz	Inverse variance weighted	8	-0.0258355	0.0246131	0.293872	-0.0740772	0.0224061	0.974495	0.9286	1.02266	0.97 (0.93-1.02)	0.29
haemorrhoidal disease	genus.Haemophilus.id.3698.summary.txt.gz	Weighted median	8	0.0235162	0.0220465	0.286124	-0.019695	0.0667274	1.02379	0.980498	1.069	1.02 (0.98-1.07)	0.29
haemorrhoidal disease	genus.Senegalimassilia.id.11160.summary.txt.gz	Inverse variance weighted	5	0.0231912	0.0218577	0.288687	-0.01965	0.0660324	1.02346	0.980542	1.06826	1.02 (0.98-1.07)	0.29
haemorrhoidal disease	genus.unknowngenus.id.959.summary.txt.gz	MR Egger	10	0.083376	0.0734667	0.289282	-0.0606188	0.227371	1.08695	0.941182	1.2553	1.09 (0.94-1.26)	0.29
haemorrhoidal disease	genus.unknowngenus.id.959.summary.txt.gz	Simple mode	10	0.0350394	0.0308853	0.285895	-0.0254956	0.0955745	1.03566	0.974827	1.10029	1.04 (0.97-1.10)	0.29
haemorrhoidal disease	family.Peptococcaceae.id.2024.summary.txt.gz	MR Egger	10	-0.0542353	0.0487636	0.298352	-0.149812	0.0413415	0.947209	0.86087	1.04221	0.95 (0.86-1.04)	0.3
haemorrhoidal disease	genus..Eubacteriumrectalegroup.id.14374.summary.txt.gz	Simple mode	9	-0.0672307	0.0601244	0.295935	-0.185074	0.0506131	0.934979	0.831042	1.05192	0.93 (0.83-1.05)	0.3
haemorrhoidal disease	genus.Butyricimonas.id.945.summary.txt.gz	MR Egger	11	-0.0725808	0.065596	0.297215	-0.201149	0.0559874	0.929991	0.817791	1.05758	0.93 (0.82-1.06)	0.3
haemorrhoidal disease	genus.Escherichia.Shigella.id.3504.summary.txt.gz	MR Egger	8	0.102989	0.0915448	0.303566	-0.0764392	0.282417	1.10848	0.926409	1.32633	1.11 (0.93-1.33)	0.3
haemorrhoidal disease	genus.Flavonifractor.id.2059.summary.txt.gz	Inverse variance weighted	5	0.0295799	0.028833	0.304937	-0.0269327	0.0860925	1.03002	0.973427	1.08991	1.03 (0.97-1.09)	0.3
haemorrhoidal disease	genus.Fusicatenibacter.id.11305.summary.txt.gz	MR Egger	18	0.0785397	0.0736592	0.302133	-0.0658322	0.222912	1.08171	0.936288	1.24971	1.08 (0.94-1.25)	0.3
haemorrhoidal disease	genus.Fusicatenibacter.id.11305.summary.txt.gz	Simple mode	18	-0.0470555	0.0438959	0.298712	-0.133091	0.0389805	0.954034	0.875385	1.03975	0.95 (0.88-1.04)	0.3
haemorrhoidal disease	genus.Marvinbryantia.id.2005.summary.txt.gz	Simple mode	11	-0.0512319	0.0466077	0.297432	-0.142583	0.0401191	0.950058	0.867116	1.04093	0.95 (0.87-1.04)	0.3
haemorrhoidal disease	genus.Oscillospira.id.2064.summary.txt.gz	Simple mode	9	0.0436182	0.0392428	0.298641	-0.0332978	0.120534	1.04458	0.96725	1.1281	1.04 (0.97-1.13)	0.3
haemorrhoidal disease	genus.Ruminiclostridium5.id.11355.summary.txt.gz	Simple mode	8	0.0722399	0.0647304	0.301257	-0.0546318	0.199111	1.07491	0.946834	1.22032	1.07 (0.95-1.22)	0.3
haemorrhoidal disease	genus.Ruminiclostridium9.id.11357.summary.txt.gz	Weighted mode	10	-0.0680593	0.0616564	0.298296	-0.188906	0.0527872	0.934205	0.827864	1.05421	0.93 (0.83-1.05)	0.3
haemorrhoidal disease	order.Clostridiales.id.1863.summary.txt.gz	Weighted mode	11	-0.0608119	0.0561077	0.303874	-0.170783	0.0491592	0.941	0.843005	1.05039	0.94 (0.84-1.05)	0.3
haemorrhoidal disease	class.Lentisphaeria.id.2250.summary.txt.gz	MR Egger	7	-0.0624611	0.0550597	0.308057	-0.170378	0.0454558	0.93945	0.843346	1.0465	0.94 (0.84-1.05)	0.31
haemorrhoidal disease	class.Negativicutes.id.2164.summary.txt.gz	Simple mode	11	-0.0566548	0.0524925	0.305801	-0.15954	0.0462306	0.94492	0.852536	1.04732	0.94 (0.85-1.05)	0.31
haemorrhoidal disease	class.Negativicutes.id.2164.summary.txt.gz	Weighted mode	11	-0.0516063	0.0482299	0.309763	-0.146137	0.0429243	0.949703	0.864039	1.04386	0.95 (0.86-1.04)	0.31
haemorrhoidal disease	family.Alcaligenaceae.id.2875.summary.txt.gz	Simple mode	11	0.0541948	0.0502914	0.306513	-0.0443763	0.152766	1.05569	0.956594	1.16505	1.06 (0.96-1.17)	0.31
haemorrhoidal disease	family.FamilyXIII.id.1957.summary.txt.gz	Weighted mode	10	-0.0585363	0.0545336	0.311028	-0.165422	0.0483495	0.943144	0.847536	1.04954	0.94 (0.85-1.05)	0.31
haemorrhoidal disease	genus..Eubacteriumfissicatenagroup.id.14373.summary.txt.gz	Inverse variance weighted	9	0.0132231	0.0131577	0.314909	-0.0125659	0.0390122	1.01331	0.987513	1.03978	1.01 (0.99-1.04)	0.31
haemorrhoidal disease	genus..Eubacteriumxylanophilumgroup.id.14375.summary.txt.gz	Weighted median	8	0.0350456	0.0343299	0.307326	-0.032241	0.102332	1.03567	0.968273	1.10775	1.04 (0.97-1.11)	0.31
haemorrhoidal disease	genus.ChristensenellaceaeR.7group.id.11283.summary.txt.gz	MR Egger	9	0.0843756	0.0776766	0.313356	-0.0678706	0.236622	1.08804	0.934381	1.26696	1.09 (0.93-1.27)	0.31
haemorrhoidal disease	genus.Clostridiumsensustricto1.id.1873.summary.txt.gz	MR Egger	5	0.0729526	0.059638	0.308554	-0.0439378	0.189843	1.07568	0.957013	1.20906	1.08 (0.96-1.21)	0.31
haemorrhoidal disease	genus.Faecalibacterium.id.2057.summary.txt.gz	Weighted median	10	0.0305329	0.0301571	0.311316	-0.0285749	0.0896408	1.031	0.971829	1.09378	1.03 (0.97-1.09)	0.31
haemorrhoidal disease	genus.Fusicatenibacter.id.11305.summary.txt.gz	Weighted mode	18	-0.0442681	0.0425832	0.313102	-0.127731	0.039195	0.956697	0.88009	1.03997	0.96 (0.88-1.04)	0.31
haemorrhoidal disease	genus.Gordonibacter.id.821.summary.txt.gz	Weighted median	12	-0.0156622	0.0154881	0.311901	-0.0460188	0.0146945	0.98446	0.955024	1.0148	0.98 (0.96-1.01)	0.31
haemorrhoidal disease	order.Actinomycetales.id.420.summary.txt.gz	Simple mode	5	-0.0529208	0.0454854	0.309312	-0.142072	0.0362306	0.948455	0.867559	1.03689	0.95 (0.87-1.04)	0.31
haemorrhoidal disease	order.Lactobacillales.id.1800.summary.txt.gz	Weighted mode	14	0.054149	0.0508556	0.306362	-0.0455279	0.153826	1.05564	0.955493	1.16629	1.06 (0.96-1.17)	0.31
haemorrhoidal disease	order.Selenomonadales.id.2165.summary.txt.gz	Simple mode	11	-0.0566548	0.0532936	0.312748	-0.16111	0.0478007	0.94492	0.851198	1.04896	0.94 (0.85-1.05)	0.31
haemorrhoidal disease	order.Victivallales.id.2254.summary.txt.gz	MR Egger	7	-0.0624611	0.0550597	0.308057	-0.170378	0.0454558	0.93945	0.843346	1.0465	0.94 (0.84-1.05)	0.31
haemorrhoidal disease	class.Coriobacteriia.id.809.summary.txt.gz	MR Egger	16	0.0919065	0.0888907	0.318701	-0.0823193	0.266132	1.09626	0.920978	1.30491	1.10 (0.92-1.30)	0.32
haemorrhoidal disease	class.Coriobacteriia.id.809.summary.txt.gz	Inverse variance weighted	16	-0.0217693	0.0217673	0.317265	-0.0644332	0.0208946	0.978466	0.937599	1.02111	0.98 (0.94-1.02)	0.32
haemorrhoidal disease	family.Actinomycetaceae.id.421.summary.txt.gz	Simple mode	5	-0.0528077	0.0461894	0.316696	-0.143339	0.0377234	0.948562	0.86646	1.03844	0.95 (0.87-1.04)	0.32
haemorrhoidal disease	family.Coriobacteriaceae.id.811.summary.txt.gz	MR Egger	16	0.0919065	0.0888907	0.318701	-0.0823193	0.266132	1.09626	0.920978	1.30491	1.10 (0.92-1.30)	0.32
haemorrhoidal disease	family.Coriobacteriaceae.id.811.summary.txt.gz	Inverse variance weighted	16	-0.0217693	0.0217673	0.317265	-0.0644332	0.0208946	0.978466	0.937599	1.02111	0.98 (0.94-1.02)	0.32
haemorrhoidal disease	family.Porphyromonadaceae.id.943.summary.txt.gz	Weighted mode	9	-0.080887	0.0770745	0.324631	-0.231953	0.070179	0.922298	0.792983	1.0727	0.92 (0.79-1.07)	0.32
haemorrhoidal disease	genus..Eubacteriumventriosumgroup.id.11341.summary.txt.gz	Simple mode	14	0.0576443	0.0559519	0.321681	-0.0520214	0.16731	1.05934	0.949309	1.18212	1.06 (0.95-1.18)	0.32
haemorrhoidal disease	genus.Bifidobacterium.id.436.summary.txt.gz	MR Egger	18	0.0440077	0.0426765	0.317787	-0.0396382	0.127654	1.04499	0.961137	1.13616	1.04 (0.96-1.14)	0.32
haemorrhoidal disease	genus.Oscillibacter.id.2063.summary.txt.gz	Inverse variance weighted	14	-0.0155461	0.0154805	0.315267	-0.0458879	0.0147958	0.984574	0.955149	1.01491	0.98 (0.96-1.01)	0.32
haemorrhoidal disease	genus.Ruminiclostridium5.id.11355.summary.txt.gz	Weighted mode	8	0.0692586	0.0641776	0.316287	-0.0565294	0.195047	1.07171	0.945039	1.21537	1.07 (0.95-1.22)	0.32
haemorrhoidal disease	genus.Ruminiclostridium9.id.11357.summary.txt.gz	Simple mode	10	-0.0680593	0.0643797	0.31799	-0.194244	0.0581249	0.934205	0.823457	1.05985	0.93 (0.82-1.06)	0.32
haemorrhoidal disease	order.Coriobacteriales.id.810.summary.txt.gz	MR Egger	16	0.0919065	0.0888907	0.318701	-0.0823193	0.266132	1.09626	0.920978	1.30491	1.10 (0.92-1.30)	0.32
haemorrhoidal disease	order.Coriobacteriales.id.810.summary.txt.gz	Inverse variance weighted	16	-0.0217693	0.0217673	0.317265	-0.0644332	0.0208946	0.978466	0.937599	1.02111	0.98 (0.94-1.02)	0.32
haemorrhoidal disease	class.Bacilli.id.1673.summary.txt.gz	Weighted median	17	0.0272992	0.0277568	0.325354	-0.0271041	0.0817024	1.02768	0.97326	1.08513	1.03 (0.97-1.09)	0.33
haemorrhoidal disease	class.Clostridia.id.1859.summary.txt.gz	Simple mode	10	-0.0630273	0.0617801	0.334278	-0.184116	0.0580617	0.938918	0.831839	1.05978	0.94 (0.83-1.06)	0.33
haemorrhoidal disease	family.Acidaminococcaceae.id.2166.summary.txt.gz	Weighted mode	7	0.0449166	0.042793	0.334318	-0.0389577	0.128791	1.04594	0.961791	1.13745	1.05 (0.96-1.14)	0.33
haemorrhoidal disease	family.Enterobacteriaceae.id.3469.summary.txt.gz	Inverse variance weighted	7	0.0292287	0.0298047	0.326754	-0.0291886	0.087646	1.02966	0.971233	1.0916	1.03 (0.97-1.09)	0.33
haemorrhoidal disease	family.FamilyXIII.id.1957.summary.txt.gz	Weighted median	10	-0.0364941	0.0371547	0.325991	-0.109317	0.036329	0.964164	0.896446	1.037	0.96 (0.90-1.04)	0.33
haemorrhoidal disease	genus..Eubacteriumfissicatenagroup.id.14373.summary.txt.gz	Simple mode	9	0.0299951	0.0287839	0.32784	-0.0264213	0.0864115	1.03045	0.973925	1.09025	1.03 (0.97-1.09)	0.33
haemorrhoidal disease	genus.Prevotella9.id.11183.summary.txt.gz	Weighted median	13	-0.0237629	0.0243654	0.329426	-0.0715191	0.0239934	0.976517	0.930978	1.02428	0.98 (0.93-1.02)	0.33
haemorrhoidal disease	genus.Prevotella9.id.11183.summary.txt.gz	Weighted mode	13	-0.0509012	0.050606	0.334347	-0.150089	0.0482865	0.950373	0.860631	1.04947	0.95 (0.86-1.05)	0.33
haemorrhoidal disease	genus.Ruminiclostridium5.id.11355.summary.txt.gz	Inverse variance weighted	8	0.0284362	0.0289353	0.32573	-0.028277	0.0851494	1.02884	0.972119	1.08888	1.03 (0.97-1.09)	0.33
haemorrhoidal disease	genus.unknowngenus.id.2071.summary.txt.gz	MR Egger	14	-0.116714	0.115415	0.331854	-0.342928	0.109501	0.88984	0.709689	1.11572	0.89 (0.71-1.12)	0.33
haemorrhoidal disease	genus.unknowngenus.id.2071.summary.txt.gz	Weighted mode	14	-0.0491451	0.0490376	0.334541	-0.145259	0.0469685	0.952043	0.864798	1.04809	0.95 (0.86-1.05)	0.33
haemorrhoidal disease	order.Enterobacteriales.id.3468.summary.txt.gz	Inverse variance weighted	7	0.0292287	0.0298047	0.326754	-0.0291886	0.087646	1.02966	0.971233	1.0916	1.03 (0.97-1.09)	0.33
haemorrhoidal disease	order.Lactobacillales.id.1800.summary.txt.gz	Weighted median	14	0.0303659	0.0308694	0.325268	-0.0301381	0.09087	1.03083	0.970311	1.09513	1.03 (0.97-1.10)	0.33
haemorrhoidal disease	order.Selenomonadales.id.2165.summary.txt.gz	Weighted mode	11	-0.0516063	0.0499873	0.326212	-0.149581	0.0463688	0.949703	0.861068	1.04746	0.95 (0.86-1.05)	0.33
haemorrhoidal disease	phylum.Firmicutes.id.1672.summary.txt.gz	Simple mode	15	-0.0522544	0.0522842	0.334549	-0.154731	0.0502227	0.949087	0.856645	1.05151	0.95 (0.86-1.05)	0.33
haemorrhoidal disease	class.Clostridia.id.1859.summary.txt.gz	Weighted mode	10	-0.0619751	0.0619346	0.343137	-0.183367	0.0594168	0.939906	0.832463	1.06122	0.94 (0.83-1.06)	0.34
haemorrhoidal disease	family.BacteroidalesS24.7group.id.11173.summary.txt.gz	Simple mode	8	-0.0357943	0.0346429	0.335864	-0.103694	0.0321057	0.964839	0.901501	1.03263	0.96 (0.90-1.03)	0.34
haemorrhoidal disease	genus..Eubacteriumfissicatenagroup.id.14373.summary.txt.gz	Weighted median	9	0.0164675	0.0172913	0.340916	-0.0174234	0.0503584	1.0166	0.982727	1.05165	1.02 (0.98-1.05)	0.34
haemorrhoidal disease	genus..Eubacteriumoxidoreducensgroup.id.11339.summary.txt.gz	Inverse variance weighted	4	-0.0269092	0.0280033	0.336587	-0.0817956	0.0279772	0.97345	0.92146	1.02837	0.97 (0.92-1.03)	0.34
haemorrhoidal disease	genus.Faecalibacterium.id.2057.summary.txt.gz	Weighted mode	10	0.0413461	0.0407754	0.337067	-0.0385737	0.121266	1.04221	0.962161	1.12893	1.04 (0.96-1.13)	0.34
haemorrhoidal disease	genus.Ruminiclostridium9.id.11357.summary.txt.gz	Weighted median	10	-0.0315884	0.0334503	0.344998	-0.0971511	0.0339743	0.968905	0.907419	1.03456	0.97 (0.91-1.03)	0.34
haemorrhoidal disease	genus.RuminococcaceaeUCG013.id.11370.summary.txt.gz	Weighted mode	9	-0.0425377	0.04164	0.336885	-0.124152	0.0390767	0.958354	0.883245	1.03985	0.96 (0.88-1.04)	0.34
haemorrhoidal disease	genus.Tyzzerella3.id.11335.summary.txt.gz	Weighted mode	11	0.0345843	0.0346882	0.342275	-0.0334045	0.102573	1.03519	0.967147	1.10802	1.04 (0.97-1.11)	0.34
haemorrhoidal disease	order.Clostridiales.id.1863.summary.txt.gz	Simple mode	11	-0.0618517	0.0611799	0.335862	-0.181764	0.058061	0.940022	0.833798	1.05978	0.94 (0.83-1.06)	0.34
haemorrhoidal disease	phylum.Proteobacteria.id.2375.summary.txt.gz	MR Egger	9	0.0943798	0.0928638	0.343308	-0.0876332	0.276393	1.09898	0.916097	1.31837	1.10 (0.92-1.32)	0.34
haemorrhoidal disease	class.Erysipelotrichia.id.2147.summary.txt.gz	MR Egger	13	-0.109863	0.11247	0.349652	-0.330305	0.110579	0.895957	0.718704	1.11692	0.90 (0.72-1.12)	0.35
haemorrhoidal disease	family.Erysipelotrichaceae.id.2149.summary.txt.gz	MR Egger	13	-0.109863	0.11247	0.349652	-0.330305	0.110579	0.895957	0.718704	1.11692	0.90 (0.72-1.12)	0.35
haemorrhoidal disease	family.Pasteurellaceae.id.3689.summary.txt.gz	Inverse variance weighted	13	0.0146584	0.0156546	0.349087	-0.0160246	0.0453414	1.01477	0.984103	1.04638	1.01 (0.98-1.05)	0.35
haemorrhoidal disease	genus.Actinomyces.id.423.summary.txt.gz	Simple mode	7	0.0420097	0.04114	0.346583	-0.0386248	0.122644	1.0429	0.962112	1.13048	1.04 (0.96-1.13)	0.35
haemorrhoidal disease	genus.Anaerotruncus.id.2054.summary.txt.gz	Inverse variance weighted	11	0.0219923	0.0233038	0.345311	-0.0236831	0.0676677	1.02224	0.976595	1.07001	1.02 (0.98-1.07)	0.35
haemorrhoidal disease	genus.Coprobacter.id.949.summary.txt.gz	MR Egger	10	-0.0493526	0.0502379	0.354687	-0.147819	0.0491137	0.951845	0.862587	1.05034	0.95 (0.86-1.05)	0.35
haemorrhoidal disease	genus.Dialister.id.2183.summary.txt.gz	Weighted median	10	0.0257023	0.0274766	0.349568	-0.0281517	0.0795564	1.02604	0.972241	1.08281	1.03 (0.97-1.08)	0.35
haemorrhoidal disease	genus.LachnospiraceaeUCG001.id.11321.summary.txt.gz	Inverse variance weighted	12	0.0167539	0.0180797	0.354097	-0.0186823	0.0521901	1.0169	0.981491	1.05358	1.02 (0.98-1.05)	0.35
haemorrhoidal disease	genus.LachnospiraceaeUCG010.id.11330.summary.txt.gz	Simple mode	10	-0.0421296	0.0430987	0.353857	-0.126603	0.0423439	0.958746	0.881083	1.04325	0.96 (0.88-1.04)	0.35
haemorrhoidal disease	genus.Odoribacter.id.952.summary.txt.gz	Weighted median	6	0.0369547	0.039172	0.345479	-0.0398225	0.113732	1.03765	0.96096	1.12045	1.04 (0.96-1.12)	0.35
haemorrhoidal disease	genus.Ruminiclostridium9.id.11357.summary.txt.gz	MR Egger	10	-0.12147	0.122877	0.351836	-0.362308	0.119369	0.885618	0.696068	1.12679	0.89 (0.70-1.13)	0.35
haemorrhoidal disease	order.Erysipelotrichales.id.2148.summary.txt.gz	MR Egger	13	-0.109863	0.11247	0.349652	-0.330305	0.110579	0.895957	0.718704	1.11692	0.90 (0.72-1.12)	0.35
haemorrhoidal disease	order.Pasteurellales.id.3688.summary.txt.gz	Inverse variance weighted	13	0.0146584	0.0156546	0.349087	-0.0160246	0.0453414	1.01477	0.984103	1.04638	1.01 (0.98-1.05)	0.35
haemorrhoidal disease	family.Acidaminococcaceae.id.2166.summary.txt.gz	Simple mode	7	0.0489941	0.049097	0.356853	-0.0472359	0.145224	1.05021	0.953862	1.1563	1.05 (0.95-1.16)	0.36
haemorrhoidal disease	family.Actinomycetaceae.id.421.summary.txt.gz	Inverse variance weighted	5	-0.0207962	0.0225961	0.357391	-0.0650845	0.023492	0.979419	0.936988	1.02377	0.98 (0.94-1.02)	0.36
haemorrhoidal disease	family.Lactobacillaceae.id.1836.summary.txt.gz	Inverse variance weighted	10	0.014771	0.0161848	0.361427	-0.0169512	0.0464932	1.01488	0.983192	1.04759	1.01 (0.98-1.05)	0.36
haemorrhoidal disease	genus.Clostridiumsensustricto1.id.1873.summary.txt.gz	Inverse variance weighted	5	0.0251992	0.0275074	0.359621	-0.0287154	0.0791138	1.02552	0.971693	1.08233	1.03 (0.97-1.08)	0.36
haemorrhoidal disease	genus.Clostridiumsensustricto1.id.1873.summary.txt.gz	Simple mode	5	0.0511993	0.0492226	0.357004	-0.0452769	0.147676	1.05253	0.955733	1.15914	1.05 (0.96-1.16)	0.36
haemorrhoidal disease	genus.unknowngenus.id.1000005479.summary.txt.gz	Simple mode	8	-0.0357943	0.0362515	0.356344	-0.106847	0.0352586	0.964839	0.898663	1.03589	0.96 (0.90-1.04)	0.36
haemorrhoidal disease	genus.unknowngenus.id.1000005479.summary.txt.gz	Weighted mode	8	-0.0357943	0.0362882	0.356801	-0.106919	0.0353305	0.964839	0.898598	1.03596	0.96 (0.90-1.04)	0.36
haemorrhoidal disease	genus.Victivallis.id.2256.summary.txt.gz	Inverse variance weighted	11	0.00947981	0.0104445	0.364068	-0.0109913	0.0299509	1.00952	0.989069	1.0304	1.01 (0.99-1.03)	0.36
haemorrhoidal disease	order.Actinomycetales.id.420.summary.txt.gz	Inverse variance weighted	5	-0.0208472	0.0226254	0.356839	-0.0651931	0.0234986	0.979369	0.936887	1.02378	0.98 (0.94-1.02)	0.36
haemorrhoidal disease	order.Bacillales.id.1674.summary.txt.gz	Inverse variance weighted	9	-0.0107372	0.0116177	0.355378	-0.033508	0.0120336	0.98932	0.967047	1.01211	0.99 (0.97-1.01)	0.36
haemorrhoidal disease	family.ClostridialesvadinBB60group.id.11286.summary.txt.gz	MR Egger	11	0.0460842	0.049158	0.37299	-0.0502654	0.142434	1.04716	0.950977	1.15308	1.05 (0.95-1.15)	0.37
haemorrhoidal disease	family.ClostridialesvadinBB60group.id.11286.summary.txt.gz	Weighted median	11	0.0211492	0.0234527	0.367173	-0.0248181	0.0671164	1.02137	0.975487	1.06942	1.02 (0.98-1.07)	0.37
haemorrhoidal disease	genus..Eubacteriumoxidoreducensgroup.id.11339.summary.txt.gz	Weighted median	4	-0.0303256	0.0339435	0.371635	-0.0968549	0.0362036	0.97013	0.907688	1.03687	0.97 (0.91-1.04)	0.37
haemorrhoidal disease	genus.Coprococcus3.id.11303.summary.txt.gz	Weighted median	10	-0.0306706	0.0344392	0.373159	-0.0981714	0.0368302	0.969795	0.906494	1.03752	0.97 (0.91-1.04)	0.37
haemorrhoidal disease	genus.DefluviitaleaceaeUCG011.id.11287.summary.txt.gz	Inverse variance weighted	10	-0.016553	0.0183539	0.367122	-0.0525267	0.0194207	0.983583	0.948829	1.01961	0.98 (0.95-1.02)	0.37
haemorrhoidal disease	genus.Enterorhabdus.id.820.summary.txt.gz	MR Egger	5	-0.0570556	0.0543148	0.370659	-0.163513	0.0494015	0.944542	0.849156	1.05064	0.94 (0.85-1.05)	0.37
haemorrhoidal disease	genus.Faecalibacterium.id.2057.summary.txt.gz	Simple mode	10	0.0466285	0.0491263	0.367331	-0.0496591	0.142916	1.04773	0.951554	1.15363	1.05 (0.95-1.15)	0.37
haemorrhoidal disease	genus.Gordonibacter.id.821.summary.txt.gz	Inverse variance weighted	12	-0.0107002	0.0119628	0.371077	-0.0341473	0.0127468	0.989357	0.966429	1.01283	0.99 (0.97-1.01)	0.37
haemorrhoidal disease	genus.Intestinimonas.id.2062.summary.txt.gz	Inverse variance weighted	15	0.0163496	0.0180504	0.365056	-0.0190292	0.0517284	1.01648	0.981151	1.05309	1.02 (0.98-1.05)	0.37
haemorrhoidal disease	genus.Oscillibacter.id.2063.summary.txt.gz	Weighted median	14	-0.0195318	0.0219298	0.373118	-0.0625143	0.0234507	0.980658	0.9394	1.02373	0.98 (0.94-1.02)	0.37
haemorrhoidal disease	genus.Sutterella.id.2896.summary.txt.gz	MR Egger	12	-0.10803	0.116305	0.374844	-0.335988	0.119928	0.897601	0.714632	1.12742	0.90 (0.71-1.13)	0.37
haemorrhoidal disease	genus.unknowngenus.id.1000000073.summary.txt.gz	MR Egger	11	0.0460842	0.049158	0.37299	-0.0502654	0.142434	1.04716	0.950977	1.15308	1.05 (0.95-1.15)	0.37
haemorrhoidal disease	genus.unknowngenus.id.1000000073.summary.txt.gz	Weighted median	11	0.0211492	0.0237949	0.374105	-0.0254889	0.0677873	1.02137	0.974833	1.07014	1.02 (0.97-1.07)	0.37
haemorrhoidal disease	order.Desulfovibrionales.id.3156.summary.txt.gz	Inverse variance weighted	11	0.0216493	0.0240632	0.368289	-0.0255146	0.0688132	1.02189	0.974808	1.07124	1.02 (0.97-1.07)	0.37
haemorrhoidal disease	order.MollicutesRF9.id.11579.summary.txt.gz	Weighted median	11	-0.0211155	0.0237129	0.373217	-0.0675929	0.0253618	0.979106	0.934641	1.02569	0.98 (0.93-1.03)	0.37
haemorrhoidal disease	class.Bacilli.id.1673.summary.txt.gz	Weighted mode	17	0.0422769	0.0464534	0.376281	-0.0487718	0.133326	1.04318	0.952398	1.14262	1.04 (0.95-1.14)	0.38
haemorrhoidal disease	family.BacteroidalesS24.7group.id.11173.summary.txt.gz	Weighted mode	8	-0.0357943	0.0385589	0.384143	-0.11137	0.0397811	0.964839	0.894608	1.04058	0.96 (0.89-1.04)	0.38
haemorrhoidal disease	family.unknownfamily.id.1000005471.summary.txt.gz	Weighted median	11	-0.0211155	0.0240279	0.379514	-0.0682102	0.0259791	0.979106	0.934064	1.02632	0.98 (0.93-1.03)	0.38
haemorrhoidal disease	genus..Eubacteriumbrachygroup.id.11296.summary.txt.gz	MR Egger	10	-0.0446727	0.0478326	0.377664	-0.138425	0.0490792	0.95631	0.870729	1.0503	0.96 (0.87-1.05)	0.38
haemorrhoidal disease	genus..Eubacteriumruminantiumgroup.id.11340.summary.txt.gz	Weighted median	17	-0.0158823	0.0181352	0.381152	-0.0514273	0.0196626	0.984243	0.949873	1.01986	0.98 (0.95-1.02)	0.38
haemorrhoidal disease	genus..Eubacteriumxylanophilumgroup.id.14375.summary.txt.gz	Weighted mode	8	0.0430608	0.0457605	0.378034	-0.0466298	0.132751	1.044	0.954441	1.14197	1.04 (0.95-1.14)	0.38
haemorrhoidal disease	genus.Actinomyces.id.423.summary.txt.gz	Weighted mode	7	0.040909	0.0435241	0.383542	-0.0443982	0.126216	1.04176	0.956573	1.13453	1.04 (0.96-1.13)	0.38
haemorrhoidal disease	genus.Anaerofilum.id.2053.summary.txt.gz	Weighted mode	9	-0.0282147	0.0300564	0.375346	-0.0871253	0.0306959	0.97218	0.916562	1.03117	0.97 (0.92-1.03)	0.38
haemorrhoidal disease	genus.Blautia.id.1992.summary.txt.gz	Weighted mode	10	-0.033082	0.0361206	0.383615	-0.103878	0.0377143	0.967459	0.901335	1.03843	0.97 (0.90-1.04)	0.38
haemorrhoidal disease	genus.Dialister.id.2183.summary.txt.gz	Inverse variance weighted	10	0.0184931	0.0211079	0.380964	-0.0228784	0.0598645	1.01867	0.977381	1.06169	1.02 (0.98-1.06)	0.38
haemorrhoidal disease	genus.Parasutterella.id.2892.summary.txt.gz	Weighted median	14	-0.0191215	0.0219438	0.383544	-0.0621314	0.0238884	0.98106	0.939759	1.02418	0.98 (0.94-1.02)	0.38
haemorrhoidal disease	genus.Streptococcus.id.1853.summary.txt.gz	MR Egger	16	0.0647589	0.0718765	0.382839	-0.076119	0.205637	1.0669	0.926706	1.22831	1.07 (0.93-1.23)	0.38
haemorrhoidal disease	genus.unknowngenus.id.1000005472.summary.txt.gz	Weighted median	11	-0.0211155	0.0240279	0.379514	-0.0682102	0.0259791	0.979106	0.934064	1.02632	0.98 (0.93-1.03)	0.38
haemorrhoidal disease	phylum.Lentisphaerae.id.2238.summary.txt.gz	Inverse variance weighted	8	-0.0126644	0.0142755	0.375003	-0.0406444	0.0153156	0.987415	0.960171	1.01543	0.99 (0.96-1.02)	0.38
haemorrhoidal disease	genus.Anaerofilum.id.2053.summary.txt.gz	Simple mode	9	-0.0266718	0.0294779	0.392002	-0.0844485	0.031105	0.973681	0.919019	1.03159	0.97 (0.92-1.03)	0.39
haemorrhoidal disease	genus.Coprobacter.id.949.summary.txt.gz	Weighted median	10	-0.0172286	0.0200565	0.390339	-0.0565393	0.0220821	0.982919	0.945029	1.02233	0.98 (0.95-1.02)	0.39
haemorrhoidal disease	genus.Desulfovibrio.id.3173.summary.txt.gz	Simple mode	9	0.0332822	0.0362943	0.385947	-0.0378545	0.104419	1.03384	0.962853	1.11007	1.03 (0.96-1.11)	0.39
haemorrhoidal disease	genus.Prevotella9.id.11183.summary.txt.gz	Inverse variance weighted	13	-0.0156427	0.0181958	0.389962	-0.0513065	0.0200211	0.984479	0.949987	1.02022	0.98 (0.95-1.02)	0.39
haemorrhoidal disease	genus.RuminococcaceaeUCG010.id.11367.summary.txt.gz	Weighted median	6	0.0316881	0.0365916	0.386493	-0.0400314	0.103408	1.0322	0.960759	1.10894	1.03 (0.96-1.11)	0.39
haemorrhoidal disease	genus.Senegalimassilia.id.11160.summary.txt.gz	Weighted median	5	0.0231149	0.0269863	0.391699	-0.0297782	0.076008	1.02338	0.970661	1.07897	1.02 (0.97-1.08)	0.39
haemorrhoidal disease	genus.unknowngenus.id.2071.summary.txt.gz	Inverse variance weighted	14	-0.020504	0.0239483	0.391901	-0.0674427	0.0264348	0.979705	0.934781	1.02679	0.98 (0.93-1.03)	0.39
haemorrhoidal disease	order.Bifidobacteriales.id.432.summary.txt.gz	Weighted mode	16	0.0267128	0.0303283	0.392327	-0.0327306	0.0861562	1.02707	0.967799	1.08998	1.03 (0.97-1.09)	0.39
haemorrhoidal disease	phylum.Verrucomicrobia.id.3982.summary.txt.gz	MR Egger	12	-0.050442	0.0561645	0.390238	-0.160524	0.0596404	0.950809	0.851697	1.06145	0.95 (0.85-1.06)	0.39
haemorrhoidal disease	family.Alcaligenaceae.id.2875.summary.txt.gz	Weighted mode	11	0.0421184	0.0478139	0.399058	-0.0515969	0.135834	1.04302	0.949712	1.14549	1.04 (0.95-1.15)	0.4
haemorrhoidal disease	family.Bifidobacteriaceae.id.433.summary.txt.gz	Weighted mode	16	0.0267128	0.0307907	0.399302	-0.033637	0.0870625	1.02707	0.966922	1.09096	1.03 (0.97-1.09)	0.4
haemorrhoidal disease	family.ClostridialesvadinBB60group.id.11286.summary.txt.gz	Inverse variance weighted	11	0.0147491	0.0177118	0.404997	-0.019966	0.0494642	1.01486	0.980232	1.05071	1.01 (0.98-1.05)	0.4
haemorrhoidal disease	genus..Eubacteriumoxidoreducensgroup.id.11339.summary.txt.gz	Simple mode	4	-0.0411609	0.0420078	0.399423	-0.123496	0.0411744	0.959675	0.883825	1.04203	0.96 (0.88-1.04)	0.4
haemorrhoidal disease	genus.Haemophilus.id.3698.summary.txt.gz	MR Egger	8	0.0344813	0.0379394	0.398463	-0.0398799	0.108842	1.03508	0.960905	1.11499	1.04 (0.96-1.11)	0.4
haemorrhoidal disease	genus.Parabacteroides.id.954.summary.txt.gz	Weighted median	5	-0.0361141	0.0430489	0.401521	-0.12049	0.0482618	0.96453	0.886486	1.04945	0.96 (0.89-1.05)	0.4
haemorrhoidal disease	genus.Romboutsia.id.11347.summary.txt.gz	MR Egger	13	-0.0428854	0.0485767	0.396207	-0.138096	0.0523249	0.958021	0.871015	1.05372	0.96 (0.87-1.05)	0.4
haemorrhoidal disease	genus.Roseburia.id.2012.summary.txt.gz	Weighted median	11	0.030039	0.0356917	0.399997	-0.0399166	0.0999947	1.03049	0.96087	1.10517	1.03 (0.96-1.11)	0.4
haemorrhoidal disease	genus.unknowngenus.id.1000000073.summary.txt.gz	Inverse variance weighted	11	0.0147491	0.0177118	0.404997	-0.019966	0.0494642	1.01486	0.980232	1.05071	1.01 (0.98-1.05)	0.4
haemorrhoidal disease	genus.unknowngenus.id.1000005479.summary.txt.gz	Weighted median	8	-0.0205033	0.0245726	0.404058	-0.0686655	0.027659	0.979705	0.933639	1.02805	0.98 (0.93-1.03)	0.4
haemorrhoidal disease	genus.unknowngenus.id.2071.summary.txt.gz	Weighted median	14	-0.0252042	0.0297255	0.396494	-0.0834662	0.0330577	0.975111	0.919922	1.03361	0.98 (0.92-1.03)	0.4
haemorrhoidal disease	genus.Veillonella.id.2198.summary.txt.gz	Inverse variance weighted	7	0.0206054	0.0245416	0.401127	-0.0274961	0.0687068	1.02082	0.972878	1.07112	1.02 (0.97-1.07)	0.4
haemorrhoidal disease	order.Lactobacillales.id.1800.summary.txt.gz	Inverse variance weighted	14	0.0181575	0.0215596	0.399675	-0.0240993	0.0604144	1.01832	0.976189	1.06228	1.02 (0.98-1.06)	0.4
haemorrhoidal disease	phylum.Actinobacteria.id.400.summary.txt.gz	MR Egger	17	0.0747327	0.0867932	0.402769	-0.0953821	0.244847	1.0776	0.909026	1.27743	1.08 (0.91-1.28)	0.4
haemorrhoidal disease	phylum.Actinobacteria.id.400.summary.txt.gz	Weighted median	17	0.0234814	0.0279441	0.400741	-0.031289	0.0782518	1.02376	0.969195	1.08139	1.02 (0.97-1.08)	0.4
haemorrhoidal disease	class.Actinobacteria.id.419.summary.txt.gz	MR Egger	19	0.0334538	0.0396536	0.410579	-0.0442673	0.111175	1.03402	0.956698	1.11759	1.03 (0.96-1.12)	0.41
haemorrhoidal disease	class.Negativicutes.id.2164.summary.txt.gz	Inverse variance weighted	11	-0.0192964	0.0233836	0.409251	-0.0651283	0.0265354	0.980889	0.936947	1.02689	0.98 (0.94-1.03)	0.41
haemorrhoidal disease	family.BacteroidalesS24.7group.id.11173.summary.txt.gz	Weighted median	8	-0.0205033	0.0246523	0.405579	-0.0688217	0.0278152	0.979705	0.933493	1.02821	0.98 (0.93-1.03)	0.41
haemorrhoidal disease	family.Peptostreptococcaceae.id.2042.summary.txt.gz	MR Egger	14	0.0404938	0.0473662	0.409346	-0.052344	0.133332	1.04132	0.949002	1.14263	1.04 (0.95-1.14)	0.41
haemorrhoidal disease	genus..Clostridiuminnocuumgroup.id.14397.summary.txt.gz	Weighted median	9	-0.0164688	0.0201692	0.414195	-0.0560005	0.0230628	0.983666	0.945539	1.02333	0.98 (0.95-1.02)	0.41
haemorrhoidal disease	genus..Eubacteriumnodatumgroup.id.11297.summary.txt.gz	MR Egger	10	0.0428143	0.0495933	0.4131	-0.0543885	0.140017	1.04374	0.947064	1.15029	1.04 (0.95-1.15)	0.41
haemorrhoidal disease	genus.Parabacteroides.id.954.summary.txt.gz	Inverse variance weighted	5	-0.0282896	0.0346186	0.413827	-0.096142	0.0395629	0.972107	0.908335	1.04036	0.97 (0.91-1.04)	0.41
haemorrhoidal disease	genus.RuminococcaceaeUCG013.id.11370.summary.txt.gz	Simple mode	9	-0.0425377	0.0492645	0.413024	-0.139096	0.0540207	0.958354	0.870144	1.05551	0.96 (0.87-1.06)	0.41
haemorrhoidal disease	order.Bacteroidales.id.913.summary.txt.gz	Simple mode	13	-0.0376012	0.0440561	0.410104	-0.123951	0.0487488	0.963097	0.883423	1.04996	0.96 (0.88-1.05)	0.41
haemorrhoidal disease	order.Selenomonadales.id.2165.summary.txt.gz	Inverse variance weighted	11	-0.0192964	0.0233836	0.409251	-0.0651283	0.0265354	0.980889	0.936947	1.02689	0.98 (0.94-1.03)	0.41
haemorrhoidal disease	phylum.Tenericutes.id.3919.summary.txt.gz	Simple mode	12	-0.0345909	0.0406802	0.413277	-0.114324	0.0451424	0.966001	0.891969	1.04618	0.97 (0.89-1.05)	0.41
haemorrhoidal disease	class.Bacteroidia.id.912.summary.txt.gz	Simple mode	13	-0.0376012	0.0454603	0.424311	-0.126703	0.051501	0.963097	0.880995	1.05285	0.96 (0.88-1.05)	0.42
haemorrhoidal disease	family.unknownfamily.id.1000001214.summary.txt.gz	Inverse variance weighted	9	0.0123479	0.0153036	0.419747	-0.0176472	0.0423429	1.01242	0.982508	1.04325	1.01 (0.98-1.04)	0.42
haemorrhoidal disease	genus..Eubacteriumxylanophilumgroup.id.14375.summary.txt.gz	Simple mode	8	0.0404277	0.0472091	0.420147	-0.0521021	0.132958	1.04126	0.949232	1.1422	1.04 (0.95-1.14)	0.42
haemorrhoidal disease	genus.Blautia.id.1992.summary.txt.gz	Simple mode	10	-0.0373746	0.0446015	0.423743	-0.124793	0.0500442	0.963315	0.882679	1.05132	0.96 (0.88-1.05)	0.42
haemorrhoidal disease	genus.Coprococcus3.id.11303.summary.txt.gz	MR Egger	10	-0.0842559	0.0988433	0.418768	-0.277989	0.109477	0.919196	0.757305	1.11569	0.92 (0.76-1.12)	0.42
haemorrhoidal disease	genus.Escherichia.Shigella.id.3504.summary.txt.gz	Inverse variance weighted	8	0.0238115	0.0294997	0.419564	-0.0340079	0.081631	1.0241	0.966564	1.08506	1.02 (0.97-1.09)	0.42
haemorrhoidal disease	genus.Howardella.id.2000.summary.txt.gz	Weighted median	9	-0.0139614	0.0174472	0.423589	-0.048158	0.0202351	0.986136	0.952983	1.02044	0.99 (0.95-1.02)	0.42
haemorrhoidal disease	genus.Lachnoclostridium.id.11308.summary.txt.gz	Weighted median	10	-0.0291622	0.0362369	0.420955	-0.100186	0.0418621	0.971259	0.904669	1.04275	0.97 (0.90-1.04)	0.42
haemorrhoidal disease	genus.Lachnoclostridium.id.11308.summary.txt.gz	Simple mode	10	-0.0426105	0.0501879	0.41788	-0.140979	0.0557577	0.958285	0.868508	1.05734	0.96 (0.87-1.06)	0.42
haemorrhoidal disease	genus.RuminococcaceaeUCG010.id.11367.summary.txt.gz	Simple mode	6	0.0461631	0.0524869	0.419377	-0.0567112	0.149037	1.04725	0.944867	1.16072	1.05 (0.94-1.16)	0.42
haemorrhoidal disease	genus.RuminococcaceaeUCG010.id.11367.summary.txt.gz	Weighted mode	6	0.044958	0.0514498	0.422192	-0.0558835	0.1458	1.04598	0.945649	1.15696	1.05 (0.95-1.16)	0.42
haemorrhoidal disease	genus.unknowngenus.id.1000001215.summary.txt.gz	Inverse variance weighted	9	0.0123479	0.0153036	0.419747	-0.0176472	0.0423429	1.01242	0.982508	1.04325	1.01 (0.98-1.04)	0.42
haemorrhoidal disease	order.Gastranaerophilales.id.1591.summary.txt.gz	Inverse variance weighted	9	0.0123479	0.0153036	0.419747	-0.0176472	0.0423429	1.01242	0.982508	1.04325	1.01 (0.98-1.04)	0.42
haemorrhoidal disease	class.Mollicutes.id.3920.summary.txt.gz	Weighted mode	12	-0.0297768	0.0364553	0.431375	-0.101229	0.0416755	0.970662	0.903726	1.04256	0.97 (0.90-1.04)	0.43
haemorrhoidal disease	genus..Eubacteriumoxidoreducensgroup.id.11339.summary.txt.gz	Weighted mode	4	-0.0322315	0.0354234	0.429964	-0.101661	0.0371984	0.968282	0.903335	1.0379	0.97 (0.90-1.04)	0.43
haemorrhoidal disease	genus.LachnospiraceaeNK4A136group.id.11319.summary.txt.gz	Inverse variance weighted	13	-0.0153877	0.0192908	0.425064	-0.0531977	0.0224224	0.98473	0.948193	1.02268	0.98 (0.95-1.02)	0.43
haemorrhoidal disease	genus.LachnospiraceaeUCG008.id.11328.summary.txt.gz	Weighted mode	11	-0.0259364	0.0314991	0.429479	-0.0876746	0.0358018	0.974397	0.916059	1.03645	0.97 (0.92-1.04)	0.43
haemorrhoidal disease	genus.RuminococcaceaeUCG005.id.11363.summary.txt.gz	Simple mode	12	-0.0460872	0.0564418	0.431518	-0.156713	0.0645387	0.954959	0.854949	1.06667	0.95 (0.85-1.07)	0.43
haemorrhoidal disease	order.Desulfovibrionales.id.3156.summary.txt.gz	MR Egger	11	0.0552813	0.0669861	0.430551	-0.0760114	0.186574	1.05684	0.926806	1.20511	1.06 (0.93-1.21)	0.43
haemorrhoidal disease	order.Enterobacteriales.id.3468.summary.txt.gz	Weighted median	7	0.031341	0.0395212	0.427767	-0.0461205	0.108803	1.03184	0.954927	1.11494	1.03 (0.95-1.11)	0.43
haemorrhoidal disease	family.Enterobacteriaceae.id.3469.summary.txt.gz	Weighted median	7	0.031341	0.0404518	0.438472	-0.0479444	0.110626	1.03184	0.953187	1.11698	1.03 (0.95-1.12)	0.44
haemorrhoidal disease	genus..Eubacteriumhalliigroup.id.11338.summary.txt.gz	Simple mode	13	-0.0433073	0.0539044	0.437363	-0.14896	0.0623453	0.957617	0.861604	1.06433	0.96 (0.86-1.06)	0.44
haemorrhoidal disease	genus.Actinomyces.id.423.summary.txt.gz	MR Egger	7	-0.0439098	0.0517846	0.435177	-0.145408	0.0575879	0.95704	0.86467	1.05928	0.96 (0.86-1.06)	0.44
haemorrhoidal disease	genus.Bilophila.id.3170.summary.txt.gz	Simple mode	13	-0.0393787	0.0491032	0.438171	-0.135621	0.0568636	0.961387	0.873174	1.05851	0.96 (0.87-1.06)	0.44
haemorrhoidal disease	genus.Coprobacter.id.949.summary.txt.gz	Weighted mode	10	-0.0227838	0.0278942	0.435134	-0.0774565	0.0318889	0.977474	0.925467	1.0324	0.98 (0.93-1.03)	0.44
haemorrhoidal disease	genus.Howardella.id.2000.summary.txt.gz	Weighted mode	9	-0.0239402	0.0296206	0.442328	-0.0819967	0.0341162	0.976344	0.921275	1.0347	0.98 (0.92-1.03)	0.44
haemorrhoidal disease	genus.Lachnoclostridium.id.11308.summary.txt.gz	Weighted mode	10	-0.039382	0.0486923	0.43949	-0.134819	0.0560549	0.961383	0.873874	1.05766	0.96 (0.87-1.06)	0.44
haemorrhoidal disease	genus.RuminococcaceaeUCG009.id.11366.summary.txt.gz	MR Egger	12	0.0743516	0.0930248	0.442707	-0.107977	0.25668	1.07719	0.897648	1.29263	1.08 (0.90-1.29)	0.44
haemorrhoidal disease	genus.Terrisporobacter.id.11348.summary.txt.gz	MR Egger	5	0.0517091	0.057744	0.436512	-0.0614692	0.164887	1.05307	0.940382	1.17926	1.05 (0.94-1.18)	0.44
haemorrhoidal disease	phylum.Bacteroidetes.id.905.summary.txt.gz	MR Egger	12	0.0366963	0.0458889	0.442479	-0.053246	0.126639	1.03738	0.948147	1.13501	1.04 (0.95-1.14)	0.44
haemorrhoidal disease	phylum.Tenericutes.id.3919.summary.txt.gz	Weighted mode	12	-0.0297768	0.0369702	0.437637	-0.102238	0.0426848	0.970662	0.902814	1.04361	0.97 (0.90-1.04)	0.44
haemorrhoidal disease	class.Alphaproteobacteria.id.2379.summary.txt.gz	Inverse variance weighted	6	-0.02268	0.0300722	0.450739	-0.0816215	0.0362615	0.977575	0.921621	1.03693	0.98 (0.92-1.04)	0.45
haemorrhoidal disease	class.Mollicutes.id.3920.summary.txt.gz	Simple mode	12	-0.0345909	0.0438163	0.44653	-0.120471	0.051289	0.966001	0.886503	1.05263	0.97 (0.89-1.05)	0.45
haemorrhoidal disease	genus..Ruminococcusgnavusgroup.id.14376.summary.txt.gz	Simple mode	12	-0.0261586	0.033187	0.447222	-0.0912051	0.0388879	0.974181	0.91283	1.03965	0.97 (0.91-1.04)	0.45
haemorrhoidal disease	genus.Bilophila.id.3170.summary.txt.gz	Weighted mode	13	-0.0386263	0.049419	0.449592	-0.135487	0.0582349	0.96211	0.87329	1.05996	0.96 (0.87-1.06)	0.45
haemorrhoidal disease	genus.Desulfovibrio.id.3173.summary.txt.gz	Weighted mode	9	0.0292511	0.0367358	0.448865	-0.0427511	0.101253	1.02968	0.95815	1.10656	1.03 (0.96-1.11)	0.45
haemorrhoidal disease	genus.Dorea.id.1997.summary.txt.gz	Weighted median	10	0.0261649	0.0346608	0.450318	-0.0417703	0.0941002	1.02651	0.95909	1.09867	1.03 (0.96-1.10)	0.45
haemorrhoidal disease	genus.Eggerthella.id.819.summary.txt.gz	Inverse variance weighted	10	-0.0118909	0.0158607	0.45343	-0.0429778	0.019196	0.98818	0.957933	1.01938	0.99 (0.96-1.02)	0.45
haemorrhoidal disease	genus.FamilyXIIIAD3011group.id.11293.summary.txt.gz	MR Egger	11	-0.106222	0.13496	0.451469	-0.370743	0.158298	0.899225	0.690221	1.17152	0.90 (0.69-1.17)	0.45
haemorrhoidal disease	genus.Parasutterella.id.2892.summary.txt.gz	Weighted mode	14	-0.0275594	0.0351839	0.447489	-0.09652	0.0414011	0.972817	0.907992	1.04227	0.97 (0.91-1.04)	0.45
haemorrhoidal disease	genus.RuminococcaceaeUCG005.id.11363.summary.txt.gz	Weighted mode	12	-0.0389813	0.050255	0.454297	-0.137481	0.0595184	0.961769	0.871551	1.06133	0.96 (0.87-1.06)	0.45
haemorrhoidal disease	genus.Turicibacter.id.2162.summary.txt.gz	Simple mode	9	0.0362015	0.0455389	0.449578	-0.0530548	0.125458	1.03686	0.948328	1.13367	1.04 (0.95-1.13)	0.45
haemorrhoidal disease	genus.Tyzzerella3.id.11335.summary.txt.gz	Weighted median	11	0.0143257	0.0191406	0.454191	-0.0231899	0.0518413	1.01443	0.977077	1.05321	1.01 (0.98-1.05)	0.45
haemorrhoidal disease	phylum.Bacteroidetes.id.905.summary.txt.gz	Simple mode	12	0.0373655	0.0472134	0.445432	-0.0551729	0.129904	1.03807	0.946322	1.13872	1.04 (0.95-1.14)	0.45
haemorrhoidal disease	phylum.Firmicutes.id.1672.summary.txt.gz	Weighted median	15	-0.0238382	0.0314905	0.449052	-0.0855595	0.0378832	0.976444	0.917999	1.03861	0.98 (0.92-1.04)	0.45
haemorrhoidal disease	phylum.Verrucomicrobia.id.3982.summary.txt.gz	Weighted mode	12	0.0411534	0.0529605	0.453512	-0.0626493	0.144956	1.04201	0.939273	1.15599	1.04 (0.94-1.16)	0.45
haemorrhoidal disease	class.Coriobacteriia.id.809.summary.txt.gz	Weighted median	16	-0.0214964	0.0287867	0.455215	-0.0779182	0.0349255	0.978733	0.92504	1.03554	0.98 (0.93-1.04)	0.46
haemorrhoidal disease	family.BacteroidalesS24.7group.id.11173.summary.txt.gz	MR Egger	8	0.0670328	0.0850165	0.460431	-0.0995995	0.233665	1.06933	0.9052	1.26322	1.07 (0.91-1.26)	0.46
haemorrhoidal disease	genus.Butyricicoccus.id.2055.summary.txt.gz	Weighted median	6	0.0238864	0.0321993	0.45819	-0.0392242	0.086997	1.02417	0.961535	1.09089	1.02 (0.96-1.09)	0.46
haemorrhoidal disease	genus.Butyrivibrio.id.1993.summary.txt.gz	Weighted median	14	-0.0101359	0.013836	0.463818	-0.0372546	0.0169827	0.989915	0.963431	1.01713	0.99 (0.96-1.02)	0.46
haemorrhoidal disease	genus.Collinsella.id.815.summary.txt.gz	Weighted median	9	-0.0234865	0.031747	0.459419	-0.0857106	0.0387376	0.976787	0.91786	1.0395	0.98 (0.92-1.04)	0.46
haemorrhoidal disease	genus.Howardella.id.2000.summary.txt.gz	Simple mode	9	-0.0243817	0.0313952	0.459735	-0.0859162	0.0371529	0.975913	0.917671	1.03785	0.98 (0.92-1.04)	0.46
haemorrhoidal disease	genus.Olsenella.id.822.summary.txt.gz	MR Egger	10	-0.0346213	0.04435	0.45749	-0.121547	0.0523046	0.965971	0.885549	1.0537	0.97 (0.89-1.05)	0.46
haemorrhoidal disease	genus.RuminococcaceaeUCG002.id.11360.summary.txt.gz	MR Egger	20	0.0384101	0.0507521	0.458951	-0.061064	0.137884	1.03916	0.940763	1.14784	1.04 (0.94-1.15)	0.46
haemorrhoidal disease	genus.unknowngenus.id.1000005479.summary.txt.gz	MR Egger	8	0.0670328	0.0850165	0.460431	-0.0995995	0.233665	1.06933	0.9052	1.26322	1.07 (0.91-1.26)	0.46
haemorrhoidal disease	class.Melainabacteria.id.1589.summary.txt.gz	Inverse variance weighted	10	0.010277	0.0143298	0.473265	-0.0178094	0.0383635	1.01033	0.982348	1.03911	1.01 (0.98-1.04)	0.47
haemorrhoidal disease	family.Coriobacteriaceae.id.811.summary.txt.gz	Weighted median	16	-0.0214964	0.0295992	0.467685	-0.0795107	0.0365179	0.978733	0.923568	1.03719	0.98 (0.92-1.04)	0.47
haemorrhoidal disease	family.Peptococcaceae.id.2024.summary.txt.gz	Inverse variance weighted	10	-0.0144781	0.0199713	0.468485	-0.0536219	0.0246657	0.985626	0.94779	1.02497	0.99 (0.95-1.02)	0.47
haemorrhoidal disease	family.Prevotellaceae.id.960.summary.txt.gz	Inverse variance weighted	14	-0.0142209	0.0195619	0.467246	-0.0525622	0.0241204	0.98588	0.948795	1.02441	0.99 (0.95-1.02)	0.47
haemorrhoidal disease	genus..Clostridiuminnocuumgroup.id.14397.summary.txt.gz	Weighted mode	9	-0.0215186	0.028521	0.472182	-0.0774199	0.0343826	0.978711	0.925501	1.03498	0.98 (0.93-1.03)	0.47
haemorrhoidal disease	genus.Coprococcus1.id.11301.summary.txt.gz	Simple mode	10	-0.0414716	0.0549747	0.469901	-0.149222	0.0662789	0.959377	0.861378	1.06852	0.96 (0.86-1.07)	0.47
haemorrhoidal disease	genus.Eisenbergiella.id.11304.summary.txt.gz	MR Egger	9	-0.0891346	0.116182	0.468045	-0.316851	0.138582	0.914722	0.728439	1.14864	0.91 (0.73-1.15)	0.47
haemorrhoidal disease	genus.LachnospiraceaeFCS020group.id.11314.summary.txt.gz	Weighted median	10	0.0195206	0.0271063	0.471432	-0.0336077	0.072649	1.01971	0.966951	1.07535	1.02 (0.97-1.08)	0.47
haemorrhoidal disease	genus.Oscillibacter.id.2063.summary.txt.gz	MR Egger	14	0.0449651	0.0607956	0.473757	-0.0741942	0.164124	1.04599	0.928491	1.17836	1.05 (0.93-1.18)	0.47
haemorrhoidal disease	genus.RuminococcaceaeUCG003.id.11361.summary.txt.gz	MR Egger	9	-0.053348	0.0700638	0.471275	-0.190673	0.0839771	0.94805	0.826403	1.0876	0.95 (0.83-1.09)	0.47
haemorrhoidal disease	genus.RuminococcaceaeUCG011.id.11368.summary.txt.gz	MR Egger	7	0.0637977	0.0808045	0.465576	-0.0945791	0.222174	1.06588	0.909756	1.24879	1.07 (0.91-1.25)	0.47
haemorrhoidal disease	genus.RuminococcaceaeUCG014.id.11371.summary.txt.gz	Inverse variance weighted	10	0.0163375	0.0226234	0.470202	-0.0280043	0.0606793	1.01647	0.972384	1.06256	1.02 (0.97-1.06)	0.47
haemorrhoidal disease	genus.Slackia.id.825.summary.txt.gz	MR Egger	5	-0.157702	0.192863	0.473434	-0.535712	0.220309	0.854104	0.585252	1.24646	0.85 (0.59-1.25)	0.47
haemorrhoidal disease	genus.Victivallis.id.2256.summary.txt.gz	Weighted median	11	0.0102713	0.0140817	0.465754	-0.0173289	0.0378714	1.01032	0.98282	1.0386	1.01 (0.98-1.04)	0.47
haemorrhoidal disease	order.Coriobacteriales.id.810.summary.txt.gz	Weighted median	16	-0.0214964	0.0295992	0.467685	-0.0795107	0.0365179	0.978733	0.923568	1.03719	0.98 (0.92-1.04)	0.47
haemorrhoidal disease	phylum.Firmicutes.id.1672.summary.txt.gz	Inverse variance weighted	15	-0.0156664	0.0218525	0.473427	-0.0584973	0.0271645	0.984456	0.943181	1.02754	0.98 (0.94-1.03)	0.47
haemorrhoidal disease	family.Porphyromonadaceae.id.943.summary.txt.gz	Weighted median	9	-0.0278375	0.0390907	0.476386	-0.104455	0.0487801	0.972546	0.900815	1.04999	0.97 (0.90-1.05)	0.48
haemorrhoidal disease	family.Porphyromonadaceae.id.943.summary.txt.gz	Simple mode	9	0.058913	0.0804038	0.484645	-0.0986785	0.216505	1.06068	0.906034	1.24173	1.06 (0.91-1.24)	0.48
haemorrhoidal disease	family.unknownfamily.id.1000001214.summary.txt.gz	Weighted median	9	0.014031	0.0200466	0.483979	-0.0252604	0.0533223	1.01413	0.975056	1.05477	1.01 (0.98-1.05)	0.48
haemorrhoidal disease	genus..Eubacteriumhalliigroup.id.11338.summary.txt.gz	Weighted mode	13	-0.0362046	0.0493344	0.477128	-0.1329	0.0604909	0.964443	0.875553	1.06236	0.96 (0.88-1.06)	0.48
haemorrhoidal disease	genus..Eubacteriumoxidoreducensgroup.id.11339.summary.txt.gz	MR Egger	4	0.234014	0.274038	0.483095	-0.303101	0.771129	1.26366	0.738524	2.16221	1.26 (0.74-2.16)	0.48
haemorrhoidal disease	genus..Eubacteriumruminantiumgroup.id.11340.summary.txt.gz	Simple mode	17	-0.0254107	0.0352384	0.481248	-0.0944779	0.0436565	0.974909	0.909848	1.04462	0.97 (0.91-1.04)	0.48
haemorrhoidal disease	genus..Eubacteriumruminantiumgroup.id.11340.summary.txt.gz	Weighted mode	17	-0.0239645	0.0332076	0.480919	-0.0890513	0.0411223	0.97632	0.914799	1.04198	0.98 (0.91-1.04)	0.48
haemorrhoidal disease	genus.Butyricicoccus.id.2055.summary.txt.gz	Weighted mode	6	0.0292415	0.038361	0.480291	-0.045946	0.104429	1.02967	0.955093	1.11008	1.03 (0.96-1.11)	0.48
haemorrhoidal disease	genus.Catenibacterium.id.2153.summary.txt.gz	Inverse variance weighted	5	0.0128854	0.0182224	0.479492	-0.0228304	0.0486013	1.01297	0.977428	1.0498	1.01 (0.98-1.05)	0.48
haemorrhoidal disease	genus.Olsenella.id.822.summary.txt.gz	Weighted mode	10	0.0197792	0.0269823	0.482189	-0.0331062	0.0726646	1.01998	0.967436	1.07537	1.02 (0.97-1.08)	0.48
haemorrhoidal disease	genus.unknowngenus.id.1000001215.summary.txt.gz	Weighted median	9	0.014031	0.0200592	0.484254	-0.0252851	0.053347	1.01413	0.975032	1.0548	1.01 (0.98-1.05)	0.48
haemorrhoidal disease	genus.unknowngenus.id.826.summary.txt.gz	Simple mode	15	0.0294722	0.041038	0.484467	-0.0509624	0.109907	1.02991	0.950314	1.11617	1.03 (0.95-1.12)	0.48
haemorrhoidal disease	order.Gastranaerophilales.id.1591.summary.txt.gz	Weighted median	9	0.014031	0.0198705	0.480113	-0.0249152	0.0529771	1.01413	0.975393	1.05441	1.01 (0.98-1.05)	0.48
haemorrhoidal disease	family.Christensenellaceae.id.1866.summary.txt.gz	Inverse variance weighted	10	-0.02341	0.033938	0.490327	-0.0899284	0.0431084	0.976862	0.913997	1.04405	0.98 (0.91-1.04)	0.49
haemorrhoidal disease	family.FamilyXIII.id.1957.summary.txt.gz	Inverse variance weighted	10	-0.0220391	0.031749	0.487577	-0.084267	0.0401889	0.978202	0.919186	1.04101	0.98 (0.92-1.04)	0.49
haemorrhoidal disease	genus..Clostridiuminnocuumgroup.id.14397.summary.txt.gz	Simple mode	9	-0.0215186	0.0296305	0.488397	-0.0795944	0.0365571	0.978711	0.923491	1.03723	0.98 (0.92-1.04)	0.49
haemorrhoidal disease	genus.Alistipes.id.968.summary.txt.gz	Weighted median	13	0.0208705	0.0303824	0.492129	-0.038679	0.0804199	1.02109	0.96206	1.08374	1.02 (0.96-1.08)	0.49
haemorrhoidal disease	genus.Ruminiclostridium9.id.11357.summary.txt.gz	Inverse variance weighted	10	-0.0186787	0.0272517	0.493082	-0.0720921	0.0347346	0.981495	0.930445	1.03534	0.98 (0.93-1.04)	0.49
haemorrhoidal disease	genus.Sellimonas.id.14369.summary.txt.gz	MR Egger	8	-0.0477081	0.064639	0.488323	-0.1744	0.0789843	0.953412	0.83996	1.08219	0.95 (0.84-1.08)	0.49
haemorrhoidal disease	genus.unknowngenus.id.826.summary.txt.gz	Weighted mode	15	0.0221626	0.0316076	0.494682	-0.0397883	0.0841135	1.02241	0.960993	1.08775	1.02 (0.96-1.09)	0.49
haemorrhoidal disease	order.Bacillales.id.1674.summary.txt.gz	Weighted median	9	-0.0110725	0.0160408	0.490023	-0.0425124	0.0203674	0.988989	0.958379	1.02058	0.99 (0.96-1.02)	0.49
haemorrhoidal disease	order.Lactobacillales.id.1800.summary.txt.gz	MR Egger	14	-0.036837	0.051888	0.491312	-0.138537	0.0648635	0.963833	0.870631	1.06701	0.96 (0.87-1.07)	0.49
haemorrhoidal disease	phylum.Euryarchaeota.id.55.summary.txt.gz	Weighted median	11	-0.0109741	0.0159958	0.492675	-0.0423259	0.0203777	0.989086	0.958557	1.02059	0.99 (0.96-1.02)	0.49
haemorrhoidal disease	class.Melainabacteria.id.1589.summary.txt.gz	Weighted median	10	0.0132947	0.0196867	0.499475	-0.0252912	0.0518806	1.01338	0.975026	1.05325	1.01 (0.98-1.05)	0.5
haemorrhoidal disease	family.Ruminococcaceae.id.2050.summary.txt.gz	Simple mode	7	0.0373124	0.0523264	0.50258	-0.0652474	0.139872	1.03802	0.936836	1.15013	1.04 (0.94-1.15)	0.5
haemorrhoidal disease	family.Verrucomicrobiaceae.id.4036.summary.txt.gz	Simple mode	11	-0.0342607	0.0490336	0.500653	-0.130367	0.061845	0.96632	0.877774	1.0638	0.97 (0.88-1.06)	0.5
haemorrhoidal disease	genus..Eubacteriumventriosumgroup.id.11341.summary.txt.gz	MR Egger	14	0.0785969	0.11372	0.502628	-0.144295	0.301489	1.08177	0.865632	1.35187	1.08 (0.87-1.35)	0.5
haemorrhoidal disease	genus.Allisonella.id.2174.summary.txt.gz	Simple mode	8	-0.0170789	0.0241867	0.502925	-0.0644848	0.0303269	0.983066	0.93755	1.03079	0.98 (0.94-1.03)	0.5
haemorrhoidal disease	genus.Anaerofilum.id.2053.summary.txt.gz	MR Egger	9	-0.0642657	0.0906535	0.501297	-0.241947	0.113415	0.937756	0.785098	1.1201	0.94 (0.79-1.12)	0.5
haemorrhoidal disease	genus.FamilyXIIIAD3011group.id.11293.summary.txt.gz	Inverse variance weighted	11	-0.0174023	0.0255248	0.495378	-0.0674309	0.0326263	0.982748	0.934792	1.03316	0.98 (0.93-1.03)	0.5
haemorrhoidal disease	genus.Olsenella.id.822.summary.txt.gz	Simple mode	10	0.0197792	0.0280458	0.498502	-0.0351906	0.0747489	1.01998	0.965421	1.07761	1.02 (0.97-1.08)	0.5
haemorrhoidal disease	genus.Oxalobacter.id.2978.summary.txt.gz	Inverse variance weighted	10	0.00902188	0.0134061	0.500967	-0.017254	0.0352978	1.00906	0.982894	1.03593	1.01 (0.98-1.04)	0.5
haemorrhoidal disease	genus.Turicibacter.id.2162.summary.txt.gz	Weighted mode	9	0.0301094	0.0423895	0.497695	-0.0529739	0.113193	1.03057	0.948405	1.11985	1.03 (0.95-1.12)	0.5
haemorrhoidal disease	family.Clostridiaceae1.id.1869.summary.txt.gz	Inverse variance weighted	9	0.0164365	0.0250807	0.512246	-0.0327216	0.0655946	1.01657	0.967808	1.06779	1.02 (0.97-1.07)	0.51
haemorrhoidal disease	family.Rhodospirillaceae.id.2717.summary.txt.gz	MR Egger	14	0.0680198	0.100733	0.512318	-0.129416	0.265456	1.07039	0.878608	1.30403	1.07 (0.88-1.30)	0.51
haemorrhoidal disease	genus..Ruminococcusgauvreauiigroup.id.11342.summary.txt.gz	Weighted median	9	-0.0220732	0.0334079	0.508793	-0.0875527	0.0434063	0.978169	0.916171	1.04436	0.98 (0.92-1.04)	0.51
haemorrhoidal disease	genus.Actinomyces.id.423.summary.txt.gz	Weighted median	7	0.0173309	0.0264305	0.512007	-0.0344729	0.0691346	1.01748	0.966115	1.07158	1.02 (0.97-1.07)	0.51
haemorrhoidal disease	genus.Bilophila.id.3170.summary.txt.gz	Inverse variance weighted	13	0.0126561	0.0192254	0.510346	-0.0250258	0.0503379	1.01274	0.975285	1.05163	1.01 (0.98-1.05)	0.51
haemorrhoidal disease	genus.Butyricicoccus.id.2055.summary.txt.gz	Simple mode	6	0.035532	0.0505281	0.513308	-0.0635031	0.134567	1.03617	0.938471	1.14404	1.04 (0.94-1.14)	0.51
haemorrhoidal disease	genus.LachnospiraceaeNK4A136group.id.11319.summary.txt.gz	Weighted median	13	-0.0177732	0.0272891	0.514858	-0.0712598	0.0357134	0.982384	0.93122	1.03636	0.98 (0.93-1.04)	0.51
haemorrhoidal disease	genus.Odoribacter.id.952.summary.txt.gz	Simple mode	6	0.0397904	0.0562171	0.510689	-0.0703951	0.149976	1.04059	0.932026	1.16181	1.04 (0.93-1.16)	0.51
haemorrhoidal disease	genus.Terrisporobacter.id.11348.summary.txt.gz	Inverse variance weighted	5	-0.0140303	0.0210682	0.505444	-0.055324	0.0272633	0.986068	0.946179	1.02764	0.99 (0.95-1.03)	0.51
haemorrhoidal disease	genus.unknowngenus.id.826.summary.txt.gz	Weighted median	15	0.0171638	0.026025	0.509568	-0.0338453	0.0681729	1.01731	0.966721	1.07055	1.02 (0.97-1.07)	0.51
haemorrhoidal disease	genus.Victivallis.id.2256.summary.txt.gz	Weighted mode	11	0.015676	0.0231439	0.513561	-0.029686	0.061038	1.0158	0.97075	1.06294	1.02 (0.97-1.06)	0.51
haemorrhoidal disease	order.Pasteurellales.id.3688.summary.txt.gz	Weighted median	13	0.0129493	0.0196103	0.509041	-0.0254869	0.0513855	1.01303	0.974835	1.05273	1.01 (0.97-1.05)	0.51
haemorrhoidal disease	class.Actinobacteria.id.419.summary.txt.gz	Inverse variance weighted	19	-0.0105037	0.0162626	0.518358	-0.0423784	0.0213711	0.989551	0.958507	1.0216	0.99 (0.96-1.02)	0.52
haemorrhoidal disease	family.Clostridiaceae1.id.1869.summary.txt.gz	Weighted mode	9	0.0348904	0.0516503	0.518396	-0.0663443	0.136125	1.03551	0.935809	1.14583	1.04 (0.94-1.15)	0.52
haemorrhoidal disease	family.Pasteurellaceae.id.3689.summary.txt.gz	Weighted median	13	0.0129493	0.0201626	0.520715	-0.0265694	0.052468	1.01303	0.97378	1.05387	1.01 (0.97-1.05)	0.52
haemorrhoidal disease	genus..Ruminococcusgauvreauiigroup.id.11342.summary.txt.gz	Weighted mode	9	-0.0305858	0.045434	0.519795	-0.119636	0.0584648	0.969877	0.887243	1.06021	0.97 (0.89-1.06)	0.52
haemorrhoidal disease	genus..Ruminococcusgnavusgroup.id.14376.summary.txt.gz	Weighted mode	12	-0.0233637	0.0347415	0.515143	-0.0914571	0.0447297	0.976907	0.9126	1.04575	0.98 (0.91-1.05)	0.52
haemorrhoidal disease	genus.Akkermansia.id.4037.summary.txt.gz	Simple mode	11	-0.034031	0.0506781	0.517105	-0.13336	0.065298	0.966542	0.87515	1.06748	0.97 (0.88-1.07)	0.52
haemorrhoidal disease	genus.Allisonella.id.2174.summary.txt.gz	Weighted mode	8	-0.015331	0.0224156	0.516007	-0.0592655	0.0286036	0.984786	0.942456	1.02902	0.98 (0.94-1.03)	0.52
haemorrhoidal disease	genus.Catenibacterium.id.2153.summary.txt.gz	MR Egger	5	0.129963	0.178534	0.519318	-0.219964	0.479889	1.13879	0.802548	1.6159	1.14 (0.80-1.62)	0.52
haemorrhoidal disease	genus.Prevotella9.id.11183.summary.txt.gz	Simple mode	13	-0.0350864	0.0524679	0.516332	-0.137924	0.0677507	0.965522	0.871165	1.0701	0.97 (0.87-1.07)	0.52
haemorrhoidal disease	genus.RuminococcaceaeUCG005.id.11363.summary.txt.gz	MR Egger	12	0.0486646	0.0736575	0.52374	-0.095704	0.193033	1.04987	0.908733	1.21292	1.05 (0.91-1.21)	0.52
haemorrhoidal disease	genus.Streptococcus.id.1853.summary.txt.gz	Weighted median	16	0.0182671	0.0283583	0.519476	-0.0373152	0.0738494	1.01843	0.963372	1.07664	1.02 (0.96-1.08)	0.52
haemorrhoidal disease	genus.Turicibacter.id.2162.summary.txt.gz	Inverse variance weighted	9	0.0129269	0.0199625	0.517271	-0.0261997	0.0520535	1.01301	0.974141	1.05343	1.01 (0.97-1.05)	0.52
haemorrhoidal disease	genus.unknowngenus.id.2041.summary.txt.gz	Inverse variance weighted	12	-0.0100259	0.0155567	0.519267	-0.040517	0.0204652	0.990024	0.960293	1.02068	0.99 (0.96-1.02)	0.52
haemorrhoidal disease	order.MollicutesRF9.id.11579.summary.txt.gz	Weighted mode	11	-0.0202886	0.030697	0.52359	-0.0804548	0.0398775	0.979916	0.922697	1.04068	0.98 (0.92-1.04)	0.52
haemorrhoidal disease	class.Bacteroidia.id.912.summary.txt.gz	MR Egger	13	0.0295545	0.0459996	0.533714	-0.0606046	0.119714	1.03	0.941195	1.12717	1.03 (0.94-1.13)	0.53
haemorrhoidal disease	class.Coriobacteriia.id.809.summary.txt.gz	Simple mode	16	-0.0310037	0.0480052	0.52814	-0.125094	0.0630865	0.969472	0.882414	1.06512	0.97 (0.88-1.07)	0.53
haemorrhoidal disease	class.Verrucomicrobiae.id.4029.summary.txt.gz	Inverse variance weighted	11	-0.0128922	0.0205213	0.529849	-0.0531139	0.0273295	0.987191	0.948272	1.02771	0.99 (0.95-1.03)	0.53
haemorrhoidal disease	class.Verrucomicrobiae.id.4029.summary.txt.gz	Simple mode	11	-0.0342598	0.0525911	0.52945	-0.137338	0.0688188	0.96632	0.871675	1.07124	0.97 (0.87-1.07)	0.53
haemorrhoidal disease	family.Clostridiaceae1.id.1869.summary.txt.gz	Simple mode	9	0.0364212	0.0555441	0.530408	-0.0724452	0.145288	1.03709	0.930117	1.15637	1.04 (0.93-1.16)	0.53
haemorrhoidal disease	family.Desulfovibrionaceae.id.3169.summary.txt.gz	MR Egger	9	0.0418073	0.062716	0.526373	-0.081116	0.164731	1.04269	0.922087	1.17908	1.04 (0.92-1.18)	0.53
haemorrhoidal disease	family.Verrucomicrobiaceae.id.4036.summary.txt.gz	Inverse variance weighted	11	-0.0129014	0.0205229	0.529587	-0.0531263	0.0273234	0.987181	0.94826	1.0277	0.99 (0.95-1.03)	0.53
haemorrhoidal disease	genus.Akkermansia.id.4037.summary.txt.gz	Inverse variance weighted	11	-0.012885	0.0205228	0.530109	-0.0531097	0.0273397	0.987198	0.948276	1.02772	0.99 (0.95-1.03)	0.53
haemorrhoidal disease	genus.Anaerotruncus.id.2054.summary.txt.gz	Weighted median	11	0.0186088	0.0294509	0.527481	-0.0391151	0.0763326	1.01878	0.96164	1.07932	1.02 (0.96-1.08)	0.53
haemorrhoidal disease	genus.Intestinimonas.id.2062.summary.txt.gz	Simple mode	15	0.0248891	0.0386623	0.530138	-0.050889	0.100667	1.0252	0.950384	1.10591	1.03 (0.95-1.11)	0.53
haemorrhoidal disease	genus.Lactococcus.id.1851.summary.txt.gz	Inverse variance weighted	8	-0.0114315	0.0181603	0.529037	-0.0470256	0.0241626	0.988634	0.954063	1.02446	0.99 (0.95-1.02)	0.53
haemorrhoidal disease	genus.Victivallis.id.2256.summary.txt.gz	Simple mode	11	0.0149648	0.0232825	0.534846	-0.0306689	0.0605985	1.01508	0.969797	1.06247	1.02 (0.97-1.06)	0.53
haemorrhoidal disease	order.Bacteroidales.id.913.summary.txt.gz	MR Egger	13	0.0295545	0.0459996	0.533714	-0.0606046	0.119714	1.03	0.941195	1.12717	1.03 (0.94-1.13)	0.53
haemorrhoidal disease	order.Verrucomicrobiales.id.4030.summary.txt.gz	Inverse variance weighted	11	-0.0128922	0.0205213	0.529849	-0.0531139	0.0273295	0.987191	0.948272	1.02771	0.99 (0.95-1.03)	0.53
haemorrhoidal disease	order.Verrucomicrobiales.id.4030.summary.txt.gz	Simple mode	11	-0.0342598	0.0525911	0.52945	-0.137338	0.0688188	0.96632	0.871675	1.07124	0.97 (0.87-1.07)	0.53
haemorrhoidal disease	class.Actinobacteria.id.419.summary.txt.gz	Weighted median	19	-0.0148781	0.0244461	0.542784	-0.0627924	0.0330362	0.985232	0.939138	1.03359	0.99 (0.94-1.03)	0.54
haemorrhoidal disease	genus..Ruminococcusgauvreauiigroup.id.11342.summary.txt.gz	Simple mode	9	-0.0311511	0.0483788	0.537658	-0.125974	0.0636713	0.969329	0.881638	1.06574	0.97 (0.88-1.07)	0.54
haemorrhoidal disease	genus.Alistipes.id.968.summary.txt.gz	Weighted mode	13	0.0332638	0.0529094	0.541332	-0.0704387	0.136966	1.03382	0.931985	1.14679	1.03 (0.93-1.15)	0.54
haemorrhoidal disease	genus.Blautia.id.1992.summary.txt.gz	Weighted median	10	-0.0197615	0.0319825	0.536651	-0.0824471	0.0429241	0.980432	0.92086	1.04386	0.98 (0.92-1.04)	0.54
haemorrhoidal disease	genus.Butyrivibrio.id.1993.summary.txt.gz	Inverse variance weighted	14	-0.00621761	0.010127	0.53924	-0.0260666	0.0136314	0.993802	0.97427	1.01372	0.99 (0.97-1.01)	0.54
haemorrhoidal disease	genus.ChristensenellaceaeR.7group.id.11283.summary.txt.gz	Weighted median	9	-0.0228565	0.037302	0.540047	-0.0959684	0.0502554	0.977403	0.908493	1.05154	0.98 (0.91-1.05)	0.54
haemorrhoidal disease	genus.DefluviitaleaceaeUCG011.id.11287.summary.txt.gz	Weighted median	10	-0.0157754	0.0258076	0.54102	-0.0663583	0.0348074	0.984348	0.935796	1.03542	0.98 (0.94-1.04)	0.54
haemorrhoidal disease	genus.ErysipelotrichaceaeUCG003.id.11384.summary.txt.gz	Inverse variance weighted	14	-0.011644	0.0190737	0.541547	-0.0490284	0.0257404	0.988424	0.952154	1.02607	0.99 (0.95-1.03)	0.54
haemorrhoidal disease	genus.ErysipelotrichaceaeUCG003.id.11384.summary.txt.gz	Weighted mode	14	0.0296443	0.0472189	0.541003	-0.0629047	0.122193	1.03009	0.939033	1.12997	1.03 (0.94-1.13)	0.54
haemorrhoidal disease	genus.FamilyXIIIUCG001.id.11294.summary.txt.gz	Weighted median	8	-0.0189144	0.0311762	0.544054	-0.0800197	0.0421909	0.981263	0.923098	1.04309	0.98 (0.92-1.04)	0.54
haemorrhoidal disease	genus.Holdemanella.id.11393.summary.txt.gz	Weighted median	11	0.013858	0.0224946	0.537857	-0.0302315	0.0579475	1.01395	0.970221	1.05966	1.01 (0.97-1.06)	0.54
haemorrhoidal disease	genus.Intestinimonas.id.2062.summary.txt.gz	Weighted mode	15	0.021744	0.0342595	0.535869	-0.0454047	0.0888927	1.02198	0.955611	1.09296	1.02 (0.96-1.09)	0.54
haemorrhoidal disease	genus.RuminococcaceaeUCG004.id.11362.summary.txt.gz	MR Egger	10	0.0621188	0.096386	0.537302	-0.126798	0.251035	1.06409	0.880912	1.28536	1.06 (0.88-1.29)	0.54
haemorrhoidal disease	phylum.Actinobacteria.id.400.summary.txt.gz	Weighted mode	17	0.0268873	0.0434342	0.544607	-0.0582437	0.112018	1.02725	0.94342	1.11853	1.03 (0.94-1.12)	0.54
haemorrhoidal disease	phylum.Bacteroidetes.id.905.summary.txt.gz	Weighted median	12	0.018081	0.0298098	0.544153	-0.0403463	0.0765083	1.01825	0.960457	1.07951	1.02 (0.96-1.08)	0.54
haemorrhoidal disease	phylum.Proteobacteria.id.2375.summary.txt.gz	Inverse variance weighted	9	-0.0180419	0.0292203	0.536943	-0.0753137	0.03923	0.98212	0.927452	1.04001	0.98 (0.93-1.04)	0.54
haemorrhoidal disease	class.Mollicutes.id.3920.summary.txt.gz	MR Egger	12	-0.035378	0.0570656	0.549154	-0.147227	0.0764706	0.96524	0.863098	1.07947	0.97 (0.86-1.08)	0.55
haemorrhoidal disease	family.Coriobacteriaceae.id.811.summary.txt.gz	Simple mode	16	-0.0310037	0.0504368	0.547963	-0.12986	0.0678525	0.969472	0.878218	1.07021	0.97 (0.88-1.07)	0.55
haemorrhoidal disease	family.unknownfamily.id.1000005471.summary.txt.gz	Weighted mode	11	-0.0202886	0.0327552	0.549503	-0.0844889	0.0439116	0.979916	0.918982	1.04489	0.98 (0.92-1.04)	0.55
haemorrhoidal disease	family.Veillonellaceae.id.2172.summary.txt.gz	Simple mode	15	-0.0267564	0.0435383	0.548712	-0.112092	0.0585788	0.973598	0.893962	1.06033	0.97 (0.89-1.06)	0.55
haemorrhoidal disease	genus..Eubacteriumruminantiumgroup.id.11340.summary.txt.gz	MR Egger	17	-0.0342931	0.0563227	0.551722	-0.144686	0.0760995	0.966288	0.865294	1.07907	0.97 (0.87-1.08)	0.55
haemorrhoidal disease	genus..Ruminococcustorquesgroup.id.14377.summary.txt.gz	MR Egger	9	-0.039764	0.0639633	0.553858	-0.165132	0.085604	0.961016	0.847782	1.08937	0.96 (0.85-1.09)	0.55
haemorrhoidal disease	genus.Alistipes.id.968.summary.txt.gz	Simple mode	13	0.0332638	0.0540045	0.549436	-0.0725851	0.139113	1.03382	0.929987	1.14925	1.03 (0.93-1.15)	0.55
haemorrhoidal disease	genus.Butyricicoccus.id.2055.summary.txt.gz	MR Egger	6	0.0352073	0.0542829	0.551959	-0.0711872	0.141602	1.03583	0.931288	1.15212	1.04 (0.93-1.15)	0.55
haemorrhoidal disease	genus.CandidatusSoleaferrea.id.11350.summary.txt.gz	Inverse variance weighted	10	0.00917466	0.015328	0.54947	-0.0208682	0.0392176	1.00922	0.979348	1.04	1.01 (0.98-1.04)	0.55
haemorrhoidal disease	genus.LachnospiraceaeFCS020group.id.11314.summary.txt.gz	MR Egger	10	0.0299042	0.0483422	0.553384	-0.0648464	0.124655	1.03036	0.937211	1.13276	1.03 (0.94-1.13)	0.55
haemorrhoidal disease	genus.LachnospiraceaeUCG008.id.11328.summary.txt.gz	Simple mode	11	-0.0190988	0.0311078	0.552956	-0.08007	0.0418725	0.981082	0.923052	1.04276	0.98 (0.92-1.04)	0.55
haemorrhoidal disease	genus.RuminococcaceaeNK4A214group.id.11358.summary.txt.gz	MR Egger	14	-0.053628	0.0879151	0.55324	-0.225942	0.118686	0.947785	0.797765	1.12602	0.95 (0.80-1.13)	0.55
haemorrhoidal disease	genus.Turicibacter.id.2162.summary.txt.gz	Weighted median	9	0.0161768	0.0269497	0.548334	-0.0366446	0.0689982	1.01631	0.964019	1.07143	1.02 (0.96-1.07)	0.55
haemorrhoidal disease	genus.unknowngenus.id.1000005472.summary.txt.gz	Weighted mode	11	-0.0202886	0.0327552	0.549503	-0.0844889	0.0439116	0.979916	0.918982	1.04489	0.98 (0.92-1.04)	0.55
haemorrhoidal disease	order.Coriobacteriales.id.810.summary.txt.gz	Simple mode	16	-0.0310037	0.0504368	0.547963	-0.12986	0.0678525	0.969472	0.878218	1.07021	0.97 (0.88-1.07)	0.55
haemorrhoidal disease	phylum.Firmicutes.id.1672.summary.txt.gz	Weighted mode	15	-0.0276197	0.0451433	0.550462	-0.116101	0.0608612	0.972758	0.890386	1.06275	0.97 (0.89-1.06)	0.55
haemorrhoidal disease	phylum.Tenericutes.id.3919.summary.txt.gz	MR Egger	12	-0.035378	0.0570656	0.549154	-0.147227	0.0764706	0.96524	0.863098	1.07947	0.97 (0.86-1.08)	0.55
haemorrhoidal disease	family.Alcaligenaceae.id.2875.summary.txt.gz	MR Egger	11	0.0792467	0.130004	0.557219	-0.17556	0.334054	1.08247	0.838987	1.39662	1.08 (0.84-1.40)	0.56
haemorrhoidal disease	family.Coriobacteriaceae.id.811.summary.txt.gz	Weighted mode	16	-0.027675	0.0464771	0.560417	-0.11877	0.0634201	0.972704	0.888012	1.06547	0.97 (0.89-1.07)	0.56
haemorrhoidal disease	genus..Eubacteriumeligensgroup.id.14372.summary.txt.gz	MR Egger	8	-0.0693572	0.112189	0.559153	-0.289248	0.150533	0.932993	0.748827	1.16245	0.93 (0.75-1.16)	0.56
haemorrhoidal disease	genus..Ruminococcustorquesgroup.id.14377.summary.txt.gz	Weighted median	9	-0.0188197	0.0322422	0.559423	-0.0820144	0.0443749	0.981356	0.921259	1.04537	0.98 (0.92-1.05)	0.56
haemorrhoidal disease	genus.Bifidobacterium.id.436.summary.txt.gz	Inverse variance weighted	18	0.00872374	0.0151352	0.564353	-0.0209412	0.0383887	1.00876	0.979277	1.03914	1.01 (0.98-1.04)	0.56
haemorrhoidal disease	genus.Holdemanella.id.11393.summary.txt.gz	Weighted mode	11	0.0245825	0.0405948	0.558301	-0.0549833	0.104148	1.02489	0.946501	1.10977	1.02 (0.95-1.11)	0.56
haemorrhoidal disease	genus.Parasutterella.id.2892.summary.txt.gz	Inverse variance weighted	14	-0.00950056	0.0163784	0.56187	-0.0416023	0.0226012	0.990544	0.959251	1.02286	0.99 (0.96-1.02)	0.56
haemorrhoidal disease	genus.Romboutsia.id.11347.summary.txt.gz	Weighted median	13	-0.0142029	0.024605	0.563781	-0.0624288	0.034023	0.985897	0.93948	1.03461	0.99 (0.94-1.03)	0.56
haemorrhoidal disease	genus.Turicibacter.id.2162.summary.txt.gz	MR Egger	9	-0.0579351	0.0953964	0.56282	-0.244912	0.129042	0.943711	0.782773	1.13774	0.94 (0.78-1.14)	0.56
haemorrhoidal disease	order.Coriobacteriales.id.810.summary.txt.gz	Weighted mode	16	-0.027675	0.0464771	0.560417	-0.11877	0.0634201	0.972704	0.888012	1.06547	0.97 (0.89-1.07)	0.56
haemorrhoidal disease	class.Coriobacteriia.id.809.summary.txt.gz	Weighted mode	16	-0.027675	0.0472899	0.5671	-0.120363	0.0650133	0.972704	0.886598	1.06717	0.97 (0.89-1.07)	0.57
haemorrhoidal disease	family.Actinomycetaceae.id.421.summary.txt.gz	MR Egger	5	-0.040208	0.0631651	0.569662	-0.164012	0.0835956	0.96059	0.848732	1.08719	0.96 (0.85-1.09)	0.57
haemorrhoidal disease	genus.Bifidobacterium.id.436.summary.txt.gz	Weighted mode	18	0.0161448	0.027794	0.568948	-0.0383315	0.070621	1.01628	0.962394	1.07317	1.02 (0.96-1.07)	0.57
haemorrhoidal disease	genus.ErysipelotrichaceaeUCG003.id.11384.summary.txt.gz	Simple mode	14	0.0270682	0.0461517	0.567582	-0.0633891	0.117525	1.02744	0.938578	1.12471	1.03 (0.94-1.12)	0.57
haemorrhoidal disease	genus.Oscillibacter.id.2063.summary.txt.gz	Simple mode	14	-0.0205587	0.0350266	0.567295	-0.0892107	0.0480934	0.979651	0.914653	1.04927	0.98 (0.91-1.05)	0.57
haemorrhoidal disease	genus.Roseburia.id.2012.summary.txt.gz	Weighted mode	11	0.034683	0.0586186	0.567204	-0.0802094	0.149575	1.03529	0.922923	1.16134	1.04 (0.92-1.16)	0.57
haemorrhoidal disease	genus.Subdoligranulum.id.2070.summary.txt.gz	Weighted median	11	-0.0182671	0.0323425	0.572209	-0.0816585	0.0451242	0.981899	0.921587	1.04616	0.98 (0.92-1.05)	0.57
haemorrhoidal disease	order.Actinomycetales.id.420.summary.txt.gz	MR Egger	5	-0.0404218	0.063207	0.567974	-0.164308	0.0834639	0.960384	0.848481	1.08705	0.96 (0.85-1.09)	0.57
haemorrhoidal disease	class.Methanobacteria.id.119.summary.txt.gz	MR Egger	10	-0.0275086	0.0472605	0.576555	-0.120139	0.0651219	0.972866	0.886797	1.06729	0.97 (0.89-1.07)	0.58
haemorrhoidal disease	family.Christensenellaceae.id.1866.summary.txt.gz	MR Egger	10	-0.0523912	0.0901608	0.577182	-0.229106	0.124324	0.948958	0.795244	1.13238	0.95 (0.80-1.13)	0.58
haemorrhoidal disease	family.Clostridiaceae1.id.1869.summary.txt.gz	Weighted median	9	0.0185903	0.0339836	0.584353	-0.0480175	0.0851982	1.01876	0.953117	1.08893	1.02 (0.95-1.09)	0.58
haemorrhoidal disease	family.Methanobacteriaceae.id.121.summary.txt.gz	MR Egger	10	-0.0275086	0.0472605	0.576555	-0.120139	0.0651219	0.972866	0.886797	1.06729	0.97 (0.89-1.07)	0.58
haemorrhoidal disease	genus..Eubacteriumxylanophilumgroup.id.14375.summary.txt.gz	Inverse variance weighted	8	0.014718	0.0263697	0.576746	-0.0369665	0.0664026	1.01483	0.963708	1.06866	1.01 (0.96-1.07)	0.58
haemorrhoidal disease	genus.Holdemania.id.2157.summary.txt.gz	Inverse variance weighted	15	0.00804729	0.0144319	0.577115	-0.0202393	0.0363339	1.00808	0.979964	1.037	1.01 (0.98-1.04)	0.58
haemorrhoidal disease	genus.Romboutsia.id.11347.summary.txt.gz	Weighted mode	13	-0.0194826	0.0347007	0.584827	-0.087496	0.0485308	0.980706	0.916223	1.04973	0.98 (0.92-1.05)	0.58
haemorrhoidal disease	order.Clostridiales.id.1863.summary.txt.gz	Inverse variance weighted	11	-0.0143287	0.0257844	0.578406	-0.0648661	0.0362086	0.985773	0.937193	1.03687	0.99 (0.94-1.04)	0.58
haemorrhoidal disease	order.Methanobacteriales.id.120.summary.txt.gz	MR Egger	10	-0.0275086	0.0472605	0.576555	-0.120139	0.0651219	0.972866	0.886797	1.06729	0.97 (0.89-1.07)	0.58
haemorrhoidal disease	class.Verrucomicrobiae.id.4029.summary.txt.gz	Weighted median	11	-0.014605	0.0268576	0.586584	-0.0672459	0.0380359	0.985501	0.934965	1.03877	0.99 (0.93-1.04)	0.59
haemorrhoidal disease	family.Veillonellaceae.id.2172.summary.txt.gz	MR Egger	15	0.0240053	0.0438179	0.593082	-0.0618777	0.109888	1.0243	0.939998	1.11615	1.02 (0.94-1.12)	0.59
haemorrhoidal disease	genus.ChristensenellaceaeR.7group.id.11283.summary.txt.gz	Weighted mode	9	-0.027565	0.0487392	0.5872	-0.123094	0.0679639	0.972811	0.884181	1.07033	0.97 (0.88-1.07)	0.59
haemorrhoidal disease	genus.LachnospiraceaeUCG008.id.11328.summary.txt.gz	MR Egger	11	0.0400596	0.0724885	0.593972	-0.102018	0.182137	1.04087	0.903013	1.19978	1.04 (0.90-1.20)	0.59
haemorrhoidal disease	genus.Roseburia.id.2012.summary.txt.gz	MR Egger	11	0.0500175	0.0886857	0.58654	-0.123806	0.223842	1.05129	0.883551	1.25087	1.05 (0.88-1.25)	0.59
haemorrhoidal disease	genus.Roseburia.id.2012.summary.txt.gz	Simple mode	11	0.0357597	0.0638691	0.587875	-0.0894238	0.160943	1.03641	0.914458	1.17462	1.04 (0.91-1.17)	0.59
haemorrhoidal disease	genus.Ruminiclostridium6.id.11356.summary.txt.gz	Weighted mode	11	0.019838	0.036098	0.59468	-0.0509141	0.0905901	1.02004	0.95036	1.09482	1.02 (0.95-1.09)	0.59
haemorrhoidal disease	genus.RuminococcaceaeUCG002.id.11360.summary.txt.gz	Weighted mode	20	0.0210743	0.0387045	0.592435	-0.0547864	0.0969351	1.0213	0.946687	1.10179	1.02 (0.95-1.10)	0.59
haemorrhoidal disease	genus.RuminococcaceaeUCG013.id.11370.summary.txt.gz	MR Egger	9	-0.0345593	0.0609702	0.58854	-0.154061	0.0849423	0.966031	0.85722	1.08865	0.97 (0.86-1.09)	0.59
haemorrhoidal disease	genus.Senegalimassilia.id.11160.summary.txt.gz	MR Egger	5	0.0448264	0.0749534	0.591941	-0.102082	0.191735	1.04585	0.902955	1.21135	1.05 (0.90-1.21)	0.59
haemorrhoidal disease	genus.Streptococcus.id.1853.summary.txt.gz	Inverse variance weighted	16	0.0106634	0.0200539	0.594909	-0.0286423	0.0499691	1.01072	0.971764	1.05124	1.01 (0.97-1.05)	0.59
haemorrhoidal disease	genus.Sutterella.id.2896.summary.txt.gz	Weighted mode	12	-0.0274382	0.0498473	0.593016	-0.125139	0.0702625	0.972935	0.882374	1.07279	0.97 (0.88-1.07)	0.59
haemorrhoidal disease	order.Verrucomicrobiales.id.4030.summary.txt.gz	Weighted median	11	-0.014605	0.0268576	0.586584	-0.0672459	0.0380359	0.985501	0.934965	1.03877	0.99 (0.93-1.04)	0.59
haemorrhoidal disease	family.Lactobacillaceae.id.1836.summary.txt.gz	MR Egger	10	-0.0248718	0.0461285	0.604436	-0.115284	0.0655401	0.975435	0.891113	1.06774	0.98 (0.89-1.07)	0.6
haemorrhoidal disease	family.Porphyromonadaceae.id.943.summary.txt.gz	Inverse variance weighted	9	-0.0172673	0.0328826	0.599501	-0.0817172	0.0471826	0.982881	0.921533	1.04831	0.98 (0.92-1.05)	0.6
haemorrhoidal disease	family.unknownfamily.id.1000001214.summary.txt.gz	Simple mode	9	0.0164982	0.0298772	0.595898	-0.0420612	0.0750575	1.01664	0.958811	1.07795	1.02 (0.96-1.08)	0.6
haemorrhoidal disease	genus.Anaerotruncus.id.2054.summary.txt.gz	MR Egger	11	0.0379427	0.0691645	0.596633	-0.0976197	0.173505	1.03867	0.906994	1.18947	1.04 (0.91-1.19)	0.6
haemorrhoidal disease	genus.Lachnospira.id.2004.summary.txt.gz	MR Egger	6	-0.122289	0.217106	0.60333	-0.547817	0.30324	0.884893	0.57821	1.35424	0.88 (0.58-1.35)	0.6
haemorrhoidal disease	genus.LachnospiraceaeUCG004.id.11324.summary.txt.gz	Inverse variance weighted	12	0.0110311	0.0211986	0.602805	-0.0305181	0.0525804	1.01109	0.969943	1.05399	1.01 (0.97-1.05)	0.6
haemorrhoidal disease	genus.RuminococcaceaeNK4A214group.id.11358.summary.txt.gz	Inverse variance weighted	14	0.0116781	0.022142	0.597903	-0.0317203	0.0550765	1.01175	0.968778	1.05662	1.01 (0.97-1.06)	0.6
haemorrhoidal disease	genus.RuminococcaceaeUCG004.id.11362.summary.txt.gz	Inverse variance weighted	10	0.00962836	0.0184825	0.602406	-0.0265974	0.0458541	1.00967	0.973753	1.04692	1.01 (0.97-1.05)	0.6
haemorrhoidal disease	genus.Ruminococcus1.id.11373.summary.txt.gz	MR Egger	9	0.0454587	0.0824059	0.598353	-0.116057	0.206974	1.04651	0.890425	1.22995	1.05 (0.89-1.23)	0.6
haemorrhoidal disease	phylum.Proteobacteria.id.2375.summary.txt.gz	Weighted median	9	-0.0212193	0.0403767	0.599212	-0.100358	0.0579189	0.979004	0.904514	1.05963	0.98 (0.90-1.06)	0.6
haemorrhoidal disease	class.Deltaproteobacteria.id.3087.summary.txt.gz	MR Egger	11	0.0323806	0.0616475	0.612099	-0.0884485	0.15321	1.03291	0.91535	1.16557	1.03 (0.92-1.17)	0.61
haemorrhoidal disease	class.Verrucomicrobiae.id.4029.summary.txt.gz	MR Egger	11	-0.0397463	0.0754359	0.611009	-0.187601	0.108108	0.961033	0.828946	1.11417	0.96 (0.83-1.11)	0.61
haemorrhoidal disease	family.Enterobacteriaceae.id.3469.summary.txt.gz	MR Egger	7	-0.10411	0.189975	0.607246	-0.476461	0.268241	0.901126	0.620977	1.30766	0.90 (0.62-1.31)	0.61
haemorrhoidal disease	family.Verrucomicrobiaceae.id.4036.summary.txt.gz	MR Egger	11	-0.0398643	0.0754553	0.610057	-0.187757	0.108028	0.96092	0.828816	1.11408	0.96 (0.83-1.11)	0.61
haemorrhoidal disease	family.Verrucomicrobiaceae.id.4036.summary.txt.gz	Weighted median	11	-0.0145997	0.0289156	0.613624	-0.0712742	0.0420748	0.985506	0.931207	1.04297	0.99 (0.93-1.04)	0.61
haemorrhoidal disease	genus..Eubacteriumhalliigroup.id.11338.summary.txt.gz	Weighted median	13	-0.0143293	0.027713	0.605115	-0.0686467	0.0399882	0.985773	0.933656	1.0408	0.99 (0.93-1.04)	0.61
haemorrhoidal disease	genus.Akkermansia.id.4037.summary.txt.gz	MR Egger	11	-0.0395591	0.075346	0.612248	-0.187237	0.108119	0.961213	0.829247	1.11418	0.96 (0.83-1.11)	0.61
haemorrhoidal disease	genus.Akkermansia.id.4037.summary.txt.gz	Weighted median	11	-0.0145784	0.0285371	0.609451	-0.070511	0.0413543	0.985527	0.931917	1.04222	0.99 (0.93-1.04)	0.61
haemorrhoidal disease	genus.Parasutterella.id.2892.summary.txt.gz	Simple mode	14	-0.020763	0.0394594	0.607619	-0.0981033	0.0565774	0.979451	0.906555	1.05821	0.98 (0.91-1.06)	0.61
haemorrhoidal disease	order.Enterobacteriales.id.3468.summary.txt.gz	MR Egger	7	-0.10411	0.189975	0.607246	-0.476461	0.268241	0.901126	0.620977	1.30766	0.90 (0.62-1.31)	0.61
haemorrhoidal disease	order.Gastranaerophilales.id.1591.summary.txt.gz	Simple mode	9	0.0164982	0.030843	0.607257	-0.0439542	0.0769505	1.01664	0.956998	1.07999	1.02 (0.96-1.08)	0.61
haemorrhoidal disease	order.Verrucomicrobiales.id.4030.summary.txt.gz	MR Egger	11	-0.0397463	0.0754359	0.611009	-0.187601	0.108108	0.961033	0.828946	1.11417	0.96 (0.83-1.11)	0.61
haemorrhoidal disease	phylum.Euryarchaeota.id.55.summary.txt.gz	Weighted mode	11	-0.0142424	0.0273718	0.614157	-0.0678911	0.0394063	0.985859	0.934362	1.04019	0.99 (0.93-1.04)	0.61
haemorrhoidal disease	phylum.Verrucomicrobia.id.3982.summary.txt.gz	Inverse variance weighted	12	-0.0101696	0.0197973	0.60747	-0.0489722	0.028633	0.989882	0.952208	1.02905	0.99 (0.95-1.03)	0.61
haemorrhoidal disease	class.Erysipelotrichia.id.2147.summary.txt.gz	Inverse variance weighted	13	-0.0115626	0.0235971	0.624135	-0.0578129	0.0346878	0.988504	0.943827	1.0353	0.99 (0.94-1.04)	0.62
haemorrhoidal disease	class.Lentisphaeria.id.2250.summary.txt.gz	Inverse variance weighted	7	-0.00754171	0.0151268	0.618085	-0.0371902	0.0221068	0.992487	0.963493	1.02235	0.99 (0.96-1.02)	0.62
haemorrhoidal disease	class.Melainabacteria.id.1589.summary.txt.gz	Weighted mode	10	0.0150629	0.029382	0.620535	-0.0425258	0.0726515	1.01518	0.958366	1.07536	1.02 (0.96-1.08)	0.62
haemorrhoidal disease	family.Bacteroidaceae.id.917.summary.txt.gz	Simple mode	7	0.035271	0.0673947	0.619488	-0.0968226	0.167365	1.0359	0.907717	1.18219	1.04 (0.91-1.18)	0.62
haemorrhoidal disease	family.Erysipelotrichaceae.id.2149.summary.txt.gz	Inverse variance weighted	13	-0.0115626	0.0235971	0.624135	-0.0578129	0.0346878	0.988504	0.943827	1.0353	0.99 (0.94-1.04)	0.62
haemorrhoidal disease	genus..Ruminococcustorquesgroup.id.14377.summary.txt.gz	Simple mode	9	-0.0239176	0.0462086	0.618742	-0.114486	0.0666512	0.976366	0.891824	1.06892	0.98 (0.89-1.07)	0.62
haemorrhoidal disease	genus.Alistipes.id.968.summary.txt.gz	Inverse variance weighted	13	-0.0112219	0.0225517	0.61876	-0.0554232	0.0329794	0.988841	0.946085	1.03353	0.99 (0.95-1.03)	0.62
haemorrhoidal disease	genus.Bacteroides.id.918.summary.txt.gz	Simple mode	7	0.035271	0.0673947	0.619488	-0.0968226	0.167365	1.0359	0.907717	1.18219	1.04 (0.91-1.18)	0.62
haemorrhoidal disease	genus.Butyricimonas.id.945.summary.txt.gz	Simple mode	11	0.0241049	0.0477413	0.624565	-0.0694681	0.117678	1.0244	0.93289	1.12488	1.02 (0.93-1.12)	0.62
haemorrhoidal disease	genus.Eggerthella.id.819.summary.txt.gz	MR Egger	10	0.0393633	0.076207	0.619455	-0.110002	0.188729	1.04015	0.895832	1.20771	1.04 (0.90-1.21)	0.62
haemorrhoidal disease	genus.Eggerthella.id.819.summary.txt.gz	Weighted median	10	-0.0104685	0.0211438	0.620525	-0.0519104	0.0309735	0.989586	0.949414	1.03146	0.99 (0.95-1.03)	0.62
haemorrhoidal disease	genus.FamilyXIIIUCG001.id.11294.summary.txt.gz	MR Egger	8	-0.0353572	0.0676257	0.619824	-0.167904	0.0971891	0.965261	0.845435	1.10207	0.97 (0.85-1.10)	0.62
haemorrhoidal disease	genus.LachnospiraceaeUCG004.id.11324.summary.txt.gz	Weighted mode	12	-0.0252066	0.0499403	0.623704	-0.12309	0.0726765	0.975108	0.884184	1.07538	0.98 (0.88-1.08)	0.62
haemorrhoidal disease	genus.Marvinbryantia.id.2005.summary.txt.gz	MR Egger	11	0.0379238	0.0743703	0.622368	-0.107842	0.18369	1.03865	0.897769	1.20164	1.04 (0.90-1.20)	0.62
haemorrhoidal disease	genus.Ruminococcus2.id.11374.summary.txt.gz	Inverse variance weighted	13	0.0100525	0.0204958	0.623803	-0.0301192	0.0502243	1.0101	0.97033	1.05151	1.01 (0.97-1.05)	0.62
haemorrhoidal disease	genus.Senegalimassilia.id.11160.summary.txt.gz	Weighted mode	5	0.0188615	0.0349842	0.618396	-0.0497075	0.0874304	1.01904	0.951508	1.09137	1.02 (0.95-1.09)	0.62
haemorrhoidal disease	genus.Sutterella.id.2896.summary.txt.gz	Simple mode	12	-0.0263912	0.0522808	0.623661	-0.128862	0.0760792	0.973954	0.879096	1.07905	0.97 (0.88-1.08)	0.62
haemorrhoidal disease	genus.unknowngenus.id.1000001215.summary.txt.gz	Simple mode	9	0.0164982	0.0320552	0.620691	-0.04633	0.0793264	1.01664	0.954727	1.08256	1.02 (0.95-1.08)	0.62
haemorrhoidal disease	order.Erysipelotrichales.id.2148.summary.txt.gz	Inverse variance weighted	13	-0.0115626	0.0235971	0.624135	-0.0578129	0.0346878	0.988504	0.943827	1.0353	0.99 (0.94-1.04)	0.62
haemorrhoidal disease	order.Victivallales.id.2254.summary.txt.gz	Inverse variance weighted	7	-0.00754171	0.0151268	0.618085	-0.0371902	0.0221068	0.992487	0.963493	1.02235	0.99 (0.96-1.02)	0.62
haemorrhoidal disease	phylum.Euryarchaeota.id.55.summary.txt.gz	Simple mode	11	-0.0142424	0.0280028	0.62206	-0.0691279	0.0406431	0.985859	0.933207	1.04148	0.99 (0.93-1.04)	0.62
haemorrhoidal disease	family.Bacteroidaceae.id.917.summary.txt.gz	Weighted mode	7	0.035271	0.0704598	0.634493	-0.10283	0.173372	1.0359	0.90228	1.18931	1.04 (0.90-1.19)	0.63
haemorrhoidal disease	family.Enterobacteriaceae.id.3469.summary.txt.gz	Simple mode	7	0.0330778	0.0646094	0.626967	-0.0935566	0.159712	1.03363	0.910686	1.17317	1.03 (0.91-1.17)	0.63
haemorrhoidal disease	genus.Akkermansia.id.4037.summary.txt.gz	Weighted mode	11	-0.0250128	0.0505908	0.631695	-0.124171	0.0741452	0.975297	0.883229	1.07696	0.98 (0.88-1.08)	0.63
haemorrhoidal disease	genus.Bacteroides.id.918.summary.txt.gz	Weighted mode	7	0.035271	0.0704598	0.634493	-0.10283	0.173372	1.0359	0.90228	1.18931	1.04 (0.90-1.19)	0.63
haemorrhoidal disease	genus.Butyrivibrio.id.1993.summary.txt.gz	Weighted mode	14	-0.00942497	0.0191588	0.630965	-0.0469762	0.0281263	0.990619	0.95411	1.02853	0.99 (0.95-1.03)	0.63
haemorrhoidal disease	genus.ChristensenellaceaeR.7group.id.11283.summary.txt.gz	Simple mode	9	-0.0263154	0.0521487	0.627428	-0.128527	0.0758961	0.974028	0.87939	1.07885	0.97 (0.88-1.08)	0.63
haemorrhoidal disease	genus.Coprobacter.id.949.summary.txt.gz	Simple mode	10	-0.0162951	0.0323331	0.626384	-0.079668	0.0470778	0.983837	0.923423	1.0482	0.98 (0.92-1.05)	0.63
haemorrhoidal disease	genus.Oscillospira.id.2064.summary.txt.gz	MR Egger	9	0.0437463	0.0862236	0.627493	-0.125252	0.212745	1.04472	0.882274	1.23707	1.04 (0.88-1.24)	0.63
haemorrhoidal disease	genus.Prevotella7.id.11182.summary.txt.gz	Inverse variance weighted	11	0.00552	0.0113014	0.625243	-0.0166308	0.0276708	1.00554	0.983507	1.02806	1.01 (0.98-1.03)	0.63
haemorrhoidal disease	genus.Prevotella7.id.11182.summary.txt.gz	Weighted mode	11	-0.0112869	0.0229736	0.63382	-0.0563152	0.0337415	0.988777	0.945241	1.03432	0.99 (0.95-1.03)	0.63
haemorrhoidal disease	genus.Subdoligranulum.id.2070.summary.txt.gz	Weighted mode	11	-0.0256585	0.0508961	0.625088	-0.125415	0.0740979	0.974668	0.882131	1.07691	0.97 (0.88-1.08)	0.63
haemorrhoidal disease	genus.unknowngenus.id.1000001215.summary.txt.gz	Weighted mode	9	0.0150165	0.0300769	0.631027	-0.0439342	0.0739672	1.01513	0.957017	1.07677	1.02 (0.96-1.08)	0.63
haemorrhoidal disease	genus.unknowngenus.id.1868.summary.txt.gz	MR Egger	11	0.0360702	0.0733305	0.634575	-0.107658	0.179798	1.03673	0.897935	1.19698	1.04 (0.90-1.20)	0.63
haemorrhoidal disease	order.Enterobacteriales.id.3468.summary.txt.gz	Simple mode	7	0.0330778	0.0659489	0.633841	-0.0961821	0.162338	1.03363	0.908299	1.17626	1.03 (0.91-1.18)	0.63
haemorrhoidal disease	order.Gastranaerophilales.id.1591.summary.txt.gz	Weighted mode	9	0.0150165	0.0299471	0.62957	-0.0436798	0.0737128	1.01513	0.95726	1.0765	1.02 (0.96-1.08)	0.63
haemorrhoidal disease	order.MollicutesRF9.id.11579.summary.txt.gz	Simple mode	11	-0.0175761	0.0358436	0.634462	-0.0878296	0.0526773	0.982577	0.915917	1.05409	0.98 (0.92-1.05)	0.63
haemorrhoidal disease	phylum.Cyanobacteria.id.1500.summary.txt.gz	MR Egger	8	-0.0302079	0.0589241	0.626511	-0.145699	0.0852833	0.970244	0.864418	1.08903	0.97 (0.86-1.09)	0.63
haemorrhoidal disease	class.Erysipelotrichia.id.2147.summary.txt.gz	Weighted median	13	-0.0155398	0.0336333	0.644056	-0.081461	0.0503814	0.98458	0.921769	1.05167	0.98 (0.92-1.05)	0.64
haemorrhoidal disease	family.Erysipelotrichaceae.id.2149.summary.txt.gz	Weighted median	13	-0.0155398	0.0329464	0.637164	-0.0801147	0.0490352	0.98458	0.92301	1.05026	0.98 (0.92-1.05)	0.64
haemorrhoidal disease	family.Peptococcaceae.id.2024.summary.txt.gz	Weighted median	10	-0.0122164	0.0260926	0.639645	-0.063358	0.0389251	0.987858	0.938607	1.03969	0.99 (0.94-1.04)	0.64
haemorrhoidal disease	family.unknownfamily.id.1000005471.summary.txt.gz	Simple mode	11	-0.0175761	0.0369358	0.644401	-0.0899703	0.054818	0.982577	0.913958	1.05635	0.98 (0.91-1.06)	0.64
haemorrhoidal disease	family.Verrucomicrobiaceae.id.4036.summary.txt.gz	Weighted mode	11	-0.0252372	0.0518334	0.63683	-0.126831	0.0763561	0.975079	0.880883	1.07935	0.98 (0.88-1.08)	0.64
haemorrhoidal disease	genus.Desulfovibrio.id.3173.summary.txt.gz	Weighted median	9	0.0119959	0.025423	0.637032	-0.0378332	0.061825	1.01207	0.962874	1.06378	1.01 (0.96-1.06)	0.64
haemorrhoidal disease	genus.Methanobrevibacter.id.123.summary.txt.gz	Inverse variance weighted	6	-0.00699215	0.0148395	0.637507	-0.0360775	0.0220932	0.993032	0.964566	1.02234	0.99 (0.96-1.02)	0.64
haemorrhoidal disease	genus.unknowngenus.id.1000000073.summary.txt.gz	Weighted mode	11	0.0188652	0.0392204	0.640865	-0.0580069	0.0957372	1.01904	0.943643	1.10047	1.02 (0.94-1.10)	0.64
haemorrhoidal disease	genus.unknowngenus.id.1000005472.summary.txt.gz	Simple mode	11	-0.0175761	0.0369358	0.644401	-0.0899703	0.054818	0.982577	0.913958	1.05635	0.98 (0.91-1.06)	0.64
haemorrhoidal disease	order.Erysipelotrichales.id.2148.summary.txt.gz	Weighted median	13	-0.0155398	0.0329464	0.637164	-0.0801147	0.0490352	0.98458	0.92301	1.05026	0.98 (0.92-1.05)	0.64
haemorrhoidal disease	family.ClostridialesvadinBB60group.id.11286.summary.txt.gz	Weighted mode	11	0.0188652	0.0405354	0.651615	-0.0605843	0.0983147	1.01904	0.941214	1.10331	1.02 (0.94-1.10)	0.65
haemorrhoidal disease	family.Defluviitaleaceae.id.1924.summary.txt.gz	Weighted median	12	-0.0104336	0.0230055	0.650172	-0.0555244	0.0346573	0.989621	0.945989	1.03526	0.99 (0.95-1.04)	0.65
haemorrhoidal disease	family.Defluviitaleaceae.id.1924.summary.txt.gz	Inverse variance weighted	12	-0.00757248	0.0169237	0.654551	-0.0407429	0.0255979	0.992456	0.960076	1.02593	0.99 (0.96-1.03)	0.65
haemorrhoidal disease	family.unknownfamily.id.1000001214.summary.txt.gz	Weighted mode	9	0.0150165	0.0317268	0.648641	-0.0471681	0.0772011	1.01513	0.953927	1.08026	1.02 (0.95-1.08)	0.65
haemorrhoidal disease	genus.Alloprevotella.id.961.summary.txt.gz	Weighted mode	4	0.013014	0.0257198	0.647702	-0.0373969	0.0634249	1.0131	0.963294	1.06548	1.01 (0.96-1.07)	0.65
haemorrhoidal disease	genus.Anaerostipes.id.1991.summary.txt.gz	MR Egger	11	-0.0389145	0.0838564	0.653624	-0.203273	0.125444	0.961833	0.816055	1.13365	0.96 (0.82-1.13)	0.65
haemorrhoidal disease	genus.Dialister.id.2183.summary.txt.gz	Weighted mode	10	0.0198225	0.0423082	0.650549	-0.0631016	0.102747	1.02002	0.938848	1.10821	1.02 (0.94-1.11)	0.65
haemorrhoidal disease	genus.Fusicatenibacter.id.11305.summary.txt.gz	Weighted median	18	-0.0121226	0.0267674	0.65063	-0.0645868	0.0403415	0.987951	0.937455	1.04117	0.99 (0.94-1.04)	0.65
haemorrhoidal disease	genus.Fusicatenibacter.id.11305.summary.txt.gz	Inverse variance weighted	18	-0.00842302	0.0188437	0.654879	-0.0453566	0.0285106	0.991612	0.955657	1.02892	0.99 (0.96-1.03)	0.65
haemorrhoidal disease	genus.Gordonibacter.id.821.summary.txt.gz	MR Egger	12	0.0244602	0.0526117	0.651948	-0.0786587	0.127579	1.02476	0.924355	1.13607	1.02 (0.92-1.14)	0.65
haemorrhoidal disease	genus.LachnospiraceaeNK4A136group.id.11319.summary.txt.gz	Simple mode	13	-0.0203591	0.0437167	0.649766	-0.106044	0.0653256	0.979847	0.899385	1.06751	0.98 (0.90-1.07)	0.65
haemorrhoidal disease	genus.Methanobrevibacter.id.123.summary.txt.gz	Weighted median	6	-0.00827634	0.0180405	0.646403	-0.0436357	0.027083	0.991758	0.957303	1.02745	0.99 (0.96-1.03)	0.65
haemorrhoidal disease	genus.Parabacteroides.id.954.summary.txt.gz	Weighted mode	5	-0.0259893	0.0530899	0.650096	-0.130046	0.0780668	0.974345	0.878055	1.08119	0.97 (0.88-1.08)	0.65
haemorrhoidal disease	genus.Prevotella7.id.11182.summary.txt.gz	Simple mode	11	-0.0116792	0.0248713	0.648722	-0.0604269	0.0370685	0.988389	0.941363	1.03776	0.99 (0.94-1.04)	0.65
haemorrhoidal disease	phylum.Actinobacteria.id.400.summary.txt.gz	Inverse variance weighted	17	0.009423	0.0204935	0.645657	-0.0307443	0.0495903	1.00947	0.969724	1.05084	1.01 (0.97-1.05)	0.65
haemorrhoidal disease	class.Verrucomicrobiae.id.4029.summary.txt.gz	Weighted mode	11	-0.0244145	0.0535236	0.658032	-0.129321	0.0804917	0.975881	0.878692	1.08382	0.98 (0.88-1.08)	0.66
haemorrhoidal disease	family.Lactobacillaceae.id.1836.summary.txt.gz	Weighted median	10	0.00936023	0.0215563	0.664128	-0.0328902	0.0516107	1.0094	0.967645	1.05297	1.01 (0.97-1.05)	0.66
haemorrhoidal disease	family.Rikenellaceae.id.967.summary.txt.gz	Inverse variance weighted	17	-0.00860974	0.0193469	0.656306	-0.0465297	0.0293102	0.991427	0.954536	1.02974	0.99 (0.95-1.03)	0.66
haemorrhoidal disease	genus.Butyrivibrio.id.1993.summary.txt.gz	Simple mode	14	-0.00942497	0.0210977	0.662422	-0.0507765	0.0319266	0.990619	0.950491	1.03244	0.99 (0.95-1.03)	0.66
haemorrhoidal disease	genus.Desulfovibrio.id.3173.summary.txt.gz	MR Egger	9	0.0302547	0.0663687	0.662297	-0.099828	0.160337	1.03072	0.904993	1.17391	1.03 (0.90-1.17)	0.66
haemorrhoidal disease	genus.Holdemanella.id.11393.summary.txt.gz	Simple mode	11	0.018978	0.0417232	0.658929	-0.0627995	0.100755	1.01916	0.939132	1.10601	1.02 (0.94-1.11)	0.66
haemorrhoidal disease	genus.LachnospiraceaeUCG001.id.11321.summary.txt.gz	MR Egger	12	-0.0347047	0.0766721	0.66047	-0.184982	0.115573	0.965891	0.831119	1.12252	0.97 (0.83-1.12)	0.66
haemorrhoidal disease	genus.Oscillibacter.id.2063.summary.txt.gz	Weighted mode	14	-0.0152728	0.0341523	0.662093	-0.0822112	0.0516656	0.984843	0.921077	1.05302	0.98 (0.92-1.05)	0.66
haemorrhoidal disease	genus.Peptococcus.id.2037.summary.txt.gz	MR Egger	13	-0.0229638	0.0514456	0.66399	-0.123797	0.0778697	0.977298	0.883559	1.08098	0.98 (0.88-1.08)	0.66
haemorrhoidal disease	genus.unknowngenus.id.2001.summary.txt.gz	MR Egger	9	0.031048	0.0683556	0.663425	-0.102929	0.165025	1.03153	0.902191	1.17942	1.03 (0.90-1.18)	0.66
haemorrhoidal disease	order.Verrucomicrobiales.id.4030.summary.txt.gz	Weighted mode	11	-0.0244145	0.0535236	0.658032	-0.129321	0.0804917	0.975881	0.878692	1.08382	0.98 (0.88-1.08)	0.66
haemorrhoidal disease	class.Melainabacteria.id.1589.summary.txt.gz	Simple mode	10	0.0136986	0.0307722	0.666716	-0.0466148	0.074012	1.01379	0.954455	1.07682	1.01 (0.95-1.08)	0.67
haemorrhoidal disease	family.Enterobacteriaceae.id.3469.summary.txt.gz	Weighted mode	7	0.0262592	0.0581398	0.667383	-0.0876948	0.140213	1.02661	0.91604	1.15052	1.03 (0.92-1.15)	0.67
haemorrhoidal disease	genus..Eubacteriumnodatumgroup.id.11297.summary.txt.gz	Weighted median	10	-0.00613819	0.0141908	0.665343	-0.0339521	0.0216757	0.993881	0.966618	1.02191	0.99 (0.97-1.02)	0.67
haemorrhoidal disease	genus..Ruminococcustorquesgroup.id.14377.summary.txt.gz	Weighted mode	9	-0.0196397	0.0450547	0.674428	-0.107947	0.0686676	0.980552	0.897675	1.07108	0.98 (0.90-1.07)	0.67
haemorrhoidal disease	genus.Alloprevotella.id.961.summary.txt.gz	Simple mode	4	0.0126009	0.0269514	0.671979	-0.0402238	0.0654256	1.01268	0.960574	1.06761	1.01 (0.96-1.07)	0.67
haemorrhoidal disease	genus.Butyricimonas.id.945.summary.txt.gz	Weighted mode	11	0.0193462	0.0446263	0.673843	-0.0681214	0.106814	1.01953	0.934147	1.11273	1.02 (0.93-1.11)	0.67
haemorrhoidal disease	genus.Coprobacter.id.949.summary.txt.gz	Inverse variance weighted	10	-0.00651795	0.0154443	0.673004	-0.0367888	0.0237529	0.993503	0.96388	1.02404	0.99 (0.96-1.02)	0.67
haemorrhoidal disease	genus.Dorea.id.1997.summary.txt.gz	Inverse variance weighted	10	0.0116111	0.0268875	0.66586	-0.0410885	0.0643106	1.01168	0.959744	1.06642	1.01 (0.96-1.07)	0.67
haemorrhoidal disease	genus.Lachnoclostridium.id.11308.summary.txt.gz	MR Egger	10	-0.0495132	0.112677	0.671981	-0.27036	0.171334	0.951693	0.763104	1.18689	0.95 (0.76-1.19)	0.67
haemorrhoidal disease	genus.LachnospiraceaeNK4A136group.id.11319.summary.txt.gz	Weighted mode	13	-0.0133229	0.0304935	0.669936	-0.07309	0.0464443	0.986766	0.929517	1.04754	0.99 (0.93-1.05)	0.67
haemorrhoidal disease	genus.LachnospiraceaeUCG004.id.11324.summary.txt.gz	Simple mode	12	-0.0212065	0.0484931	0.670348	-0.116253	0.0738399	0.979017	0.89025	1.07663	0.98 (0.89-1.08)	0.67
haemorrhoidal disease	genus.Lactobacillus.id.1837.summary.txt.gz	Weighted median	10	0.00929738	0.0219365	0.671688	-0.0336981	0.0522929	1.00934	0.966863	1.05368	1.01 (0.97-1.05)	0.67
haemorrhoidal disease	genus.RikenellaceaeRC9gutgroup.id.11191.summary.txt.gz	MR Egger	10	0.0303621	0.0676206	0.665341	-0.102174	0.162898	1.03083	0.902872	1.17692	1.03 (0.90-1.18)	0.67
haemorrhoidal disease	genus.Ruminiclostridium6.id.11356.summary.txt.gz	Weighted median	11	0.0117247	0.027262	0.667143	-0.0417089	0.0651582	1.01179	0.959149	1.06733	1.01 (0.96-1.07)	0.67
haemorrhoidal disease	genus.Ruminiclostridium6.id.11356.summary.txt.gz	Simple mode	11	0.0180127	0.0411909	0.671187	-0.0627214	0.0987468	1.01818	0.939205	1.10379	1.02 (0.94-1.10)	0.67
haemorrhoidal disease	genus.RuminococcaceaeUCG003.id.11361.summary.txt.gz	Simple mode	9	0.0222156	0.0494518	0.665182	-0.07471	0.119141	1.02246	0.928013	1.12653	1.02 (0.93-1.13)	0.67
haemorrhoidal disease	genus.unknowngenus.id.2755.summary.txt.gz	Weighted median	13	-0.00987747	0.0233063	0.671703	-0.0555578	0.0358028	0.990171	0.945957	1.03645	0.99 (0.95-1.04)	0.67
haemorrhoidal disease	order.Enterobacteriales.id.3468.summary.txt.gz	Weighted mode	7	0.0262592	0.0584898	0.669224	-0.0883807	0.140899	1.02661	0.915412	1.15131	1.03 (0.92-1.15)	0.67
haemorrhoidal disease	phylum.Verrucomicrobia.id.3982.summary.txt.gz	Weighted median	12	-0.0113954	0.0265437	0.667699	-0.063421	0.0406302	0.988669	0.938548	1.04147	0.99 (0.94-1.04)	0.67
haemorrhoidal disease	class.Clostridia.id.1859.summary.txt.gz	Inverse variance weighted	10	-0.0114632	0.027902	0.681191	-0.0661512	0.0432248	0.988602	0.935989	1.04417	0.99 (0.94-1.04)	0.68
haemorrhoidal disease	class.Gammaproteobacteria.id.3303.summary.txt.gz	Weighted median	4	0.0186698	0.045094	0.678859	-0.0697143	0.107054	1.01885	0.93266	1.11299	1.02 (0.93-1.11)	0.68
haemorrhoidal disease	family.Lachnospiraceae.id.1987.summary.txt.gz	Weighted median	14	0.0114289	0.0274943	0.677642	-0.0424599	0.0653178	1.01149	0.958429	1.0675	1.01 (0.96-1.07)	0.68
haemorrhoidal disease	genus.Catenibacterium.id.2153.summary.txt.gz	Weighted mode	5	-0.0147065	0.0335386	0.683671	-0.0804422	0.0510292	0.985401	0.922708	1.05235	0.99 (0.92-1.05)	0.68
haemorrhoidal disease	genus.Desulfovibrio.id.3173.summary.txt.gz	Inverse variance weighted	9	0.00834218	0.0202726	0.680705	-0.0313921	0.0480764	1.00838	0.969096	1.04925	1.01 (0.97-1.05)	0.68
haemorrhoidal disease	genus.Flavonifractor.id.2059.summary.txt.gz	Weighted median	5	0.0143313	0.0350444	0.682579	-0.0543557	0.0830183	1.01443	0.947095	1.08656	1.01 (0.95-1.09)	0.68
haemorrhoidal disease	genus.Holdemania.id.2157.summary.txt.gz	MR Egger	15	0.0176118	0.0411017	0.675305	-0.0629474	0.0981711	1.01777	0.938993	1.10315	1.02 (0.94-1.10)	0.68
haemorrhoidal disease	genus.Parabacteroides.id.954.summary.txt.gz	MR Egger	5	-0.0550915	0.119281	0.675613	-0.288883	0.1787	0.946399	0.7491	1.19566	0.95 (0.75-1.20)	0.68
haemorrhoidal disease	genus.RuminococcaceaeUCG003.id.11361.summary.txt.gz	Inverse variance weighted	9	-0.00939521	0.0227676	0.679858	-0.0540197	0.0352293	0.990649	0.947413	1.03586	0.99 (0.95-1.04)	0.68
haemorrhoidal disease	genus.Slackia.id.825.summary.txt.gz	Inverse variance weighted	5	-0.0085325	0.020837	0.682182	-0.049373	0.032308	0.991504	0.951826	1.03284	0.99 (0.95-1.03)	0.68
haemorrhoidal disease	genus.unknowngenus.id.2041.summary.txt.gz	Simple mode	12	0.0155983	0.0373394	0.684172	-0.057587	0.0887836	1.01572	0.94404	1.09284	1.02 (0.94-1.09)	0.68
haemorrhoidal disease	class.Alphaproteobacteria.id.2379.summary.txt.gz	Weighted median	6	-0.0153195	0.0381054	0.687662	-0.090006	0.059367	0.984797	0.913926	1.06116	0.98 (0.91-1.06)	0.69
haemorrhoidal disease	class.Gammaproteobacteria.id.3303.summary.txt.gz	Weighted mode	4	0.0304492	0.0702319	0.693898	-0.107205	0.168104	1.03092	0.898341	1.18306	1.03 (0.90-1.18)	0.69
haemorrhoidal disease	genus..Eubacteriumnodatumgroup.id.11297.summary.txt.gz	Simple mode	10	-0.00946069	0.0231753	0.692651	-0.0548843	0.0359629	0.990584	0.946595	1.03662	0.99 (0.95-1.04)	0.69
haemorrhoidal disease	genus.DefluviitaleaceaeUCG011.id.11287.summary.txt.gz	Simple mode	10	-0.0157272	0.0387209	0.694106	-0.0916202	0.0601658	0.984396	0.912452	1.06201	0.98 (0.91-1.06)	0.69
haemorrhoidal disease	genus.Paraprevotella.id.962.summary.txt.gz	Inverse variance weighted	11	0.00628533	0.0158236	0.691212	-0.024729	0.0372997	1.00631	0.975574	1.038	1.01 (0.98-1.04)	0.69
haemorrhoidal disease	genus.RuminococcaceaeUCG005.id.11363.summary.txt.gz	Weighted median	12	-0.0133673	0.033028	0.685678	-0.0781022	0.0513676	0.986722	0.92487	1.05271	0.99 (0.92-1.05)	0.69
haemorrhoidal disease	genus.Streptococcus.id.1853.summary.txt.gz	Weighted mode	16	-0.0200014	0.049138	0.689724	-0.116312	0.076309	0.980197	0.890198	1.0793	0.98 (0.89-1.08)	0.69
haemorrhoidal disease	genus..Eubacteriumhalliigroup.id.11338.summary.txt.gz	MR Egger	13	0.0194162	0.048868	0.698732	-0.076365	0.115197	1.01961	0.926478	1.12209	1.02 (0.93-1.12)	0.7
haemorrhoidal disease	genus..Eubacteriumnodatumgroup.id.11297.summary.txt.gz	Weighted mode	10	-0.00946069	0.0233758	0.695133	-0.0552773	0.036356	0.990584	0.946223	1.03702	0.99 (0.95-1.04)	0.7
haemorrhoidal disease	genus.Coprococcus3.id.11303.summary.txt.gz	Simple mode	10	-0.0205184	0.0521201	0.702985	-0.122674	0.0816369	0.979691	0.884552	1.08506	0.98 (0.88-1.09)	0.7
haemorrhoidal disease	genus.Intestinibacter.id.11345.summary.txt.gz	Weighted mode	14	0.0168068	0.0430864	0.702799	-0.0676426	0.101256	1.01695	0.934594	1.10656	1.02 (0.93-1.11)	0.7
haemorrhoidal disease	genus.LachnospiraceaeUCG001.id.11321.summary.txt.gz	Weighted median	12	0.00931515	0.0244539	0.703257	-0.0386145	0.0572448	1.00936	0.962122	1.05891	1.01 (0.96-1.06)	0.7
haemorrhoidal disease	genus.Methanobrevibacter.id.123.summary.txt.gz	Simple mode	6	-0.0113651	0.0282156	0.703744	-0.0666677	0.0439375	0.988699	0.935506	1.04492	0.99 (0.94-1.04)	0.7
haemorrhoidal disease	genus.Paraprevotella.id.962.summary.txt.gz	Simple mode	11	-0.0139124	0.0353355	0.70205	-0.0831699	0.0553452	0.986184	0.920195	1.05691	0.99 (0.92-1.06)	0.7
haemorrhoidal disease	genus.Paraprevotella.id.962.summary.txt.gz	Weighted mode	11	-0.0118409	0.0299314	0.700707	-0.0705065	0.0468246	0.988229	0.931922	1.04794	0.99 (0.93-1.05)	0.7
haemorrhoidal disease	genus.RuminococcaceaeUCG003.id.11361.summary.txt.gz	Weighted mode	9	0.0196873	0.0496631	0.702161	-0.0776523	0.117027	1.01988	0.925286	1.12415	1.02 (0.93-1.12)	0.7
haemorrhoidal disease	genus.Slackia.id.825.summary.txt.gz	Simple mode	5	0.0147726	0.036009	0.702647	-0.055805	0.0853502	1.01488	0.945723	1.0891	1.01 (0.95-1.09)	0.7
haemorrhoidal disease	genus.Tyzzerella3.id.11335.summary.txt.gz	MR Egger	11	-0.031837	0.0790084	0.696384	-0.186693	0.123019	0.968664	0.829698	1.13091	0.97 (0.83-1.13)	0.7
haemorrhoidal disease	order.Rhodospirillales.id.2667.summary.txt.gz	Weighted median	13	0.00849542	0.0223516	0.703885	-0.0353137	0.0523046	1.00853	0.965303	1.0537	1.01 (0.97-1.05)	0.7
haemorrhoidal disease	class.Actinobacteria.id.419.summary.txt.gz	Weighted mode	19	-0.012227	0.0322871	0.709344	-0.0755098	0.0510558	0.987847	0.927271	1.05238	0.99 (0.93-1.05)	0.71
haemorrhoidal disease	class.Gammaproteobacteria.id.3303.summary.txt.gz	Simple mode	4	0.0286623	0.0705647	0.711844	-0.109645	0.166969	1.02908	0.896153	1.18172	1.03 (0.90-1.18)	0.71
haemorrhoidal disease	family.Peptococcaceae.id.2024.summary.txt.gz	Weighted mode	10	-0.0132402	0.0350028	0.714004	-0.0818457	0.0553653	0.986847	0.921414	1.05693	0.99 (0.92-1.06)	0.71
haemorrhoidal disease	genus.Catenibacterium.id.2153.summary.txt.gz	Simple mode	5	-0.0132586	0.0336784	0.7139	-0.0792682	0.052751	0.986829	0.923792	1.05417	0.99 (0.92-1.05)	0.71
haemorrhoidal disease	genus.FamilyXIIIUCG001.id.11294.summary.txt.gz	Weighted mode	8	-0.0143607	0.0369393	0.709005	-0.0867618	0.0580404	0.985742	0.916895	1.05976	0.99 (0.92-1.06)	0.71
haemorrhoidal disease	genus.Peptococcus.id.2037.summary.txt.gz	Inverse variance weighted	13	0.00468603	0.0125837	0.709603	-0.019978	0.02935	1.0047	0.98022	1.02979	1.00 (0.98-1.03)	0.71
haemorrhoidal disease	genus.unknowngenus.id.2041.summary.txt.gz	Weighted mode	12	0.0150913	0.0391619	0.707322	-0.0616661	0.0918486	1.01521	0.940197	1.0962	1.02 (0.94-1.10)	0.71
haemorrhoidal disease	phylum.Bacteroidetes.id.905.summary.txt.gz	Inverse variance weighted	12	0.0079834	0.0214221	0.709393	-0.0340039	0.0499707	1.00802	0.966568	1.05124	1.01 (0.97-1.05)	0.71
haemorrhoidal disease	phylum.Firmicutes.id.1672.summary.txt.gz	MR Egger	15	0.0236643	0.062943	0.713007	-0.0997039	0.147033	1.02395	0.905105	1.15839	1.02 (0.91-1.16)	0.71
haemorrhoidal disease	family.Pasteurellaceae.id.3689.summary.txt.gz	Simple mode	13	0.0119896	0.0326999	0.72026	-0.0521023	0.0760815	1.01206	0.949232	1.07905	1.01 (0.95-1.08)	0.72
haemorrhoidal disease	genus.RikenellaceaeRC9gutgroup.id.11191.summary.txt.gz	Inverse variance weighted	10	0.00418694	0.0115239	0.71636	-0.0183998	0.0267737	1.0042	0.981768	1.02714	1.00 (0.98-1.03)	0.72
haemorrhoidal disease	genus.Senegalimassilia.id.11160.summary.txt.gz	Simple mode	5	0.0141221	0.0360578	0.715284	-0.0565511	0.0847953	1.01422	0.945018	1.08849	1.01 (0.95-1.09)	0.72
haemorrhoidal disease	genus.Subdoligranulum.id.2070.summary.txt.gz	MR Egger	11	0.0247095	0.0674724	0.722664	-0.107536	0.156955	1.02502	0.898044	1.16994	1.03 (0.90-1.17)	0.72
haemorrhoidal disease	order.Rhodospirillales.id.2667.summary.txt.gz	Inverse variance weighted	13	0.00595951	0.0164615	0.717331	-0.026305	0.038224	1.00598	0.974038	1.03896	1.01 (0.97-1.04)	0.72
haemorrhoidal disease	genus..Eubacteriumnodatumgroup.id.11297.summary.txt.gz	Inverse variance weighted	10	0.00378563	0.0111189	0.733505	-0.0180075	0.0255788	1.00379	0.982154	1.02591	1.00 (0.98-1.03)	0.73
haemorrhoidal disease	genus.Dialister.id.2183.summary.txt.gz	Simple mode	10	0.0159424	0.0439722	0.725304	-0.0702431	0.102128	1.01607	0.932167	1.10753	1.02 (0.93-1.11)	0.73
haemorrhoidal disease	genus.Intestinibacter.id.11345.summary.txt.gz	MR Egger	14	0.0201141	0.0562432	0.726833	-0.0901226	0.130351	1.02032	0.913819	1.13923	1.02 (0.91-1.14)	0.73
haemorrhoidal disease	genus.Odoribacter.id.952.summary.txt.gz	Weighted mode	6	0.0173873	0.0474235	0.728893	-0.0755628	0.110337	1.01754	0.927221	1.11665	1.02 (0.93-1.12)	0.73
haemorrhoidal disease	genus.Paraprevotella.id.962.summary.txt.gz	Weighted median	11	-0.00742594	0.0212046	0.726185	-0.0489869	0.034135	0.992602	0.952194	1.03472	0.99 (0.95-1.03)	0.73
haemorrhoidal disease	genus.Romboutsia.id.11347.summary.txt.gz	Simple mode	13	-0.0139622	0.0388058	0.725251	-0.0900216	0.0620972	0.986135	0.913911	1.06407	0.99 (0.91-1.06)	0.73
haemorrhoidal disease	genus.Roseburia.id.2012.summary.txt.gz	Inverse variance weighted	11	0.00918733	0.0266385	0.730178	-0.0430241	0.0613987	1.00923	0.957888	1.06332	1.01 (0.96-1.06)	0.73
haemorrhoidal disease	genus.RuminococcaceaeUCG009.id.11366.summary.txt.gz	Simple mode	12	0.0120489	0.0338509	0.728618	-0.0542989	0.0783967	1.01212	0.947149	1.08155	1.01 (0.95-1.08)	0.73
haemorrhoidal disease	order.Pasteurellales.id.3688.summary.txt.gz	Simple mode	13	0.0119896	0.0340808	0.73109	-0.0548088	0.078788	1.01206	0.946666	1.08197	1.01 (0.95-1.08)	0.73
haemorrhoidal disease	phylum.Verrucomicrobia.id.3982.summary.txt.gz	Simple mode	12	-0.0174641	0.0499027	0.732974	-0.115273	0.0803451	0.982687	0.891123	1.08366	0.98 (0.89-1.08)	0.73
haemorrhoidal disease	family.Bacteroidaceae.id.917.summary.txt.gz	Inverse variance weighted	7	-0.0106441	0.0314542	0.735063	-0.0722944	0.0510062	0.989412	0.930257	1.05233	0.99 (0.93-1.05)	0.74
haemorrhoidal disease	family.Lachnospiraceae.id.1987.summary.txt.gz	MR Egger	14	-0.0157544	0.0471308	0.743946	-0.108131	0.076622	0.984369	0.89751	1.07963	0.98 (0.90-1.08)	0.74
haemorrhoidal disease	genus..Eubacteriumbrachygroup.id.11296.summary.txt.gz	Inverse variance weighted	10	-0.00413517	0.0122623	0.735946	-0.0281692	0.0198989	0.995873	0.972224	1.0201	1.00 (0.97-1.02)	0.74
haemorrhoidal disease	genus..Eubacteriumhalliigroup.id.11338.summary.txt.gz	Inverse variance weighted	13	-0.00737213	0.0218652	0.735995	-0.050228	0.0354837	0.992655	0.951013	1.03612	0.99 (0.95-1.04)	0.74
haemorrhoidal disease	genus.Bacteroides.id.918.summary.txt.gz	Inverse variance weighted	7	-0.0106441	0.0314542	0.735063	-0.0722944	0.0510062	0.989412	0.930257	1.05233	0.99 (0.93-1.05)	0.74
haemorrhoidal disease	genus.DefluviitaleaceaeUCG011.id.11287.summary.txt.gz	Weighted mode	10	-0.0120038	0.0355603	0.743432	-0.081702	0.0576943	0.988068	0.921547	1.05939	0.99 (0.92-1.06)	0.74
haemorrhoidal disease	genus.Lactobacillus.id.1837.summary.txt.gz	Simple mode	10	0.0137305	0.0402764	0.740998	-0.0652114	0.0926723	1.01383	0.936869	1.0971	1.01 (0.94-1.10)	0.74
haemorrhoidal disease	genus.Prevotella7.id.11182.summary.txt.gz	Weighted median	11	-0.00494821	0.0149161	0.740089	-0.0341838	0.0242874	0.995064	0.966394	1.02458	1.00 (0.97-1.02)	0.74
haemorrhoidal disease	genus.Streptococcus.id.1853.summary.txt.gz	Simple mode	16	-0.0179631	0.053417	0.741318	-0.12266	0.0867343	0.982197	0.884564	1.09061	0.98 (0.88-1.09)	0.74
haemorrhoidal disease	genus.Tyzzerella3.id.11335.summary.txt.gz	Inverse variance weighted	11	0.00477251	0.0142632	0.737924	-0.0231834	0.0327284	1.00478	0.977083	1.03327	1.00 (0.98-1.03)	0.74
haemorrhoidal disease	order.Bifidobacteriales.id.432.summary.txt.gz	Weighted median	16	0.00773877	0.0235967	0.742942	-0.0385107	0.0539883	1.00777	0.962221	1.05547	1.01 (0.96-1.06)	0.74
haemorrhoidal disease	class.Bacteroidia.id.912.summary.txt.gz	Inverse variance weighted	13	0.00669206	0.0209082	0.748916	-0.034288	0.0476721	1.00671	0.966293	1.04883	1.01 (0.97-1.05)	0.75
haemorrhoidal disease	class.Betaproteobacteria.id.2867.summary.txt.gz	MR Egger	11	0.0323405	0.0989048	0.751155	-0.161513	0.226194	1.03287	0.850856	1.25382	1.03 (0.85-1.25)	0.75
haemorrhoidal disease	family.Bifidobacteriaceae.id.433.summary.txt.gz	Weighted median	16	0.00773877	0.0244498	0.75161	-0.0401828	0.0556603	1.00777	0.960614	1.05724	1.01 (0.96-1.06)	0.75
haemorrhoidal disease	family.Porphyromonadaceae.id.943.summary.txt.gz	MR Egger	9	0.0407723	0.121331	0.746688	-0.197037	0.278582	1.04161	0.82116	1.32125	1.04 (0.82-1.32)	0.75
haemorrhoidal disease	family.Rikenellaceae.id.967.summary.txt.gz	Weighted median	17	-0.00827152	0.0264186	0.754209	-0.060052	0.043509	0.991763	0.941716	1.04447	0.99 (0.94-1.04)	0.75
haemorrhoidal disease	family.Ruminococcaceae.id.2050.summary.txt.gz	Inverse variance weighted	7	0.00875427	0.0272119	0.747674	-0.044581	0.0620896	1.00879	0.956398	1.06406	1.01 (0.96-1.06)	0.75
haemorrhoidal disease	genus..Eubacteriumbrachygroup.id.11296.summary.txt.gz	Weighted median	10	0.00499941	0.0158147	0.751908	-0.0259974	0.0359962	1.00501	0.974338	1.03665	1.01 (0.97-1.04)	0.75
haemorrhoidal disease	genus..Ruminococcusgauvreauiigroup.id.11342.summary.txt.gz	Inverse variance weighted	9	-0.00792278	0.0249009	0.750354	-0.0567286	0.040883	0.992109	0.94485	1.04173	0.99 (0.94-1.04)	0.75
haemorrhoidal disease	genus..Ruminococcusgnavusgroup.id.14376.summary.txt.gz	MR Egger	12	-0.021485	0.0648971	0.74743	-0.148683	0.105713	0.978744	0.861842	1.1115	0.98 (0.86-1.11)	0.75
haemorrhoidal disease	genus.Methanobrevibacter.id.123.summary.txt.gz	MR Egger	6	0.0181073	0.0540896	0.754621	-0.0879084	0.124123	1.01827	0.915845	1.13216	1.02 (0.92-1.13)	0.75
haemorrhoidal disease	genus.Methanobrevibacter.id.123.summary.txt.gz	Weighted mode	6	-0.0106195	0.0312175	0.747549	-0.0718058	0.0505669	0.989437	0.930712	1.05187	0.99 (0.93-1.05)	0.75
haemorrhoidal disease	genus.Olsenella.id.822.summary.txt.gz	Weighted median	10	0.00511881	0.0160826	0.75027	-0.026403	0.0366406	1.00513	0.973943	1.03732	1.01 (0.97-1.04)	0.75
haemorrhoidal disease	genus.Peptococcus.id.2037.summary.txt.gz	Weighted median	13	0.00568614	0.0180702	0.753013	-0.0297315	0.0411038	1.0057	0.970706	1.04196	1.01 (0.97-1.04)	0.75
haemorrhoidal disease	genus.RuminococcaceaeUCG009.id.11366.summary.txt.gz	Weighted median	12	0.00704852	0.022212	0.750993	-0.0364869	0.050584	1.00707	0.964171	1.05189	1.01 (0.96-1.05)	0.75
haemorrhoidal disease	genus.RuminococcaceaeUCG009.id.11366.summary.txt.gz	Weighted mode	12	0.0110073	0.0333186	0.747331	-0.0542971	0.0763117	1.01107	0.947151	1.0793	1.01 (0.95-1.08)	0.75
haemorrhoidal disease	order.Bacteroidales.id.913.summary.txt.gz	Inverse variance weighted	13	0.00669206	0.0209082	0.748916	-0.034288	0.0476721	1.00671	0.966293	1.04883	1.01 (0.97-1.05)	0.75
haemorrhoidal disease	class.Alphaproteobacteria.id.2379.summary.txt.gz	Weighted mode	6	-0.0156857	0.0493856	0.763612	-0.112481	0.0811101	0.984437	0.893614	1.08449	0.98 (0.89-1.08)	0.76
haemorrhoidal disease	family.ClostridialesvadinBB60group.id.11286.summary.txt.gz	Simple mode	11	-0.012458	0.0390651	0.756361	-0.0890255	0.0641096	0.987619	0.914822	1.06621	0.99 (0.91-1.07)	0.76
haemorrhoidal disease	genus..Ruminococcustorquesgroup.id.14377.summary.txt.gz	Inverse variance weighted	9	-0.00776914	0.0250982	0.756903	-0.0569617	0.0414234	0.992261	0.94463	1.04229	0.99 (0.94-1.04)	0.76
haemorrhoidal disease	genus.Collinsella.id.815.summary.txt.gz	MR Egger	9	-0.0306686	0.0955859	0.757692	-0.218017	0.15668	0.969797	0.804112	1.16962	0.97 (0.80-1.17)	0.76
haemorrhoidal disease	genus.RuminococcaceaeUCG014.id.11371.summary.txt.gz	Simple mode	10	-0.0149541	0.0467798	0.756515	-0.106643	0.0767344	0.985157	0.898847	1.07976	0.99 (0.90-1.08)	0.76
haemorrhoidal disease	genus.Slackia.id.825.summary.txt.gz	Weighted mode	5	0.0125448	0.037614	0.755496	-0.0611786	0.0862682	1.01262	0.940655	1.0901	1.01 (0.94-1.09)	0.76
haemorrhoidal disease	genus.unknowngenus.id.2755.summary.txt.gz	Weighted mode	13	-0.0115737	0.0376405	0.763748	-0.085349	0.0622016	0.988493	0.918192	1.06418	0.99 (0.92-1.06)	0.76
haemorrhoidal disease	class.Lentisphaeria.id.2250.summary.txt.gz	Simple mode	7	0.00868062	0.0287022	0.772529	-0.0475756	0.0649369	1.00872	0.953538	1.06709	1.01 (0.95-1.07)	0.77
haemorrhoidal disease	family.FamilyXIII.id.1957.summary.txt.gz	Simple mode	10	-0.0193109	0.063934	0.769481	-0.144621	0.106	0.980874	0.86535	1.11182	0.98 (0.87-1.11)	0.77
haemorrhoidal disease	genus..Eubacteriumbrachygroup.id.11296.summary.txt.gz	Weighted mode	10	0.00802442	0.0266438	0.770124	-0.0441975	0.0602463	1.00806	0.956765	1.0621	1.01 (0.96-1.06)	0.77
haemorrhoidal disease	genus.Adlercreutzia.id.812.summary.txt.gz	MR Egger	6	0.034314	0.11218	0.774951	-0.185558	0.254186	1.03491	0.830641	1.28941	1.03 (0.83-1.29)	0.77
haemorrhoidal disease	genus.Butyrivibrio.id.1993.summary.txt.gz	MR Egger	14	-0.0146708	0.0500338	0.774364	-0.112737	0.0833955	0.985436	0.893385	1.08697	0.99 (0.89-1.09)	0.77
haemorrhoidal disease	genus.Intestinimonas.id.2062.summary.txt.gz	Weighted median	15	0.00711543	0.0243126	0.769779	-0.0405373	0.0547681	1.00714	0.960273	1.0563	1.01 (0.96-1.06)	0.77
haemorrhoidal disease	genus.Olsenella.id.822.summary.txt.gz	Inverse variance weighted	10	-0.00352011	0.0118957	0.767296	-0.0268357	0.0197955	0.996486	0.973521	1.01999	1.00 (0.97-1.02)	0.77
haemorrhoidal disease	genus.Terrisporobacter.id.11348.summary.txt.gz	Weighted median	5	0.00781742	0.0264122	0.767247	-0.0439504	0.0595853	1.00785	0.957001	1.0614	1.01 (0.96-1.06)	0.77
haemorrhoidal disease	genus.unknowngenus.id.1000000073.summary.txt.gz	Simple mode	11	-0.012458	0.0413141	0.769177	-0.0934335	0.0685176	0.987619	0.910799	1.07092	0.99 (0.91-1.07)	0.77
haemorrhoidal disease	order.Victivallales.id.2254.summary.txt.gz	Simple mode	7	0.00868062	0.0279875	0.76693	-0.0461749	0.0635361	1.00872	0.954875	1.0656	1.01 (0.95-1.07)	0.77
haemorrhoidal disease	order.Victivallales.id.2254.summary.txt.gz	Weighted mode	7	0.00868062	0.0278549	0.765861	-0.0459151	0.0632763	1.00872	0.955123	1.06532	1.01 (0.96-1.07)	0.77
haemorrhoidal disease	phylum.Lentisphaerae.id.2238.summary.txt.gz	Weighted mode	8	0.00872323	0.0285498	0.768837	-0.0472344	0.0646808	1.00876	0.953864	1.06682	1.01 (0.95-1.07)	0.77
haemorrhoidal disease	class.Lentisphaeria.id.2250.summary.txt.gz	Weighted mode	7	0.00868062	0.029029	0.775002	-0.0482162	0.0655774	1.00872	0.952928	1.06778	1.01 (0.95-1.07)	0.78
haemorrhoidal disease	family.Ruminococcaceae.id.2050.summary.txt.gz	Weighted median	7	0.0103517	0.0370037	0.779672	-0.0621756	0.0828789	1.01041	0.939718	1.08641	1.01 (0.94-1.09)	0.78
haemorrhoidal disease	genus..Eubacteriumeligensgroup.id.14372.summary.txt.gz	Inverse variance weighted	8	-0.00766496	0.0274887	0.780367	-0.0615427	0.0462128	0.992364	0.940313	1.0473	0.99 (0.94-1.05)	0.78
haemorrhoidal disease	genus.Barnesiella.id.944.summary.txt.gz	MR Egger	14	-0.0227851	0.0783501	0.77616	-0.176351	0.130781	0.977473	0.838323	1.13972	0.98 (0.84-1.14)	0.78
haemorrhoidal disease	genus.RuminococcaceaeUCG014.id.11371.summary.txt.gz	Weighted mode	10	-0.0122137	0.043305	0.784291	-0.0970915	0.0726641	0.987861	0.907473	1.07537	0.99 (0.91-1.08)	0.78
haemorrhoidal disease	genus.Subdoligranulum.id.2070.summary.txt.gz	Inverse variance weighted	11	-0.00687998	0.0243597	0.777611	-0.0546249	0.040865	0.993144	0.94684	1.04171	0.99 (0.95-1.04)	0.78
haemorrhoidal disease	genus.Subdoligranulum.id.2070.summary.txt.gz	Simple mode	11	-0.0156439	0.0543245	0.779248	-0.12212	0.0908321	0.984478	0.885042	1.09509	0.98 (0.89-1.10)	0.78
haemorrhoidal disease	order.Bacillales.id.1674.summary.txt.gz	Simple mode	9	-0.00719798	0.0247605	0.778671	-0.0557285	0.0413325	0.992828	0.945796	1.0422	0.99 (0.95-1.04)	0.78
haemorrhoidal disease	order.Bacillales.id.1674.summary.txt.gz	Weighted mode	9	-0.00754887	0.0260479	0.779333	-0.0586027	0.043505	0.99248	0.943081	1.04447	0.99 (0.94-1.04)	0.78
haemorrhoidal disease	order.Pasteurellales.id.3688.summary.txt.gz	Weighted mode	13	0.00830864	0.0297274	0.784625	-0.0499571	0.0665744	1.00834	0.95127	1.06884	1.01 (0.95-1.07)	0.78
haemorrhoidal disease	phylum.Lentisphaerae.id.2238.summary.txt.gz	Simple mode	8	0.00872323	0.0295951	0.776732	-0.0492831	0.0667296	1.00876	0.951912	1.06901	1.01 (0.95-1.07)	0.78
haemorrhoidal disease	family.Pasteurellaceae.id.3689.summary.txt.gz	Weighted mode	13	0.00830864	0.0311219	0.794024	-0.0526902	0.0693075	1.00834	0.948674	1.07177	1.01 (0.95-1.07)	0.79
haemorrhoidal disease	family.Rhodospirillaceae.id.2717.summary.txt.gz	Weighted mode	14	-0.0120732	0.0435193	0.785819	-0.097371	0.0732246	0.987999	0.907219	1.07597	0.99 (0.91-1.08)	0.79
haemorrhoidal disease	family.Veillonellaceae.id.2172.summary.txt.gz	Weighted mode	15	-0.0094806	0.0344271	0.787046	-0.0769577	0.0579965	0.990564	0.925929	1.05971	0.99 (0.93-1.06)	0.79
haemorrhoidal disease	genus..Eubacteriumbrachygroup.id.11296.summary.txt.gz	Simple mode	10	0.00802442	0.0295872	0.792345	-0.0499665	0.0660153	1.00806	0.951261	1.06824	1.01 (0.95-1.07)	0.79
haemorrhoidal disease	genus.Alloprevotella.id.961.summary.txt.gz	Weighted median	4	0.00533867	0.0196156	0.785496	-0.0331079	0.0437853	1.00535	0.967434	1.04476	1.01 (0.97-1.04)	0.79
haemorrhoidal disease	genus.Coprococcus3.id.11303.summary.txt.gz	Weighted mode	10	-0.0130982	0.0488535	0.794657	-0.108851	0.0826546	0.986987	0.896864	1.08617	0.99 (0.90-1.09)	0.79
haemorrhoidal disease	genus.Sutterella.id.2896.summary.txt.gz	Weighted median	12	-0.00773151	0.0290037	0.789801	-0.0645788	0.0491158	0.992298	0.937462	1.05034	0.99 (0.94-1.05)	0.79
haemorrhoidal disease	genus.Terrisporobacter.id.11348.summary.txt.gz	Weighted mode	5	0.00948341	0.0334181	0.790661	-0.0560161	0.0749829	1.00953	0.945524	1.07787	1.01 (0.95-1.08)	0.79
haemorrhoidal disease	order.Burkholderiales.id.2874.summary.txt.gz	MR Egger	9	0.0251911	0.0893732	0.786199	-0.14998	0.200363	1.02551	0.860725	1.22185	1.03 (0.86-1.22)	0.79
haemorrhoidal disease	phylum.Lentisphaerae.id.2238.summary.txt.gz	Weighted median	8	0.00486646	0.0185444	0.792996	-0.0314805	0.0412134	1.00488	0.96901	1.04207	1.00 (0.97-1.04)	0.79
haemorrhoidal disease	class.Alphaproteobacteria.id.2379.summary.txt.gz	Simple mode	6	-0.0156857	0.0580722	0.797872	-0.129507	0.0981359	0.984437	0.878528	1.10311	0.98 (0.88-1.10)	0.8
haemorrhoidal disease	family.BacteroidalesS24.7group.id.11173.summary.txt.gz	Inverse variance weighted	8	-0.00473138	0.0191268	0.804623	-0.0422199	0.0327572	0.99528	0.958659	1.0333	1.00 (0.96-1.03)	0.8
haemorrhoidal disease	family.Rhodospirillaceae.id.2717.summary.txt.gz	Weighted median	14	-0.0057805	0.0231062	0.802455	-0.0510686	0.0395076	0.994236	0.950213	1.0403	0.99 (0.95-1.04)	0.8
haemorrhoidal disease	family.Rikenellaceae.id.967.summary.txt.gz	Simple mode	17	-0.0115985	0.0453005	0.801187	-0.100388	0.0771905	0.988469	0.904487	1.08025	0.99 (0.90-1.08)	0.8
haemorrhoidal disease	genus.Bifidobacterium.id.436.summary.txt.gz	Weighted median	18	0.00534671	0.0209959	0.798989	-0.0358052	0.0464986	1.00536	0.964828	1.0476	1.01 (0.96-1.05)	0.8
haemorrhoidal disease	genus.Butyricicoccus.id.2055.summary.txt.gz	Inverse variance weighted	6	0.00670834	0.0267589	0.80205	-0.0457391	0.0591558	1.00673	0.955291	1.06094	1.01 (0.96-1.06)	0.8
haemorrhoidal disease	genus.Catenibacterium.id.2153.summary.txt.gz	Weighted median	5	0.00561869	0.0218988	0.797506	-0.0373029	0.0485403	1.00563	0.963384	1.04974	1.01 (0.96-1.05)	0.8
haemorrhoidal disease	genus.Dialister.id.2183.summary.txt.gz	MR Egger	10	-0.0228773	0.0852687	0.79526	-0.190004	0.144249	0.977382	0.826956	1.15517	0.98 (0.83-1.16)	0.8
haemorrhoidal disease	genus.Ruminiclostridium6.id.11356.summary.txt.gz	Inverse variance weighted	11	0.00511928	0.0197709	0.795689	-0.0336317	0.0438702	1.00513	0.966928	1.04485	1.01 (0.97-1.04)	0.8
haemorrhoidal disease	genus.RuminococcaceaeUCG003.id.11361.summary.txt.gz	Weighted median	9	0.00782341	0.0304154	0.79701	-0.0517908	0.0674376	1.00785	0.949527	1.06976	1.01 (0.95-1.07)	0.8
haemorrhoidal disease	genus.unknowngenus.id.1000005479.summary.txt.gz	Inverse variance weighted	8	-0.00473138	0.0191268	0.804623	-0.0422199	0.0327572	0.99528	0.958659	1.0333	1.00 (0.96-1.03)	0.8
haemorrhoidal disease	genus.Veillonella.id.2198.summary.txt.gz	Weighted mode	7	-0.0114719	0.0436584	0.801521	-0.0970423	0.0740985	0.988594	0.907518	1.07691	0.99 (0.91-1.08)	0.8
haemorrhoidal disease	order.Victivallales.id.2254.summary.txt.gz	Weighted median	7	0.00488697	0.0188385	0.795316	-0.0320364	0.0418104	1.0049	0.968471	1.0427	1.00 (0.97-1.04)	0.8
haemorrhoidal disease	phylum.Proteobacteria.id.2375.summary.txt.gz	Weighted mode	9	-0.0160354	0.0615844	0.801146	-0.136741	0.10467	0.984092	0.872196	1.11034	0.98 (0.87-1.11)	0.8
haemorrhoidal disease	class.Bacteroidia.id.912.summary.txt.gz	Weighted median	13	0.00674852	0.0282739	0.811351	-0.0486684	0.0621654	1.00677	0.952497	1.06414	1.01 (0.95-1.06)	0.81
haemorrhoidal disease	class.Lentisphaeria.id.2250.summary.txt.gz	Weighted median	7	0.00488697	0.0203325	0.810057	-0.0349647	0.0447387	1.0049	0.965639	1.04575	1.00 (0.97-1.05)	0.81
haemorrhoidal disease	family.Clostridiaceae1.id.1869.summary.txt.gz	MR Egger	9	0.0279888	0.115106	0.814855	-0.197619	0.253596	1.02838	0.820683	1.28865	1.03 (0.82-1.29)	0.81
haemorrhoidal disease	family.Rhodospirillaceae.id.2717.summary.txt.gz	Inverse variance weighted	14	0.00408766	0.0170521	0.81055	-0.0293344	0.0375097	1.0041	0.971092	1.03822	1.00 (0.97-1.04)	0.81
haemorrhoidal disease	family.Rhodospirillaceae.id.2717.summary.txt.gz	Simple mode	14	-0.00985284	0.0411837	0.814649	-0.090573	0.0708673	0.990196	0.913408	1.07344	0.99 (0.91-1.07)	0.81
haemorrhoidal disease	genus.LachnospiraceaeNC2004group.id.11316.summary.txt.gz	MR Egger	9	0.0184104	0.071928	0.805344	-0.122568	0.159389	1.01858	0.884645	1.17279	1.02 (0.88-1.17)	0.81
haemorrhoidal disease	genus.Terrisporobacter.id.11348.summary.txt.gz	Simple mode	5	0.00927039	0.0361778	0.810401	-0.0616382	0.0801789	1.00931	0.940223	1.08348	1.01 (0.94-1.08)	0.81
haemorrhoidal disease	genus.unknowngenus.id.2755.summary.txt.gz	MR Egger	13	-0.0177543	0.0731308	0.812647	-0.161091	0.125582	0.982402	0.851215	1.13381	0.98 (0.85-1.13)	0.81
haemorrhoidal disease	genus.unknowngenus.id.2755.summary.txt.gz	Simple mode	13	-0.00981952	0.04007	0.810551	-0.0883568	0.0687177	0.990229	0.915434	1.07113	0.99 (0.92-1.07)	0.81
haemorrhoidal disease	order.Bacteroidales.id.913.summary.txt.gz	Weighted median	13	0.00674852	0.0279709	0.809346	-0.0480744	0.0615715	1.00677	0.953063	1.06351	1.01 (0.95-1.06)	0.81
haemorrhoidal disease	family.Bacteroidaceae.id.917.summary.txt.gz	Weighted median	7	0.00940772	0.0412406	0.819555	-0.0714239	0.0902393	1.00945	0.931067	1.09444	1.01 (0.93-1.09)	0.82
haemorrhoidal disease	family.Lachnospiraceae.id.1987.summary.txt.gz	Simple mode	14	0.0105475	0.0443096	0.815561	-0.0762994	0.0973944	1.0106	0.926539	1.10229	1.01 (0.93-1.10)	0.82
haemorrhoidal disease	family.Lactobacillaceae.id.1836.summary.txt.gz	Simple mode	10	0.00839575	0.0359149	0.820396	-0.0619974	0.0787889	1.00843	0.939885	1.08198	1.01 (0.94-1.08)	0.82
haemorrhoidal disease	family.Oxalobacteraceae.id.2966.summary.txt.gz	Weighted median	13	-0.0037593	0.016922	0.824194	-0.0369265	0.0294079	0.996248	0.963747	1.02984	1.00 (0.96-1.03)	0.82
haemorrhoidal disease	genus.Bacteroides.id.918.summary.txt.gz	Weighted median	7	0.00940772	0.0412406	0.819555	-0.0714239	0.0902393	1.00945	0.931067	1.09444	1.01 (0.93-1.09)	0.82
haemorrhoidal disease	genus.RuminococcaceaeNK4A214group.id.11358.summary.txt.gz	Weighted mode	14	-0.00944007	0.0410218	0.821577	-0.0898428	0.0709626	0.990604	0.914075	1.07354	0.99 (0.91-1.07)	0.82
haemorrhoidal disease	genus.RuminococcaceaeUCG005.id.11363.summary.txt.gz	Inverse variance weighted	12	-0.00518924	0.0227648	0.819685	-0.0498083	0.0394298	0.994824	0.951412	1.04022	0.99 (0.95-1.04)	0.82
haemorrhoidal disease	family.Lactobacillaceae.id.1836.summary.txt.gz	Weighted mode	10	0.00786942	0.0349542	0.826903	-0.0606408	0.0763796	1.0079	0.941161	1.07937	1.01 (0.94-1.08)	0.83
haemorrhoidal disease	genus.Coprococcus2.id.11302.summary.txt.gz	Inverse variance weighted	5	0.00607103	0.029016	0.834269	-0.0508004	0.0629425	1.00609	0.950468	1.06497	1.01 (0.95-1.06)	0.83
haemorrhoidal disease	genus.LachnospiraceaeFCS020group.id.11314.summary.txt.gz	Simple mode	10	0.00876332	0.040815	0.834781	-0.0712341	0.0887607	1.0088	0.931244	1.09282	1.01 (0.93-1.09)	0.83
haemorrhoidal disease	genus.Lactobacillus.id.1837.summary.txt.gz	Weighted mode	10	0.0082403	0.0362751	0.825375	-0.062859	0.0793396	1.00827	0.939076	1.08257	1.01 (0.94-1.08)	0.83
haemorrhoidal disease	family.Ruminococcaceae.id.2050.summary.txt.gz	MR Egger	7	-0.0110457	0.0527474	0.842396	-0.114431	0.0923393	0.989015	0.891874	1.09674	0.99 (0.89-1.10)	0.84
haemorrhoidal disease	family.Ruminococcaceae.id.2050.summary.txt.gz	Weighted mode	7	0.0083301	0.0406941	0.844573	-0.0714303	0.0880905	1.00836	0.931061	1.09209	1.01 (0.93-1.09)	0.84
haemorrhoidal disease	genus.Coprococcus2.id.11302.summary.txt.gz	Weighted mode	5	0.00949214	0.0448639	0.84278	-0.0784411	0.0974254	1.00954	0.924557	1.10233	1.01 (0.92-1.10)	0.84
haemorrhoidal disease	genus.Faecalibacterium.id.2057.summary.txt.gz	MR Egger	10	0.00894005	0.0416064	0.835244	-0.0726086	0.0904887	1.00898	0.929965	1.09471	1.01 (0.93-1.09)	0.84
haemorrhoidal disease	genus.LachnospiraceaeNC2004group.id.11316.summary.txt.gz	Weighted median	9	0.00425944	0.0213486	0.841857	-0.0375837	0.0461026	1.00427	0.963114	1.04718	1.00 (0.96-1.05)	0.84
haemorrhoidal disease	genus.Ruminiclostridium5.id.11355.summary.txt.gz	MR Egger	8	-0.0265539	0.124074	0.837622	-0.26974	0.216632	0.973796	0.763578	1.24189	0.97 (0.76-1.24)	0.84
haemorrhoidal disease	genus.RuminococcaceaeUCG010.id.11367.summary.txt.gz	Inverse variance weighted	6	0.00587547	0.0287796	0.838233	-0.0505325	0.0622835	1.00589	0.950723	1.06426	1.01 (0.95-1.06)	0.84
haemorrhoidal disease	phylum.Actinobacteria.id.400.summary.txt.gz	Simple mode	17	-0.00956518	0.0478111	0.843953	-0.103275	0.0841445	0.99048	0.901879	1.08779	0.99 (0.90-1.09)	0.84
haemorrhoidal disease	family.Lachnospiraceae.id.1987.summary.txt.gz	Weighted mode	14	-0.00850525	0.043187	0.84692	-0.0931519	0.0761414	0.991531	0.911055	1.07912	0.99 (0.91-1.08)	0.85
haemorrhoidal disease	family.unknownfamily.id.1000005471.summary.txt.gz	MR Egger	11	-0.00940997	0.04737	0.846953	-0.102255	0.0834353	0.990634	0.902799	1.08701	0.99 (0.90-1.09)	0.85
haemorrhoidal disease	genus..Eubacteriumeligensgroup.id.14372.summary.txt.gz	Weighted median	8	-0.00695646	0.0362731	0.847915	-0.0780518	0.0641389	0.993068	0.924916	1.06624	0.99 (0.92-1.07)	0.85
haemorrhoidal disease	genus..Eubacteriumrectalegroup.id.14374.summary.txt.gz	MR Egger	9	-0.0218422	0.107686	0.845036	-0.232906	0.189222	0.978395	0.792228	1.20831	0.98 (0.79-1.21)	0.85
haemorrhoidal disease	genus..Eubacteriumruminantiumgroup.id.11340.summary.txt.gz	Inverse variance weighted	17	-0.00254666	0.013696	0.85249	-0.0293908	0.0242975	0.997457	0.971037	1.0246	1.00 (0.97-1.02)	0.85
haemorrhoidal disease	genus.Actinomyces.id.423.summary.txt.gz	Inverse variance weighted	7	0.00352031	0.0189483	0.852613	-0.0336183	0.0406589	1.00353	0.96694	1.0415	1.00 (0.97-1.04)	0.85
haemorrhoidal disease	genus.Alloprevotella.id.961.summary.txt.gz	Inverse variance weighted	4	0.00311031	0.0166811	0.852087	-0.0295847	0.0358054	1.00312	0.970849	1.03645	1.00 (0.97-1.04)	0.85
haemorrhoidal disease	genus.Coprococcus2.id.11302.summary.txt.gz	Weighted median	5	0.0068636	0.0355853	0.847055	-0.0628836	0.0766108	1.00689	0.939053	1.07962	1.01 (0.94-1.08)	0.85
haemorrhoidal disease	genus.Ruminococcus2.id.11374.summary.txt.gz	Weighted mode	13	-0.00748886	0.0390522	0.851133	-0.0840312	0.0690535	0.992539	0.919403	1.07149	0.99 (0.92-1.07)	0.85
haemorrhoidal disease	genus.unknowngenus.id.1000005472.summary.txt.gz	MR Egger	11	-0.00940997	0.04737	0.846953	-0.102255	0.0834353	0.990634	0.902799	1.08701	0.99 (0.90-1.09)	0.85
haemorrhoidal disease	order.MollicutesRF9.id.11579.summary.txt.gz	MR Egger	11	-0.00940997	0.04737	0.846953	-0.102255	0.0834353	0.990634	0.902799	1.08701	0.99 (0.90-1.09)	0.85
haemorrhoidal disease	class.Erysipelotrichia.id.2147.summary.txt.gz	Weighted mode	13	-0.0086369	0.0483858	0.861308	-0.103473	0.0861992	0.9914	0.9017	1.09002	0.99 (0.90-1.09)	0.86
haemorrhoidal disease	family.Bifidobacteriaceae.id.433.summary.txt.gz	Inverse variance weighted	16	0.00292265	0.0167871	0.861786	-0.02998	0.0358253	1.00293	0.970465	1.03647	1.00 (0.97-1.04)	0.86
haemorrhoidal disease	family.Erysipelotrichaceae.id.2149.summary.txt.gz	Weighted mode	13	-0.0086369	0.0479624	0.860098	-0.102643	0.0853693	0.9914	0.902449	1.08912	0.99 (0.90-1.09)	0.86
haemorrhoidal disease	family.Rikenellaceae.id.967.summary.txt.gz	Weighted mode	17	-0.00831133	0.0453833	0.856992	-0.0972626	0.08064	0.991723	0.907318	1.08398	0.99 (0.91-1.08)	0.86
haemorrhoidal disease	genus..Clostridiuminnocuumgroup.id.14397.summary.txt.gz	MR Egger	9	0.0137677	0.0777262	0.864422	-0.138576	0.166111	1.01386	0.870597	1.1807	1.01 (0.87-1.18)	0.86
haemorrhoidal disease	genus..Eubacteriumcoprostanoligenesgroup.id.11375.summary.txt.gz	MR Egger	12	-0.0159515	0.0869324	0.858078	-0.186339	0.154436	0.984175	0.829992	1.167	0.98 (0.83-1.17)	0.86
haemorrhoidal disease	genus..Eubacteriumeligensgroup.id.14372.summary.txt.gz	Simple mode	8	-0.0103773	0.0563632	0.859143	-0.120849	0.100095	0.989676	0.886168	1.10528	0.99 (0.89-1.11)	0.86
haemorrhoidal disease	genus.Enterorhabdus.id.820.summary.txt.gz	Simple mode	5	-0.00707076	0.037997	0.861432	-0.0815448	0.0674033	0.992954	0.921691	1.06973	0.99 (0.92-1.07)	0.86
haemorrhoidal disease	genus.Erysipelatoclostridium.id.11381.summary.txt.gz	MR Egger	15	-0.0128186	0.0726417	0.862649	-0.155196	0.129559	0.987263	0.856247	1.13833	0.99 (0.86-1.14)	0.86
haemorrhoidal disease	genus.Hungatella.id.11306.summary.txt.gz	Weighted median	5	-0.00440079	0.0252255	0.861505	-0.0538427	0.0450412	0.995609	0.947581	1.04607	1.00 (0.95-1.05)	0.86
haemorrhoidal disease	genus.LachnospiraceaeNK4A136group.id.11319.summary.txt.gz	MR Egger	13	-0.00704586	0.0391372	0.860403	-0.0837547	0.069663	0.992979	0.919657	1.07215	0.99 (0.92-1.07)	0.86
haemorrhoidal disease	order.Bifidobacteriales.id.432.summary.txt.gz	Inverse variance weighted	16	0.00292265	0.0167871	0.861786	-0.02998	0.0358253	1.00293	0.970465	1.03647	1.00 (0.97-1.04)	0.86
haemorrhoidal disease	order.Clostridiales.id.1863.summary.txt.gz	MR Egger	11	0.024124	0.136062	0.863197	-0.242557	0.290805	1.02442	0.784619	1.3375	1.02 (0.78-1.34)	0.86
haemorrhoidal disease	order.Erysipelotrichales.id.2148.summary.txt.gz	Weighted mode	13	-0.0086369	0.0479624	0.860098	-0.102643	0.0853693	0.9914	0.902449	1.08912	0.99 (0.90-1.09)	0.86
haemorrhoidal disease	order.Rhodospirillales.id.2667.summary.txt.gz	Weighted mode	13	0.00705317	0.0383614	0.857193	-0.0681351	0.0822415	1.00708	0.934134	1.08572	1.01 (0.93-1.09)	0.86
haemorrhoidal disease	family.Peptococcaceae.id.2024.summary.txt.gz	Simple mode	10	0.00751127	0.0458637	0.873528	-0.0823816	0.0974041	1.00754	0.92092	1.10231	1.01 (0.92-1.10)	0.87
haemorrhoidal disease	family.Veillonellaceae.id.2172.summary.txt.gz	Inverse variance weighted	15	-0.00310952	0.0194393	0.872913	-0.0412106	0.0349916	0.996895	0.959627	1.03561	1.00 (0.96-1.04)	0.87
haemorrhoidal disease	genus..Eubacteriumeligensgroup.id.14372.summary.txt.gz	Weighted mode	8	-0.008365	0.0493712	0.87025	-0.105133	0.0884026	0.99167	0.900205	1.09243	0.99 (0.90-1.09)	0.87
haemorrhoidal disease	genus.Anaerotruncus.id.2054.summary.txt.gz	Weighted mode	11	0.00792152	0.0458066	0.866153	-0.0818594	0.0977024	1.00795	0.921402	1.10263	1.01 (0.92-1.10)	0.87
haemorrhoidal disease	genus.Bilophila.id.3170.summary.txt.gz	Weighted median	13	0.00441574	0.0277404	0.873526	-0.0499554	0.0587868	1.00443	0.951272	1.06055	1.00 (0.95-1.06)	0.87
haemorrhoidal disease	genus.Butyricimonas.id.945.summary.txt.gz	Weighted median	11	0.00410624	0.0254055	0.871599	-0.0456886	0.0539011	1.00411	0.955339	1.05538	1.00 (0.96-1.06)	0.87
haemorrhoidal disease	genus.Enterorhabdus.id.820.summary.txt.gz	Weighted mode	5	-0.00599015	0.0334778	0.866691	-0.0716067	0.0596264	0.994028	0.930897	1.06144	0.99 (0.93-1.06)	0.87
haemorrhoidal disease	genus.Howardella.id.2000.summary.txt.gz	MR Egger	9	-0.00945043	0.0547118	0.867751	-0.116686	0.0977847	0.990594	0.889865	1.10273	0.99 (0.89-1.10)	0.87
haemorrhoidal disease	genus.Oxalobacter.id.2978.summary.txt.gz	MR Egger	10	0.0108696	0.0637094	0.868764	-0.114001	0.13574	1.01093	0.892257	1.14538	1.01 (0.89-1.15)	0.87
haemorrhoidal disease	genus.RuminococcaceaeNK4A214group.id.11358.summary.txt.gz	Weighted median	14	0.00510281	0.0301954	0.865802	-0.0540802	0.0642858	1.00512	0.947356	1.0664	1.01 (0.95-1.07)	0.87
haemorrhoidal disease	genus.RuminococcaceaeUCG014.id.11371.summary.txt.gz	MR Egger	10	0.0110896	0.0678346	0.874194	-0.121866	0.144045	1.01115	0.885267	1.15494	1.01 (0.89-1.15)	0.87
haemorrhoidal disease	family.Defluviitaleaceae.id.1924.summary.txt.gz	Weighted mode	12	-0.00572157	0.0364993	0.878275	-0.0772602	0.065817	0.994295	0.925649	1.06803	0.99 (0.93-1.07)	0.88
haemorrhoidal disease	genus..Eubacteriumrectalegroup.id.14374.summary.txt.gz	Inverse variance weighted	9	-0.0042634	0.0276118	0.877291	-0.0583825	0.0498557	0.995746	0.943289	1.05112	1.00 (0.94-1.05)	0.88
haemorrhoidal disease	genus.Alloprevotella.id.961.summary.txt.gz	MR Egger	4	-0.0381728	0.218175	0.877218	-0.465796	0.38945	0.962547	0.627635	1.47617	0.96 (0.63-1.48)	0.88
haemorrhoidal disease	genus.Dorea.id.1997.summary.txt.gz	MR Egger	10	-0.0116165	0.0723332	0.876391	-0.15339	0.130156	0.988451	0.857795	1.13901	0.99 (0.86-1.14)	0.88
haemorrhoidal disease	genus.ErysipelotrichaceaeUCG003.id.11384.summary.txt.gz	Weighted median	14	0.00409477	0.0268132	0.878624	-0.0484592	0.0566487	1.0041	0.952696	1.05828	1.00 (0.95-1.06)	0.88
haemorrhoidal disease	genus.Holdemania.id.2157.summary.txt.gz	Simple mode	15	-0.00538812	0.0361686	0.8837	-0.0762786	0.0655023	0.994626	0.926558	1.0677	0.99 (0.93-1.07)	0.88
haemorrhoidal disease	genus.LachnospiraceaeND3007group.id.11317.summary.txt.gz	MR Egger	3	1.90172	0.807477	0.255626	0.319061	3.48437	6.69737	1.37583	32.6019	6.70 (1.38-32.60)	0.26
haemorrhoidal disease	genus.LachnospiraceaeND3007group.id.11317.summary.txt.gz	Simple mode	3	-0.140695	0.130353	0.393301	-0.396186	0.114796	0.868755	0.672882	1.12164	0.87 (0.67- 1.12)	0.39
haemorrhoidal disease	genus.LachnospiraceaeND3007group.id.11317.summary.txt.gz	Inverse variance weighted	3	-0.0883313	0.0915816	0.33479	-0.267831	0.0911686	0.915458	0.765037	1.09545	0.92 (0.77- 1.10)	0.33
haemorrhoidal disease	genus.LachnospiraceaeND3007group.id.11317.summary.txt.gz	Weighted median	3	-0.110738	0.081218	0.172737	-0.269925	0.0484497	0.895174	0.763437	1.04964	0.90 (0.76- 1.05)	0.17
haemorrhoidal disease	genus.LachnospiraceaeND3007group.id.11317.summary.txt.gz	Weighted mode	3	-0.164219	0.141493	0.365606	-0.441544	0.113107	0.848557	0.643043	1.11975	0.85 (0.64- 1.12)	0.37
haemorrhoidal disease	genus.Romboutsia.id.11347.summary.txt.gz	Inverse variance weighted	13	0.00297428	0.0191614	0.876646	-0.0345821	0.0405306	1.00298	0.966009	1.04136	1.00 (0.97-1.04)	0.88
haemorrhoidal disease	genus.unknowngenus.id.2041.summary.txt.gz	Weighted median	12	0.00308971	0.0208894	0.882415	-0.0378534	0.0440329	1.00309	0.962854	1.04502	1.00 (0.96-1.05)	0.88
haemorrhoidal disease	family.Defluviitaleaceae.id.1924.summary.txt.gz	Simple mode	12	-0.00572157	0.0395058	0.887466	-0.0831529	0.0717097	0.994295	0.92021	1.07434	0.99 (0.92-1.07)	0.89
haemorrhoidal disease	genus.Alistipes.id.968.summary.txt.gz	MR Egger	13	-0.0152269	0.108483	0.890911	-0.227853	0.1974	0.984888	0.796241	1.21823	0.98 (0.80-1.22)	0.89
haemorrhoidal disease	genus.Coprococcus2.id.11302.summary.txt.gz	Simple mode	5	0.00719556	0.0476238	0.887217	-0.0861471	0.100538	1.00722	0.917459	1.10577	1.01 (0.92-1.11)	0.89
haemorrhoidal disease	genus.Flavonifractor.id.2059.summary.txt.gz	MR Egger	5	0.0394578	0.253673	0.886268	-0.45774	0.536656	1.04025	0.632712	1.71028	1.04 (0.63-1.71)	0.89
haemorrhoidal disease	genus.RuminococcaceaeUCG004.id.11362.summary.txt.gz	Weighted median	10	0.00345852	0.0244975	0.887729	-0.0445566	0.0514736	1.00346	0.956421	1.05282	1.00 (0.96-1.05)	0.89
haemorrhoidal disease	genus.Sellimonas.id.14369.summary.txt.gz	Inverse variance weighted	8	-0.00168829	0.0124266	0.891931	-0.0260444	0.0226678	0.998313	0.974292	1.02293	1.00 (0.97-1.02)	0.89
haemorrhoidal disease	genus.unknowngenus.id.2001.summary.txt.gz	Inverse variance weighted	9	0.00279639	0.0196343	0.886745	-0.0356868	0.0412795	1.0028	0.964943	1.04214	1.00 (0.96-1.04)	0.89
haemorrhoidal disease	family.FamilyXIII.id.1957.summary.txt.gz	MR Egger	10	-0.0167434	0.124211	0.896101	-0.260196	0.226709	0.983396	0.7709	1.25447	0.98 (0.77-1.25)	0.9
haemorrhoidal disease	family.Veillonellaceae.id.2172.summary.txt.gz	Weighted median	15	-0.00322539	0.0251618	0.898002	-0.0525424	0.0460917	0.99678	0.948814	1.04717	1.00 (0.95-1.05)	0.9
haemorrhoidal disease	genus.Allisonella.id.2174.summary.txt.gz	Inverse variance weighted	8	-0.00162351	0.0123076	0.895054	-0.0257464	0.0224993	0.998378	0.974582	1.02275	1.00 (0.97-1.02)	0.9
haemorrhoidal disease	genus.Eggerthella.id.819.summary.txt.gz	Weighted mode	10	-0.00358264	0.027031	0.897474	-0.0565633	0.049398	0.996424	0.945007	1.05064	1.00 (0.95-1.05)	0.9
haemorrhoidal disease	genus.FamilyXIIIUCG001.id.11294.summary.txt.gz	Simple mode	8	-0.00497814	0.0393115	0.902791	-0.0820287	0.0720724	0.995034	0.921246	1.07473	1.00 (0.92-1.07)	0.9
haemorrhoidal disease	genus.Haemophilus.id.3698.summary.txt.gz	Weighted mode	8	-0.00444175	0.0337781	0.899081	-0.0706469	0.0617634	0.995568	0.931791	1.06371	1.00 (0.93-1.06)	0.9
haemorrhoidal disease	genus.Holdemania.id.2157.summary.txt.gz	Weighted mode	15	0.00386609	0.031179	0.903081	-0.0572447	0.0649769	1.00387	0.944363	1.06713	1.00 (0.94-1.07)	0.9
haemorrhoidal disease	genus.Hungatella.id.11306.summary.txt.gz	Weighted mode	5	-0.00431484	0.0339129	0.904896	-0.0707841	0.0621544	0.995694	0.931663	1.06413	1.00 (0.93-1.06)	0.9
haemorrhoidal disease	genus.Lachnoclostridium.id.11308.summary.txt.gz	Inverse variance weighted	10	0.00330678	0.0268379	0.901938	-0.0492956	0.0559091	1.00331	0.9519	1.0575	1.00 (0.95-1.06)	0.9
haemorrhoidal disease	genus.LachnospiraceaeFCS020group.id.11314.summary.txt.gz	Weighted mode	10	0.00531445	0.0400631	0.897387	-0.0732093	0.0838382	1.00533	0.929406	1.08745	1.01 (0.93-1.09)	0.9
haemorrhoidal disease	family.Oxalobacteraceae.id.2966.summary.txt.gz	Inverse variance weighted	13	0.00128198	0.0117811	0.913348	-0.021809	0.0243729	1.00128	0.978427	1.02467	1.00 (0.98-1.02)	0.91
haemorrhoidal disease	genus.Allisonella.id.2174.summary.txt.gz	Weighted median	8	-0.00189004	0.0161498	0.906835	-0.0335437	0.0297637	0.998112	0.967013	1.03021	1.00 (0.97-1.03)	0.91
haemorrhoidal disease	genus.Anaerotruncus.id.2054.summary.txt.gz	Simple mode	11	0.00524446	0.0474486	0.914177	-0.0877548	0.0982438	1.00526	0.915985	1.10323	1.01 (0.92-1.10)	0.91
haemorrhoidal disease	genus.Enterorhabdus.id.820.summary.txt.gz	Weighted median	5	-0.00312751	0.0282901	0.911972	-0.0585761	0.0523211	0.996877	0.943106	1.05371	1.00 (0.94-1.05)	0.91
haemorrhoidal disease	genus.LachnospiraceaeNC2004group.id.11316.summary.txt.gz	Simple mode	9	-0.00332531	0.0301195	0.914809	-0.0623595	0.0557089	0.99668	0.939545	1.05729	1.00 (0.94-1.06)	0.91
haemorrhoidal disease	genus.Parabacteroides.id.954.summary.txt.gz	Simple mode	5	-0.00697177	0.058098	0.910269	-0.120844	0.1069	0.993052	0.886172	1.11282	0.99 (0.89-1.11)	0.91
haemorrhoidal disease	genus.RikenellaceaeRC9gutgroup.id.11191.summary.txt.gz	Weighted median	10	0.0017575	0.0157458	0.911127	-0.0291042	0.0326192	1.00176	0.971315	1.03316	1.00 (0.97-1.03)	0.91
haemorrhoidal disease	genus.RuminococcaceaeUCG009.id.11366.summary.txt.gz	Inverse variance weighted	12	-0.00187302	0.0169292	0.911903	-0.0350542	0.0313081	0.998129	0.965553	1.0318	1.00 (0.97-1.03)	0.91
haemorrhoidal disease	genus.Sellimonas.id.14369.summary.txt.gz	Weighted median	8	0.00173172	0.0160479	0.914068	-0.0297221	0.0331856	1.00173	0.970715	1.03374	1.00 (0.97-1.03)	0.91
haemorrhoidal disease	order.Rhodospirillales.id.2667.summary.txt.gz	MR Egger	13	-0.0107996	0.092248	0.908914	-0.191606	0.170007	0.989259	0.825632	1.18531	0.99 (0.83-1.19)	0.91
haemorrhoidal disease	genus..Eubacteriumxylanophilumgroup.id.14375.summary.txt.gz	MR Egger	8	-0.00885873	0.0819197	0.917411	-0.169421	0.151704	0.99118	0.844153	1.16382	0.99 (0.84-1.16)	0.92
haemorrhoidal disease	genus.Lactobacillus.id.1837.summary.txt.gz	Inverse variance weighted	10	0.00163002	0.0159567	0.918635	-0.0296451	0.0329051	1.00163	0.97079	1.03345	1.00 (0.97-1.03)	0.92
haemorrhoidal disease	genus.unknowngenus.id.826.summary.txt.gz	Inverse variance weighted	15	-0.00182878	0.0180764	0.919416	-0.0372585	0.0336009	0.998173	0.963427	1.03417	1.00 (0.96-1.03)	0.92
haemorrhoidal disease	genus.Veillonella.id.2198.summary.txt.gz	Weighted median	7	-0.00298328	0.0314509	0.92443	-0.064627	0.0586605	0.997021	0.937417	1.06042	1.00 (0.94-1.06)	0.92
haemorrhoidal disease	genus.Veillonella.id.2198.summary.txt.gz	Simple mode	7	-0.00482721	0.0448133	0.917731	-0.0926613	0.0830068	0.995184	0.911502	1.08655	1.00 (0.91-1.09)	0.92
haemorrhoidal disease	genus.Victivallis.id.2256.summary.txt.gz	MR Egger	11	0.0066695	0.0678667	0.923869	-0.126349	0.139688	1.00669	0.881307	1.14992	1.01 (0.88-1.15)	0.92
haemorrhoidal disease	family.FamilyXI.id.1936.summary.txt.gz	MR Egger	8	0.00719529	0.0754401	0.927121	-0.140667	0.155058	1.00722	0.868778	1.16773	1.01 (0.87-1.17)	0.93
haemorrhoidal disease	genus.Eggerthella.id.819.summary.txt.gz	Simple mode	10	-0.00273944	0.030846	0.931177	-0.0631975	0.0577186	0.997264	0.938758	1.05942	1.00 (0.94-1.06)	0.93
haemorrhoidal disease	genus.ErysipelotrichaceaeUCG003.id.11384.summary.txt.gz	MR Egger	14	0.00483413	0.0561761	0.932843	-0.105271	0.114939	1.00485	0.900081	1.12181	1.00 (0.90-1.12)	0.93
haemorrhoidal disease	genus.Hungatella.id.11306.summary.txt.gz	Inverse variance weighted	5	0.00157583	0.0193042	0.93494	-0.0362603	0.039412	1.00158	0.964389	1.0402	1.00 (0.96-1.04)	0.93
haemorrhoidal disease	genus.Hungatella.id.11306.summary.txt.gz	Simple mode	5	-0.00336197	0.0363943	0.930841	-0.0746947	0.0679708	0.996644	0.928027	1.07033	1.00 (0.93-1.07)	0.93
haemorrhoidal disease	genus.LachnospiraceaeUCG001.id.11321.summary.txt.gz	Simple mode	12	0.0031863	0.0372315	0.933338	-0.0697875	0.0761601	1.00319	0.932592	1.07914	1.00 (0.93-1.08)	0.93
haemorrhoidal disease	genus.RuminococcaceaeUCG004.id.11362.summary.txt.gz	Simple mode	10	0.00389266	0.0405	0.925536	-0.0754874	0.0832727	1.0039	0.927291	1.08684	1.00 (0.93-1.09)	0.93
haemorrhoidal disease	genus.Ruminococcus1.id.11373.summary.txt.gz	Inverse variance weighted	9	-0.00218087	0.0259116	0.932924	-0.0529676	0.0486058	0.997822	0.948411	1.04981	1.00 (0.95-1.05)	0.93
haemorrhoidal disease	genus.Ruminococcus2.id.11374.summary.txt.gz	MR Egger	13	-0.00428535	0.0507492	0.934222	-0.103754	0.095183	0.995724	0.901447	1.09986	1.00 (0.90-1.10)	0.93
haemorrhoidal disease	genus.Ruminococcus2.id.11374.summary.txt.gz	Weighted median	13	0.00232719	0.0280026	0.933767	-0.0525578	0.0572122	1.00233	0.948799	1.05888	1.00 (0.95-1.06)	0.93
haemorrhoidal disease	genus.unknowngenus.id.2001.summary.txt.gz	Weighted mode	9	0.00353196	0.0395122	0.93097	-0.0739119	0.0809759	1.00354	0.928753	1.08434	1.00 (0.93-1.08)	0.93
haemorrhoidal disease	class.Gammaproteobacteria.id.3303.summary.txt.gz	Inverse variance weighted	4	-0.00285431	0.0354672	0.935858	-0.0723699	0.0666613	0.99715	0.930187	1.06893	1.00 (0.93-1.07)	0.94
haemorrhoidal disease	family.Oxalobacteraceae.id.2966.summary.txt.gz	Simple mode	13	-0.00232743	0.0313008	0.941952	-0.0636771	0.0590222	0.997675	0.938308	1.0608	1.00 (0.94-1.06)	0.94
haemorrhoidal disease	genus.CandidatusSoleaferrea.id.11350.summary.txt.gz	Weighted median	10	0.00142709	0.0191177	0.940495	-0.0360436	0.0388978	1.00143	0.964598	1.03966	1.00 (0.96-1.04)	0.94
haemorrhoidal disease	genus.CandidatusSoleaferrea.id.11350.summary.txt.gz	Weighted mode	10	-0.00245487	0.0317995	0.940155	-0.0647819	0.0598722	0.997548	0.937272	1.0617	1.00 (0.94-1.06)	0.94
haemorrhoidal disease	genus.ChristensenellaceaeR.7group.id.11283.summary.txt.gz	Inverse variance weighted	9	-0.00214901	0.0283367	0.939548	-0.057689	0.053391	0.997853	0.943943	1.05484	1.00 (0.94-1.05)	0.94
haemorrhoidal disease	genus.Collinsella.id.815.summary.txt.gz	Simple mode	9	-0.00410438	0.0531808	0.940377	-0.108339	0.10013	0.995904	0.897324	1.10531	1.00 (0.90-1.11)	0.94
haemorrhoidal disease	genus.Holdemanella.id.11393.summary.txt.gz	Inverse variance weighted	11	-0.00128669	0.0163467	0.937261	-0.0333263	0.0307529	0.998714	0.967223	1.03123	1.00 (0.97-1.03)	0.94
haemorrhoidal disease	genus.LachnospiraceaeNC2004group.id.11316.summary.txt.gz	Weighted mode	9	-0.0023204	0.0291078	0.93842	-0.0593717	0.0547309	0.997682	0.942356	1.05626	1.00 (0.94-1.06)	0.94
haemorrhoidal disease	genus.Ruminococcus1.id.11373.summary.txt.gz	Weighted median	9	-0.00241435	0.0337588	0.942986	-0.0685817	0.063753	0.997589	0.933717	1.06583	1.00 (0.93-1.07)	0.94
haemorrhoidal disease	genus.Sellimonas.id.14369.summary.txt.gz	Weighted mode	8	0.00187802	0.0223297	0.935328	-0.0418882	0.0456442	1.00188	0.958977	1.0467	1.00 (0.96-1.05)	0.94
haemorrhoidal disease	class.Erysipelotrichia.id.2147.summary.txt.gz	Simple mode	13	-0.00353081	0.054024	0.948967	-0.109418	0.102356	0.996475	0.896356	1.10778	1.00 (0.90-1.11)	0.95
haemorrhoidal disease	family.Erysipelotrichaceae.id.2149.summary.txt.gz	Simple mode	13	-0.00353081	0.0566849	0.951359	-0.114633	0.107572	0.996475	0.891693	1.11357	1.00 (0.89-1.11)	0.95
haemorrhoidal disease	genus..Eubacteriumventriosumgroup.id.11341.summary.txt.gz	Weighted median	14	-0.00187338	0.0303319	0.950752	-0.0613239	0.0575771	0.998128	0.940519	1.05927	1.00 (0.94-1.06)	0.95
haemorrhoidal disease	genus.Odoribacter.id.952.summary.txt.gz	MR Egger	6	0.00749213	0.106261	0.947174	-0.200779	0.215763	1.00752	0.818093	1.24081	1.01 (0.82-1.24)	0.95
haemorrhoidal disease	genus.unknowngenus.id.2001.summary.txt.gz	Simple mode	9	0.00254638	0.0387398	0.949205	-0.0733836	0.0784764	1.00255	0.929244	1.08164	1.00 (0.93-1.08)	0.95
haemorrhoidal disease	order.Erysipelotrichales.id.2148.summary.txt.gz	Simple mode	13	-0.00353081	0.0566849	0.951359	-0.114633	0.107572	0.996475	0.891693	1.11357	1.00 (0.89-1.11)	0.95
haemorrhoidal disease	class.Negativicutes.id.2164.summary.txt.gz	MR Egger	11	0.00384515	0.0740025	0.959696	-0.1412	0.14889	1.00385	0.868316	1.16055	1.00 (0.87-1.16)	0.96
haemorrhoidal disease	genus.Phascolarctobacterium.id.2168.summary.txt.gz	MR Egger	11	-0.0043439	0.0860125	0.960825	-0.172928	0.164241	0.995666	0.841198	1.1785	1.00 (0.84-1.18)	0.96
haemorrhoidal disease	genus.RuminococcaceaeNK4A214group.id.11358.summary.txt.gz	Simple mode	14	-0.00204179	0.0428702	0.962737	-0.0860674	0.0819838	0.99796	0.917532	1.08544	1.00 (0.92-1.09)	0.96
haemorrhoidal disease	genus.RuminococcaceaeUCG004.id.11362.summary.txt.gz	Weighted mode	10	0.00217284	0.0431798	0.960966	-0.0824596	0.0868052	1.00218	0.920849	1.09068	1.00 (0.92-1.09)	0.96
haemorrhoidal disease	genus.RuminococcaceaeUCG014.id.11371.summary.txt.gz	Weighted median	10	-0.00143969	0.0290304	0.960447	-0.0583393	0.0554599	0.998561	0.94333	1.05703	1.00 (0.94-1.06)	0.96
haemorrhoidal disease	genus.Ruminococcus2.id.11374.summary.txt.gz	Simple mode	13	-0.00218522	0.0441133	0.961307	-0.0886473	0.0842768	0.997817	0.915168	1.08793	1.00 (0.92-1.09)	0.96
haemorrhoidal disease	order.Selenomonadales.id.2165.summary.txt.gz	MR Egger	11	0.00384515	0.0740025	0.959696	-0.1412	0.14889	1.00385	0.868316	1.16055	1.00 (0.87-1.16)	0.96
haemorrhoidal disease	genus.Bifidobacterium.id.436.summary.txt.gz	Simple mode	18	0.00154531	0.0369301	0.96711	-0.0708377	0.0739283	1.00155	0.931613	1.07673	1.00 (0.93-1.08)	0.97
haemorrhoidal disease	genus.Bilophila.id.3170.summary.txt.gz	MR Egger	13	-0.00398492	0.0895345	0.965298	-0.179473	0.171503	0.996023	0.835711	1.18709	1.00 (0.84-1.19)	0.97
haemorrhoidal disease	genus.CandidatusSoleaferrea.id.11350.summary.txt.gz	Simple mode	10	-0.00112551	0.0331766	0.973678	-0.0661517	0.0639007	0.998875	0.935989	1.06599	1.00 (0.94-1.07)	0.97
haemorrhoidal disease	genus.Collinsella.id.815.summary.txt.gz	Weighted mode	9	-0.00185838	0.0507136	0.971666	-0.101257	0.0975402	0.998143	0.903701	1.10246	1.00 (0.90-1.10)	0.97
haemorrhoidal disease	genus.Coprococcus1.id.11301.summary.txt.gz	MR Egger	10	-0.00235683	0.0618857	0.970554	-0.123653	0.118939	0.997646	0.883687	1.1263	1.00 (0.88-1.13)	0.97
haemorrhoidal disease	genus.Coprococcus2.id.11302.summary.txt.gz	MR Egger	5	-0.00609923	0.167677	0.973268	-0.334745	0.322547	0.993919	0.71552	1.38064	0.99 (0.72-1.38)	0.97
haemorrhoidal disease	genus.Paraprevotella.id.962.summary.txt.gz	MR Egger	11	-0.00222187	0.0531491	0.967567	-0.106394	0.10195	0.997781	0.89907	1.10733	1.00 (0.90-1.11)	0.97
haemorrhoidal disease	genus.Slackia.id.825.summary.txt.gz	Weighted median	5	0.00100695	0.0263176	0.969479	-0.0505756	0.0525895	1.00101	0.950682	1.054	1.00 (0.95-1.05)	0.97
haemorrhoidal disease	order.Rhodospirillales.id.2667.summary.txt.gz	Simple mode	13	0.00170699	0.039757	0.966459	-0.0762167	0.0796307	1.00171	0.926615	1.08289	1.00 (0.93-1.08)	0.97
haemorrhoidal disease	genus.Allisonella.id.2174.summary.txt.gz	MR Egger	8	0.00197798	0.0803611	0.981161	-0.15553	0.159486	1.00198	0.855962	1.17291	1.00 (0.86-1.17)	0.98
haemorrhoidal disease	genus.Blautia.id.1992.summary.txt.gz	Inverse variance weighted	10	0.000521359	0.024365	0.982928	-0.047234	0.0482768	1.00052	0.953864	1.04946	1.00 (0.95-1.05)	0.98
haemorrhoidal disease	genus.Flavonifractor.id.2059.summary.txt.gz	Weighted mode	5	0.00110142	0.0465843	0.982269	-0.0902038	0.0924066	1.0011	0.913745	1.09681	1.00 (0.91-1.10)	0.98
haemorrhoidal disease	genus.LachnospiraceaeUCG001.id.11321.summary.txt.gz	Weighted mode	12	-0.000898318	0.0346193	0.979763	-0.0687521	0.0669555	0.999102	0.933558	1.06925	1.00 (0.93-1.07)	0.98
haemorrhoidal disease	genus.Lactobacillus.id.1837.summary.txt.gz	MR Egger	10	-0.00155941	0.0539472	0.977648	-0.107296	0.104177	0.998442	0.89826	1.1098	1.00 (0.90-1.11)	0.98
haemorrhoidal disease	genus.Ruminococcus1.id.11373.summary.txt.gz	Weighted mode	9	-0.00156895	0.0572125	0.978794	-0.113706	0.110568	0.998432	0.892521	1.11691	1.00 (0.89-1.12)	0.98
haemorrhoidal disease	genus.unknowngenus.id.2001.summary.txt.gz	Weighted median	9	0.000646125	0.0263264	0.98042	-0.0509537	0.0522459	1.00065	0.950323	1.05363	1.00 (0.95-1.05)	0.98
haemorrhoidal disease	phylum.Euryarchaeota.id.55.summary.txt.gz	MR Egger	11	-0.00128201	0.0501194	0.980151	-0.0995161	0.0969521	0.998719	0.905275	1.10181	1.00 (0.91-1.10)	0.98
haemorrhoidal disease	class.Clostridia.id.1859.summary.txt.gz	MR Egger	10	-0.00270207	0.15936	0.986887	-0.315048	0.309644	0.997302	0.729754	1.36294	1.00 (0.73-1.36)	0.99
haemorrhoidal disease	family.Oxalobacteraceae.id.2966.summary.txt.gz	Weighted mode	13	0.000230542	0.0316151	0.994302	-0.061735	0.0621961	1.00023	0.940132	1.06417	1.00 (0.94-1.06)	0.99
haemorrhoidal disease	genus..Clostridiuminnocuumgroup.id.14397.summary.txt.gz	Inverse variance weighted	9	0.000244713	0.0145833	0.986612	-0.0283386	0.028828	1.00024	0.972059	1.02925	1.00 (0.97-1.03)	0.99
haemorrhoidal disease	genus..Eubacteriumventriosumgroup.id.11341.summary.txt.gz	Inverse variance weighted	14	0.000248128	0.02164	0.990852	-0.0421664	0.0426626	1.00025	0.95871	1.04359	1.00 (0.96-1.04)	0.99
haemorrhoidal disease	genus.Holdemania.id.2157.summary.txt.gz	Weighted median	15	-0.000265359	0.0201287	0.989482	-0.0397176	0.0391868	0.999735	0.961061	1.03996	1.00 (0.96-1.04)	0.99
haemorrhoidal disease	genus.LachnospiraceaeUCG004.id.11324.summary.txt.gz	Weighted median	12	0.000370004	0.031528	0.990636	-0.0614249	0.0621649	1.00037	0.940424	1.06414	1.00 (0.94-1.06)	0.99
haemorrhoidal disease	genus.RikenellaceaeRC9gutgroup.id.11191.summary.txt.gz	Simple mode	10	-0.000184856	0.0242631	0.994087	-0.0477406	0.0473709	0.999815	0.953381	1.04851	1.00 (0.95-1.05)	0.99
haemorrhoidal disease	genus.RikenellaceaeRC9gutgroup.id.11191.summary.txt.gz	Weighted mode	10	-0.000184856	0.0227078	0.993682	-0.0446922	0.0443225	0.999815	0.956292	1.04532	1.00 (0.96-1.05)	0.99
haemorrhoidal disease	genus.Sellimonas.id.14369.summary.txt.gz	Simple mode	8	0.000366313	0.0245639	0.988518	-0.047779	0.0485116	1.00037	0.953344	1.04971	1.00 (0.95-1.05)	0.99
haemorrhoidal disease	genus.Sutterella.id.2896.summary.txt.gz	Inverse variance weighted	12	-0.000255107	0.0242367	0.991602	-0.047759	0.0472488	0.999745	0.953364	1.04838	1.00 (0.95-1.05)	0.99
haemorrhoidal disease	genus.unknowngenus.id.2755.summary.txt.gz	Inverse variance weighted	13	0.000283039	0.0162416	0.986096	-0.0315506	0.0321166	1.00028	0.968942	1.03264	1.00 (0.97-1.03)	0.99
haemorrhoidal disease	phylum.Proteobacteria.id.2375.summary.txt.gz	Simple mode	9	-0.00130796	0.0677176	0.985063	-0.134034	0.131419	0.998693	0.87456	1.14044	1.00 (0.87-1.14)	0.99
haemorrhoidal disease	family.Bifidobacteriaceae.id.433.summary.txt.gz	Simple mode	16	-0.000264117	0.0447545	0.995369	-0.0879828	0.0874546	0.999736	0.915777	1.09139	1.00 (0.92-1.09)	1
haemorrhoidal disease	genus.Butyricimonas.id.945.summary.txt.gz	Inverse variance weighted	11	-5.26e-05	0.0187238	0.99776	-0.0367513	0.0366462	0.999947	0.963916	1.03733	1.00 (0.96-1.04)	1
haemorrhoidal disease	genus.Flavonifractor.id.2059.summary.txt.gz	Simple mode	5	-0.000231108	0.0501392	0.996543	-0.098504	0.0980418	0.999769	0.906192	1.10301	1.00 (0.91-1.10)	1
haemorrhoidal disease	genus.Ruminococcus1.id.11373.summary.txt.gz	Simple mode	9	-6.63e-05	0.0573982	0.999106	-0.112567	0.112434	0.999934	0.893538	1.119	1.00 (0.89-1.12)	1
haemorrhoidal disease	order.Bifidobacteriales.id.432.summary.txt.gz	Simple mode	16	-0.000264117	0.0420353	0.99507	-0.0826533	0.0821251	0.999736	0.92067	1.08559	1.00 (0.92-1.09)	1
